# Supplementary material for: Absolute Proteome Quantification in the Gas-Fermenting Acetogen Clostridium autoethanogenum
Source: mSystems. 2022 Apr 6;7(2):e00026-22. doi: 10.1128/msystems.00026-22 (PMC9040625; doi:10.1128/msystems.00026-22)
Supplement: TABLE S1 [file msystems.00026-22-st001.xlsx]

## Sheet: Table S1
Table S1. C. autoethanogenum endogenous proteins synthesised as SIL-protein spike-in standards and their usage in absolute proteome quantification.
See comments for details. BCAA, branched-chain amino acid; PRM, parallel reaction monitoring; DIA, data independent acquisition.
Gene/proteinID	Brown et al. 2014 ID	Description of gene/protein product	Proposed protein name	Selection criteria	Synthesised	Standard quantified by PRM	Anchor protein quantified by DIA
CAETHG_RS00440	CAETHG_0092	aldehyde ferredoxin oxidoreductase	AOR1	Ethanol synthesis	+	+	+
CAETHG_RS00580	CAETHG_0122	ketol-acid reductoisomerase	IlvC	BCAA synthesis	+	+	+
CAETHG_RS00590	CAETHG_0124	acetolactate synthase, large subunit	IlvB3	2,3-BDO synthesis	+	+	+
CAETHG_RS01830	CAETHG_0385	butanediol dehydrogenase	BDH	2,3-BDO synthesis	+	+
CAETHG_RS02630	CAETHG_0555	NADPH-dependent butanol dehydrogenase	Adh3	Ethanol synthesis	+	+	+
CAETHG_RS07815	CAETHG_1611	Corrinoid Iron Sulfur protein part2	AcsD	WLP	+	+	+
CAETHG_RS07830	CAETHG_1614	5,10-methylenetetrahydrofolate reductase	MetF	WLP	+	+	+
CAETHG_RS07840	CAETHG_1616	bifunctional 5,10-methylene-tetrahydrofolate dehydrogenase	FolD	WLP	+	+	+
CAETHG_RS07845	CAETHG_1617	methenyltetrahydrofolate cyclohydrolase	FchA	WLP	+	+	+
CAETHG_RS07850	CAETHG_1618	formate--tetrahydrofolate ligase	Fhs	WLP	+	+	+
CAETHG_RS07861	CAETHG_1620	carbon-monoxide dehydrogenase (CODH)	CODH	WLP	+	+	+
CAETHG_RS09495	CAETHG_1958	50S ribosomal protein L1	RplA	Ribosome	+	+	+
CAETHG_RS13725	CAETHG_2790	formate dehydrogenase subunit alpha	Fdh	WLP	+	+	+
CAETHG_RS13765	CAETHG_2798	hydrogenase, Fe-only	HytA	Hydrogenase	+	+	+
CAETHG_RS14410	CAETHG_2932	acetolactate decarboxylase	AlsD	2,3-BDO synthesis	+	+
CAETHG_RS14890	CAETHG_3029	pyruvate:ferredoxin (flavodoxin) oxidoreductase	PFOR	Pyruvate synthesis	+	+	+
CAETHG_RS16140	CAETHG_3287	acetaldehyde dehydrogenase (acetylating)	Ald2	Ethanol synthesis	+
CAETHG_RS16490	CAETHG_3358	phosphate acetyltransferase	Pta	Acetate synthesis	+	+	+
CAETHG_RS16495	CAETHG_3359	acetate kinase	AckA	Acetate synthesis	+	+	+
CAETHG_RS18395	CAETHG_3747	bifunctional acetaldehyde/alcohol dehydrogenase	AdhE1	Ethanol synthesis	+	+
