# Supplementary material for: Absolute Proteome Quantification in the Gas-Fermenting Acetogen Clostridium autoethanogenum
Source: mSystems. 2022 Apr 6;7(2):e00026-22. doi: 10.1128/msystems.00026-22 (PMC9040625; doi:10.1128/msystems.00026-22)
Supplement: TABLE S2 [file msystems.00026-22-st002.xlsx]

## Sheet: Table S2
Table S2. Data for 106 high-confidence peptides used for absolute quantification of 16 anchor protein concentrations, including data for dilution series experiment with calculated calibration parameters.
See comments and Methods in main text for details. L/H, light-to-heavy ratio; LLOQ, lower limit of quantification.
				Light-to-heavy ratio of MS signals for culture samples
				CO				Syngas				High-H2 CO					Light-to-heavy ratio of MS signals in dilution series experiment											Ratio of DS_01 L/H ratio to other DS L/H ratios in dilution series experiment											Calibration curve parameters
Gene/proteinID	Description of gene/protein product	Peptide Sequence	Precursor Charge	CO_BR1 RatioLightToHeavyKR	CO_BR2 RatioLightToHeavyKR	CO_BR3 RatioLightToHeavyKR	CO_BR4 RatioLightToHeavyKR	Syngas_BR1 RatioLightToHeavyKR	Syngas_BR2 RatioLightToHeavyKR	Syngas_BR3 RatioLightToHeavyKR	Syngas_BR4 RatioLightToHeavyKR	HigH2_BR1 RatioLightToHeavyKR	HigH2_BR2 RatioLightToHeavyKR	HigH2_BR3 RatioLightToHeavyKR	HigH2_BR4 RatioLightToHeavyKR		DS_01 RatioLightToHeavyKR	DS_02 RatioLightToHeavyKR	DS_03 RatioLightToHeavyKR	DS_04 RatioLightToHeavyKR	DS_05 RatioLightToHeavyKR	DS_06 RatioLightToHeavyKR	DS_07 RatioLightToHeavyKR	DS_08 RatioLightToHeavyKR	DS_09 RatioLightToHeavyKR	DS_10 RatioLightToHeavyKR		1	0.5	0.25	0.125	0.0625	0.03125	0.015625	0.0078125	0.00390625	0.00195312		Correlation (R2)	Slope	Intercept	LLOQ
CAETHG_RS14890	pyruvate:ferredoxin (flavodoxin) oxidoreductase	KNIFGQQVK	2		1.80657	2.05436	2.09998	3.11848	3.76565	3.81458	3.84401		0.81741	0.357829	0.266964		0.8252	1.3944	3.0462	7.6334	9.7571	18.7766	24.392	47.4546				1	0.591796	0.270895	0.108104	0.0845743	0.0439483	0.0338308	0.0173893				0.992023	1.01399	0.0163099	2226845
CAETHG_RS14890	pyruvate:ferredoxin (flavodoxin) oxidoreductase	IAGELLPGVFHVSAR	3	1.60965	1.46672	1.58409	1.68347	2.03557	2.47415	2.52846	2.43916	0.622021	0.670127	0.33242	0.240961		0.7802	1.6382	3.5121	7.4879	14.5266							1	0.476254	0.222146	0.104195	0.0537084							0.999373	1.0163	-0.0225573	88289376
CAETHG_RS14890	pyruvate:ferredoxin (flavodoxin) oxidoreductase	AVAANSLNIFGDHQDVMATR	3	1.51214	1.48157	1.62493	1.64447	2.00584	2.44844	2.48197	1.87567	0.56596	0.659272	0.386053	0.26555		0.6027	1.176	2.6115	5.6865	10.4898							1	0.5125	0.230787	0.105988	0.0574558							0.999127	1.01837	-0.0132726	143120032
CAETHG_RS14890	pyruvate:ferredoxin (flavodoxin) oxidoreductase	IELLEYEELAK	2	1.99343	1.9779	2.0852	2.16328	2.6244	3.33364	3.48591	3.39937	0.763011	0.879514	0.563287	0.413556		0.811	1.6012	3.4127	6.6444	14.2846	24.3715	57.3237	117.088	164.814			1	0.506495	0.237642	0.122058	0.0567744	0.0332766	0.0141477	0.00692639	0.0049207			0.999759	1.00285	-0.00217233	53188156
CAETHG_RS14890	pyruvate:ferredoxin (flavodoxin) oxidoreductase	EYHLFNYYGAK	2	1.5837	1.54576	1.65933	1.78166	2.08271	2.42608	2.56659	2.42902	0.606648	0.717673	0.440253	0.322927		0.7694	1.4084	2.8571	5.6296	11.0273							1	0.546294	0.269294	0.13667	0.0697723							0.997813	0.995059	0.0188207	19268794
CAETHG_RS14890	pyruvate:ferredoxin (flavodoxin) oxidoreductase	TKEPGSIGEPLYLDVK	3	1.92198	1.89514	2.04343	1.84657	2.52861	3.19826	3.25398	3.35499	0.684202	0.771163	0.51143	0.357102		0.9425	1.5453	3.5955	8.0172	15.4305	33.8829	139.7					1	0.609914	0.262133	0.11756	0.0610803	0.0278164	0.0067466					0.98819	1.0365	0.00406439	74464624
CAETHG_RS14890	pyruvate:ferredoxin (flavodoxin) oxidoreductase	FWGLGSDGTVGANK	2	1.84958	1.76136	1.90798	2.00742	2.43957	3.05125	3.09659	2.79148	0.695378	0.818981	0.529049	0.392576		0.7331	1.4081	3.1062	5.5946	8.4451	29.2068	69.7963	160.498				1	0.520631	0.236012	0.131037	0.0868077	0.0251003	0.0105034	0.00456765				0.998523	1.00382	0.00185745	36672532
CAETHG_RS14890	pyruvate:ferredoxin (flavodoxin) oxidoreductase	ADFVAVHNQSYVHK	3	1.63894	1.58841	1.60965	1.6635	2.01389	2.46271	2.47713	2.21985	0.721552	0.834581	0.641825	0.37923		0.7207	1.3728	2.9113	6.1259	12.2221	16.0088	29.2565					1	0.524985	0.247553	0.117648	0.058967	0.045019	0.0246338					0.998974	1.00201	0.004348	24627946
CAETHG_RS14890	pyruvate:ferredoxin (flavodoxin) oxidoreductase	IAQEIGLGGR	2	0.962406	0.912544	0.985853	1.11317	1.54142	1.74867	1.7846	1.69141	0.482103	0.431956	0.296454	0.206001		0.6977	1.3251	2.5276	4.2712	6.8822	8.3766	12.0802					1	0.526526	0.276033	0.16335	0.101377	0.0832916	0.0577557					0.999768	0.955614	0.0445766	64888124
CAETHG_RS14890	pyruvate:ferredoxin (flavodoxin) oxidoreductase	IANIIPIDDAVK	2	1.60491	1.65183	1.89308	1.98168	2.35188	2.67986	3.30245	2.88257	0.608247	0.735412	0.499171	0.356467		0.8399	1.7479	3.6133	7.6564	15.1195	28.1997	75.6185	165.147	393.407	865.165		1	0.480519	0.232447	0.109699	0.0555508	0.029784	0.0111071	0.00508576	0.00213494	0.000970797		0.999465	0.997338	-0.00654302	13379897
CAETHG_RS14890	pyruvate:ferredoxin (flavodoxin) oxidoreductase	VVDMNNAAIDK	2	2.02233	1.87686	1.80144	2.04739	2.73595	3.33659	3.54544	3.31863	0.671072	0.884313	0.535417	0.384521		1.0308	1.8385	3.4486	6.7898	14.3512	25.5896	57.8523					1	0.560674	0.298904	0.151816	0.0718267	0.040282	0.0178178					0.995584	1.00301	0.0215663	14903362
CAETHG_RS14890	pyruvate:ferredoxin (flavodoxin) oxidoreductase	VVDMNNAAIDKGVNAVVK	3	1.99344	2.10068	2.66567	2.31884	2.97301	3.8048	3.81163	3.88147		1.03681	0.690369	0.570242		0.8459	1.5512	3.4946	7.0094	14.8075							1	0.54532	0.242059	0.120681	0.0571265							0.996891	1.01561	-0.000509781	10885212
CAETHG_RS14890	pyruvate:ferredoxin (flavodoxin) oxidoreductase	IDVPASWKDAEDEAAATK	3	1.96974	2.24247	2.24493	2.02019	2.84153	3.91848	3.75856	3.69075	0.740534	0.808466	0.499682	0.377543		0.8147	1.6991	3.5494	6.8902	15.0786	21.4577						1	0.479489	0.229532	0.11824	0.0540302	0.0379677						0.999136	0.999567	-0.00810627	20437788
CAETHG_RS14890	pyruvate:ferredoxin (flavodoxin) oxidoreductase	ALVMKPVDTQLSK	2	1.92026	1.79183	1.92297	2.33366	2.90871	3.20439	3.64817	3.65257	0.732314	1.0563	0.521946	0.408167		0.8302	1.7924	3.7446	7.9368	17.3364	37.4761	71.4557	175.559				1	0.463178	0.221706	0.104601	0.0478877	0.0221528	0.0116184	0.00472889				0.998564	0.999578	-0.0144341	46808896
CAETHG_RS14890	pyruvate:ferredoxin (flavodoxin) oxidoreductase	TEAWDYAVNAVAHK	3	2.04277	1.96454	2.1958	2.2818	2.84305	3.66249	3.57106	3.34364	0.748744	0.86724	0.557104	0.422545		0.8887	1.7673	3.843	8.3533	14.9182							1	0.502857	0.231252	0.106389	0.0595715							0.999494	1.01503	-0.0133104	57260892
CAETHG_RS14890	pyruvate:ferredoxin (flavodoxin) oxidoreductase	EKGSNDLLNDIYENR	3	2.23295	2.74135	2.45288	3.13137	3.58259	3.81784	4.24011	3.74227	0.804488		0.951465	0.528668		1.1679	2.2785	4.6083	9.1849	79.5432							1	0.512574	0.253434	0.127154								0.9998	0.997554	0.00568719	39405368
CAETHG_RS14890	pyruvate:ferredoxin (flavodoxin) oxidoreductase	GSNDLLNDIYENR	2	1.77904	1.98093	2.05969	2.51971	2.68234	3.76604	3.63615	3.45339	0.668809	1.04821	0.653173	0.53351		1.1104	2.2497	5.7161	11.2025	26.2531							1	0.493577	0.194258	0.0991207	0.042296							0.998118	1.03493	-0.035184	56268068
CAETHG_RS14890	pyruvate:ferredoxin (flavodoxin) oxidoreductase	SFSLDSKEPTTDFK	2	2.40944	2.40011	2.72923	2.65258	3.41542	4.31548	4.61185	4.12558	0.814753	1.12361	0.733284	0.563227		0.8867	1.5799	2.93	5.0126	11.039	23.2877						1	0.561238	0.302628	0.176894	0.0803243	0.0380759						0.994973	0.984151	0.0369355	4267562
CAETHG_RS14890	pyruvate:ferredoxin (flavodoxin) oxidoreductase	QFPDQADALFEK	2	2.37528	2.16004		2.43561	3.04625	3.74886	3.76601	3.80551	0.825804		0.723232	0.547205		1.0782	2.107	4.2566	7.5355								1	0.511723	0.253301	0.143083								0.999759	0.985371	0.0151339	322249344
CAETHG_RS07850	formate--tetrahydrofolate ligase	LNISEDDIELYGK	2	1.83889	1.62785	1.97809	1.89689	1.45813	1.53336	1.69685	1.54431	2.35434	2.05257	2.26665	1.50182		0.4453	0.8733	1.7262	3.3364	5.3224	14.8354						1	0.509905	0.257965	0.133467	0.0836653	0.030016						0.999592	0.991419	0.0105272	119931360
CAETHG_RS07850	formate--tetrahydrofolate ligase	LILCTAINPTPAGEGK	2	2.25677	2.05501	2.43723	2.41727	1.72195	1.88785	2.25909	2.19079	2.82541	2.537	2.86132	1.70596		0.6305	1.0847	2.198	4.0335	7.7845	10.8642	21.3395					1	0.581267	0.286852	0.156316	0.0809943	0.0580346	0.0295461					0.99484	0.995883	0.030972	44417292
CAETHG_RS07850	formate--tetrahydrofolate ligase	EPSMGPVFGIK	2	1.32451	1.22708	1.50789	1.62825	1.15022	1.29076	1.50943	1.32989	1.58446	1.71455	1.57168	1.01263		0.4124	0.8204	1.6214	3.3259	5.6541	10.0343	16.509	21.746				1	0.502682	0.254348	0.123997	0.0729382	0.041099	0.0249803	0.0189644				0.999889	0.990249	0.00828079	49542864
CAETHG_RS07850	formate--tetrahydrofolate ligase	AEGAMAALLK	2	2.68123	2.18384	2.62956	2.38253	1.74894	1.88849	2.13037	2.01031	3.85112	2.61003	2.78632	1.87632		0.4184	0.7468	1.6277	3.2283	6.6168	12.9531	29.337					1	0.560257	0.25705	0.129604	0.063233	0.0323011	0.0142619					0.996527	1.01559	0.00591229	78964496
CAETHG_RS07850	formate--tetrahydrofolate ligase	MAGLKPDAVIIVATVR	3	1.52686	0.509011	1.26589	2.07696	1.20841	0.711987	1.11731	1.05693	1.58647	1.19067	1.7483	0.521378		0.5701	0.9356	1.7941	4.3323	5.8194							1	0.609342	0.317764	0.131593	0.0979654							0.985832	0.982325	0.0506817	2200989
CAETHG_RS07850	formate--tetrahydrofolate ligase	ADLNNENLEALEK	2	1.54837	1.38126	1.73826	1.64009	1.26476	1.35637	1.49166	1.45076	1.98378	1.82617	2.11664	1.3906		0.4088	0.8052	1.601	3.4383	6.6825	12.5435	26.3317	54.5864				1	0.5077	0.25534	0.118896	0.0611747	0.0325906	0.015525	0.00748904				0.999864	1.00329	-2.35742e-06	153930080
CAETHG_RS07850	formate--tetrahydrofolate ligase	LPAVVALNAFPTDTQAELK	2	1.40692	1.36432	1.63569	1.7579	1.20527	1.40081	1.55518	1.47397	1.83383	1.90296	1.91021	1.25165		0.4161	0.8136	1.6633	3.4244	6.9711	13.7538	30.7257	62.5452				1	0.511431	0.250165	0.12151	0.0596893	0.0302535	0.0135424	0.00665279				0.999847	1.00574	-0.00129827	31639186
CAETHG_RS07850	formate--tetrahydrofolate ligase	NDFQFAYDEKLPIR	3	1.66079	1.59174	1.89889	1.9087	1.38706	1.49411	1.66673	1.5992	2.90733	1.9463	2.37182	1.46381		0.4251	0.7764	1.5818	3.301	6.5432	13.6234	29.9892					1	0.547527	0.268744	0.128779	0.0649682	0.0312037	0.0141751					0.997712	1.01157	0.00686571	52088368
CAETHG_RS07850	formate--tetrahydrofolate ligase	NDFQFAYDEKLPIRDK	3	1.81638	1.43423	1.90884	1.82228	1.38868	1.39789	1.46521	1.51878	2.41315	1.64565	2.65545			0.4328	0.8099	1.6583	3.4497	6.0975	13.863	22.5267					1	0.534387	0.26099	0.12546	0.0709799	0.0312198	0.0192128					0.998863	1.00542	0.00673139	207418048
CAETHG_RS07850	formate--tetrahydrofolate ligase	NDFQFAYDEK	2	1.55903	1.45296	1.76259	1.84912	1.37864	1.48499	1.74558	1.54169	2.06146	1.93536	2.12673	1.31023		0.374	0.6998	1.4438	2.8678	5.9808	11.1794	24.3652	50.6256	92.0307	176.64		1	0.534438	0.259039	0.130414	0.0625334	0.0334544	0.0153498	0.00738757	0.00406386	0.0021173		0.99902	1.01079	0.00291897	28732520
CAETHG_RS07850	formate--tetrahydrofolate ligase	IYGADDVTFTNQADKEIDELEK	3	1.46057	1.35098	1.58624	1.57362	1.16608	1.3249	1.45789	1.26438	1.83543	1.74246	2.06369	1.26753		0.3561	0.6834	1.4148	2.8988	5.8463	10.703	23.0138	45.167	80.6172			1	0.521071	0.251696	0.122844	0.0609103	0.033271	0.0154733	0.00788407	0.00441717			0.999592	1.00662	0.000918801	194774448
CAETHG_RS07850	formate--tetrahydrofolate ligase	TQYSLTDDQTK	2	1.77404	1.50833	1.91979	1.79047	1.37737	1.52419	1.67599	1.48338	2.07774	2.04579	2.42429	1.50451		0.4542	1.1471	2.4347	6.0979	15.0892	14.4164	28.5025	58.2175	106.302			1	0.395955	0.186553	0.0744847	0.030101	0.0315058	0.0159354	0.00780178	0.00427272			0.98716	0.976559	-0.0225216	13410871
CAETHG_RS07850	formate--tetrahydrofolate ligase	LGRPTGFNITVR	3	1.67687	1.62194	2.0273	1.89018	1.70641	1.71925	1.94224	2.0966	2.18575	1.91796	1.98612	1.45412		0.4061	0.754	1.5071	3.0774	5.6173	13.1841	28.4967					1	0.538594	0.269458	0.131962	0.0722945	0.0308023	0.0142508					0.998437	1.00638	0.00861771	12252374
CAETHG_RS00440	aldehyde ferredoxin oxidoreductase	TLFDEIDPK	2	0.892744	0.903352	0.965996	1.05837	0.781115	0.793962	0.983926	0.898979	0.931549	0.976053	1.10938	0.939975		0.2905	0.5384	1.1392	2.2054	4.3152	8.6686	18.3659	39.0182				1	0.539562	0.255004	0.131722	0.0673202	0.0335118	0.0158174	0.00744524				0.998631	1.00926	0.00496842	67748112
CAETHG_RS00440	aldehyde ferredoxin oxidoreductase	AGWDMIIVEDK	2	1.08552	1.19248	1.25292	1.45936	1.04518	1.09121	1.37817	1.22457	1.02619	1.39471	1.47812	1.26949		0.283	0.5098	1.0146	2.0366	3.4666	5.1206	9.0624	10.7497	14.4883			1	0.55512	0.278928	0.138957	0.0816362	0.055267	0.0312279	0.0263263	0.019533			0.997989	0.996174	0.0220597	7570213
CAETHG_RS00440	aldehyde ferredoxin oxidoreductase	LSLMAAVMNDVDR	2	0.996385	0.954537	1.04676	1.17507	0.859872	0.857396	1.03986	0.983319	1.06621	1.12341	1.20971	1.05521		0.3098	0.5378	1.1241	2.3229	4.0836	7.0543	19.6033	36.8838				1	0.576051	0.275598	0.133368	0.0758644	0.0439165	0.0158035	0.00839935				0.99502	1.0151	0.013342	30544158
CAETHG_RS00440	aldehyde ferredoxin oxidoreductase	NFQESYTNQADK	2	1.04663	1.03501	1.12784	1.25779	0.945039	0.93911	1.17322	1.12682	1.0825	1.22665	1.48726	1.32145		0.295	0.6553	1.2886	2.6379	5.1242	9.5178	19.5005	33.8737	58.9936	84.8548		1	0.450175	0.228931	0.111831	0.05757	0.0309946	0.0151278	0.00870882	0.00500054	0.00347653		0.997632	0.984043	-0.00543477	66840836
CAETHG_RS00440	aldehyde ferredoxin oxidoreductase	ISGETLTANQLVR	2	0.720471	0.857626	1.06685	1.25181	0.921872	0.928848	1.15933	1.12388	0.736605	1.19833	1.408	1.21717		0.4475	0.9676	1.7913	2.7471	5.1084	7.8809	16.1084					1	0.462484	0.249819	0.162899	0.0876008	0.0567829	0.0277805					0.996384	0.961898	0.0198001	288217664
CAETHG_RS00440	aldehyde ferredoxin oxidoreductase	GYIKDEEIAGDNLSLK	3	1.04826	1.16097	1.22609	1.32605	0.963409	0.955292	1.18197	1.15591	1.13954	1.24882	1.60995	1.33738		0.2946	0.6112	1.0969	2.687	5.4996	12.2448	16.9632					1	0.482003	0.268575	0.109639	0.0535675	0.0240592	0.017367					0.998817	1.0016	-0.00462129	9961093
CAETHG_RS00440	aldehyde ferredoxin oxidoreductase	WGDTESMIGWIK	2	1.28143	1.23705	1.31552	1.43695	1.05263	1.08858	1.37286	1.26115	1.35272	1.36947	1.72341	1.48789		0.3122	0.5992	1.2207	2.4947	4.8657	10.0683	19.1817					1	0.521028	0.255755	0.125145	0.0641634	0.0310082	0.0162759					0.999565	1.005	0.00272457	35958264
CAETHG_RS00440	aldehyde ferredoxin oxidoreductase	MVYSEGFGAK	2	1.25425	1.37505	1.44656	1.60159	1.20323	1.20164	1.4706	1.47209	1.308	1.462	1.90379	1.71932		0.3331	0.6668	1.3992	2.7882	5.6581	10.1318	21.9296	49.6724				1	0.49955	0.238065	0.119468	0.0588714	0.0328767	0.0151895	0.00670594				0.999844	1.0015	-0.0030553	37840728
CAETHG_RS00440	aldehyde ferredoxin oxidoreductase	LCEGYGAPEYSMTVK	2	1.05813	1.06812	1.13326	1.30698	0.946487	0.937764	1.24342	1.12886	1.18827	1.32204	1.77186	1.44521		0.3091	0.5883	1.1687	2.4622	4.3963	5.1601	8.888					1	0.525412	0.264482	0.125538	0.0703091	0.0599019	0.0347772					0.9991	0.988127	0.0170865	1345819
CAETHG_RS00440	aldehyde ferredoxin oxidoreductase	GIQGHGITYAVNNR	2	1.22903	1.19279	1.37543	1.51142	1.06616	1.09513	1.35532	1.27054	1.43233	1.42982	1.6793	1.5867		0.3799	0.6593	1.3503	2.6947	5.4323	10.1547	21.1765	38.4875	56.454	88.8036		1	0.576217	0.281345	0.14098	0.0699335	0.0374112	0.0179397	0.00987074	0.00672937	0.00427798		0.995285	1.02073	0.0105238	25949268
CAETHG_RS00440	aldehyde ferredoxin oxidoreductase	LFNLAAGIDSSQDTLPK	2	1.0979	1.09923	1.26947	1.3866	1.07441	1.04042	1.29664	1.26539	1.22085	1.08266	1.55318	1.43246		0.3269	0.6171	1.2349	2.623	5.3504	11.6333	24.71	53.2062	114.603			1	0.529736	0.264718	0.124628	0.0610982	0.0281004	0.0132295	0.00614402	0.00285246			0.999053	1.01193	0.00117699	12833370
CAETHG_RS00440	aldehyde ferredoxin oxidoreductase	LLEEPIPDGPSK	2	1.30504	1.31758	1.45272	1.58156	1.247	1.21792	1.49329	1.34027	1.30724	1.47706	1.83196	1.80849		0.417	0.6452	1.437	2.8096	4.6232	8.0095	11.0972					1	0.646311	0.290188	0.14842	0.0901973	0.0520632	0.037577					0.98269	1.01216	0.0366075	130579032
CAETHG_RS00440	aldehyde ferredoxin oxidoreductase	LDVLLPEYYSVR	2	1.2762	1.29199	1.42425	1.55335	1.09968	1.11571	1.40508	1.26064	1.416	1.49764	1.74099	1.66537		0.3593	0.6957	1.3682	2.8441	5.6681	12.2178	21.9853	44.1393	104.711			1	0.516458	0.262608	0.126332	0.0633898	0.0294079	0.0163427	0.00814014	0.00343136			0.999656	1.0055	0.0021148	63564832
CAETHG_RS00440	aldehyde ferredoxin oxidoreductase	EGIPTEETLKK	2	1.1136	1.20861	1.28517	1.40794	1.05734	1.07923	1.28562	1.27836	1.13621	1.3307	1.72075	1.5591		0.3216	0.5941	0.9605	1.565	4.7577							1	0.541323	0.334826	0.205495	0.0675957							0.990695	0.94873	0.0622151	147919600
CAETHG_RS00440	aldehyde ferredoxin oxidoreductase	EGIPTEETLK	2	1.33567	1.37675	1.48488	1.64049	1.21298	1.22947	1.50984	1.44588	1.41286	1.50543	2.02966	1.78465		0.4343	0.8244	1.736	3.4479	6.665	12.2556	27.336	53.2001	99.7252	159.993		1	0.526807	0.250173	0.125961	0.0651613	0.0354369	0.0158875	0.00816352	0.00435497	0.0027145		0.999404	1.00702	0.00225834	19310030
CAETHG_RS00440	aldehyde ferredoxin oxidoreductase	LGLDEYIGKF	2	1.94113	1.72111	1.81787	1.89599	1.38717	1.42325	1.66059	1.59992	1.94944	1.76363	2.19539	2.14253		0.3367	0.6235	1.2921	2.6678	5.3633	10.3426						1	0.540016	0.260584	0.126209	0.0627785	0.0325547						0.998283	1.00778	0.00634622	60828332
CAETHG_RS07815	Corrinoid Iron Sulfur protein part2 (CODH/ACS)	IGEVEIGTGEK	2	2.8189	2.67606	3.18945	3.75513	2.8087	3.19548	3.3526	3.18664	2.96503	3.85295	3.41862	2.29753		1.1299	2.2313	4.3173	8.5723	17.8966	38.2809	81.5959	178.726	376.983			1	0.506386	0.261714	0.131808	0.0631349	0.029516	0.0138475	0.00632196	0.00299722			0.999795	1.00288	0.00154369	72088176
CAETHG_RS07815	Corrinoid Iron Sulfur protein part2 (CODH/ACS)	LGGESVLPFYTFDGDTGNTPK	3	3.30609	3.18764	3.52591	3.67013	3.10764	3.36256	3.39282	3.05088	4.27457	4.12732	3.52695	2.59029		0.89	1.7324	3.4837	6.9547	14.3424	27.1189						1	0.513738	0.255476	0.127971	0.0620538	0.0328184						0.999799	1.00143	0.00341504	103884880
CAETHG_RS07815	Corrinoid Iron Sulfur protein part2 (CODH/ACS)	WAQFVEEK	2	4.80826	4.92695	5.48983	6.00752	4.78543	5.06854	5.5702	5.46246	6.05663	6.55993	5.14691	3.77183		1.1168	1.973	4.6672	8.0986	16.2267	30.0518	62.3833	110.845				1	0.566042	0.239287	0.1379	0.0688248	0.0371625	0.0179022	0.0100753				0.995753	1.01364	0.00722903	15021311
CAETHG_RS07815	Corrinoid Iron Sulfur protein part2 (CODH/ACS)	VAQETEGHNILLMSAVEDNYK	3	3.65241	3.26384	3.58367	3.67157	2.9739	3.30958	3.26398	2.9762	4.71703	4.00926	3.66287	2.47235		0.9191	1.7413	3.571	7.1039	14.0821	26.9495	48.0395	81.3053	117.883	154.447		1	0.527824	0.257379	0.12938	0.0652673	0.0341045	0.0191322	0.0113043	0.00779672	0.0059509		0.999433	1.00499	0.00501135	136788960
CAETHG_RS07815	Corrinoid Iron Sulfur protein part2 (CODH/ACS)	QINILMNQLGIDNTK	2	3.61652	3.45629	3.87174	4.21358	3.34755	3.49753	3.64557	3.8091	5.2614	4.43553	3.52223	2.58699		1.1686	2.1768	4.05	7.5072	12.4965	21.4741	37.0432					1	0.536843	0.288543	0.155664	0.0935142	0.054419	0.031547					0.998914	0.980362	0.0307321	33484312
CAETHG_RS07815	Corrinoid Iron Sulfur protein part2 (CODH/ACS)	VKEAMDSEEDSPQWGSQEDR	3	4.02125	3.82866	4.66182	5.43943	3.96601	4.4002	4.52076	3.80259	5.29019	5.86258	4.78981	3.91757		1.132	2.1845	4.5196	8.8274	18.4272	37.1856	84.8031	176.813	591.83			1	0.518196	0.250465	0.128237	0.0614309	0.0304419	0.0133486	0.00640226	0.00191271			0.999682	1.00706	2.65472e-05	10349367
CAETHG_RS07815	Corrinoid Iron Sulfur protein part2 (CODH/ACS)	EAMDSEEDSPQWGSQEDR	2	3.57097	3.39623	3.89439	4.11351	3.21292	3.62696	3.72648	3.19378	4.71378	4.60236	4.34208	3.2089		1.0729	2.0831	4.1556	8.434	16.5313	33.133	77.7583	180.925	423.542			1	0.51505	0.258182	0.127211	0.0649011	0.0323816	0.0137979	0.00593007	0.00253316			0.999749	1.00526	0.00148822	21010868
CAETHG_RS13725	formate dehydrogenase subunit alpha	IADLWLPIK	2	1.03172	1.03218	1.17543	1.27864	0.759382	0.837452	1.02284	0.867383						0.1876	0.3612	0.7325	1.4888	2.893	5.778	15.5561	39.8636				1	0.51938	0.256109	0.126008	0.0648462	0.032468	0.0120596	0.00470605				0.999603	1.00672	0.00125093	1878630
CAETHG_RS13725	formate dehydrogenase subunit alpha	QYVEDHTVGFEEYR	3	0.888775	0.777504	0.844468	0.905536	0.604961	0.697864	0.691415	0.585317						0.1912	0.3472	0.7253	1.5001	2.973	5.9336	8.8022	12.1544				1	0.550691	0.263615	0.127458	0.0643121	0.0322233	0.0217218	0.0157309				0.997775	1.01021	0.00790316	38723388
CAETHG_RS13725	formate dehydrogenase subunit alpha	SIVENYTPEYAEK	2	1.21949	1.12788	1.26811	1.28255	0.824188	0.866866	0.990822	0.90571						0.1891	0.4053	0.7825	1.4262	2.8546	5.1679	9.5364	15.8757	25.4172	32.0361		1	0.466568	0.241661	0.13259	0.066244	0.0365913	0.0198293	0.0119113	0.00743984	0.00590272		0.9988	0.983437	0.00237847	191226592
CAETHG_RS13725	formate dehydrogenase subunit alpha	VTGIPSEDIVEAMK	2	0.897726	0.919692	1.01517	1.15606	0.709512	0.769878	0.909457	0.808277						0.855	1.7294	3.4025	6.5633	12.2365	20.44	38.664	58.3602				1	0.494391	0.251286	0.13027	0.0698729	0.0418297	0.0221136	0.0146504				0.999888	0.989366	0.00667639	36480220
CAETHG_RS13725	formate dehydrogenase subunit alpha	VGYHLTQVPELTLKEDK	4	0.747871	0.765115	0.830369	0.884269	0.561099	0.629733	0.726934	0.572827						0.1725	0.3338	0.7071	1.7097	3.7173							1	0.516777	0.243954	0.100895	0.0464046							0.998962	1.02456	-0.0154121	7615477
CAETHG_RS13725	formate dehydrogenase subunit alpha	AYYIMGEDPVQSDPDSNEMR	3	0.84151	0.864022	0.957387	1.02732	0.594923	0.665071	0.817116	0.500598						0.149	0.2985	0.687	1.252	2.411							1	0.499162	0.216885	0.11901	0.0618001							0.998762	1.01077	-0.0123013	18700252
CAETHG_RS13725	formate dehydrogenase subunit alpha	ANLFAAEWRPPVEQTDK	3	0.92544	0.848512	0.939396	1.0528	0.663219	0.72855	0.852837	0.732134						0.1974	0.5356	1.0546	2.5726	5.4394							1	0.368559	0.18718	0.0767317	0.0362908							0.984855	1.02587	-0.0637738	46400012
CAETHG_RS13725	formate dehydrogenase subunit alpha	DYPLVLSTVR	2	0.871985	0.871744	1.09374	1.2124	0.718923	0.802921	0.954964	0.831457						0.3	0.5041	0.9462	1.9409	3.4566	4.9284	9.313					1	0.59512	0.317058	0.154567	0.0867905	0.0608717	0.032213					0.991791	0.995305	0.0387946	47675492
CAETHG_RS13725	formate dehydrogenase subunit alpha	ALQQLADEPGYVQVNPMDAK	2	0.932255	0.893139	1.03809	1.04881	0.684559	0.740353	0.857137	0.69876						0.2037	0.4126	0.8554	1.5913	2.8893	5.3136	14.9387	45.6263				1	0.493698	0.238134	0.128009	0.0705015	0.0383356	0.0136357	0.00446453				0.99964	0.995545	0.000433326	10907170
CAETHG_RS16495	acetate kinase	IGMDGSILTHK	2	0.747536	0.786067	0.731006	0.91682	1.00562	1.34113	1.2391	1.05917	0.78152	0.828534	0.583479	0.342896		0.3428	0.6382	1.2608	2.2809	5.5573							1	0.537136	0.271891	0.150292	0.0616846							0.998151	0.991043	0.0201714	43476600
CAETHG_RS16495	acetate kinase	RGEALEISTPDSK	3	1.06228	1.11012	1.0319	1.22861	1.38994	1.75851	1.62593	1.61447	1.10341	1.04825	0.833847	0.51836		0.5031	0.906	1.7991	3.279	6.4401							1	0.555298	0.27964	0.153431	0.0781199							0.997376	0.982118	0.0327271	85827872
CAETHG_RS16495	acetate kinase	VLVIPTNEELMIAR	2	1.06698	1.10963	1.0183	1.21668	1.39999	1.80285	1.64059	1.49857	1.09858	1.15588	0.855474	0.506592		0.4267	0.8403	1.7088	3.4225	6.8972	15.7494	31.0266	64.1389	103.514			1	0.507795	0.249707	0.124675	0.0618657	0.0270931	0.0137527	0.00665275	0.00412213			0.999924	1.00412	-0.000962235	103082912
CAETHG_RS16490	phosphate acetyltransferase	KIVLAEGEEER	2	1.41372	1.42997	1.43545	1.5828	1.52314	1.89545	2.24449	2.26553	1.87526	2.00914	1.14142	0.856931		0.4824	0.8896	2.1176	5.3367	8.4154							1	0.542266	0.227805	0.0903929	0.0573235							0.995445	1.03195	-0.0163248	2405867
CAETHG_RS16490	phosphate acetyltransferase	IVLAEGEEER	2	1.20127	1.28234	1.28041	1.44376	1.43003	1.70548	1.65453	1.73445	1.4539	1.37975	1.18799	0.800984		0.4956	0.8942	1.7643	3.5124	7.3465	14.9028	28.5883	56.5463	88.642	198.51		1	0.554238	0.280905	0.1411	0.0674607	0.0332555	0.0173358	0.0087645	0.00559103	0.0024966		0.997225	1.01571	0.00817121	76056464
CAETHG_RS16490	phosphate acetyltransferase	EGIANLILVGNEK	2	0.923588	0.983823	1.02182	1.19734	1.2339	1.47945	1.40076	1.39983	1.11042	1.11257	0.883687	0.616976		0.3734	0.7331	1.5281	3.08	5.8368	15.5061	29.1784	57.5485	146.875			1	0.509344	0.244356	0.121234	0.0639734	0.0240808	0.0127971	0.00648844	0.0025423			0.999828	1.00573	-0.00252309	37056696
CAETHG_RS16490	phosphate acetyltransferase	AYADAFYELR	2	1.26343	1.46019	1.50046	1.73852	1.65074	2.23742	1.81834	1.96047	1.29814	1.42021	1.28246	0.888043		0.4845	0.9956	2.0451	3.9439	7.869	15.6117	33.2239	53.3517	116.943			1	0.486641	0.236908	0.122848	0.0615707	0.0310344	0.0145829	0.00908125	0.00414305			0.999721	0.995737	-0.00230834	30902092
CAETHG_RS16490	phosphate acetyltransferase	AYADAFYELRK	3		1.57976	1.59845	2.13033	1.86055	2.08223	2.03181	2.10237	1.71168	1.72639	2.26575	1.35283		0.4239	0.6358	1.3511	2.9455	5.3921	6.5101	10.8815					1	0.666719	0.313744	0.143914	0.078615	0.0651142	0.038956					0.976589	1.01637	0.0414588	3475916
CAETHG_RS16490	phosphate acetyltransferase	ANVLVFPDLQAGNIGYK	2	1.18489	1.26985	1.22932	1.45131	1.56686	1.8317	1.70535	1.73365	1.38756	1.30043	1.10199	0.776573		0.4769	0.9106	1.9233	3.7661	7.2648	15.8018	29.8353	52.9928				1	0.523721	0.247959	0.12663	0.0656453	0.0301801	0.0159844	0.00899934				0.999456	1.006	0.00187164	27125342
CAETHG_RS13765	hydrogenase, Fe-only	GYQSVYDDVPTPVSK	2	1.69464	1.74141	1.71694	2.02019	1.3392	1.66781	1.85702	1.61817	2.38209	2.30712	2.86245	2.11797		0.5154	0.9948	1.8544	3.1828	6.4132	11.993	22.8988	29.5909	14.6506	32.8957		1	0.518094	0.277934	0.161933	0.0803655	0.0429751	0.0225077	0.0174175	0.0351794	0.0156677		0.998854	0.986822	0.0200357	14592876
CAETHG_RS13765	hydrogenase, Fe-only	SPNQMAGAIFK	2	0.973354	1.15327	1.04434	1.51098	1.00823	1.21455	1.50088	1.36601	1.0869	1.52901	1.99314	1.49986		0.6835	1.1694	1.7677	3.5632	6.4777	12.6183	19.6255					1	0.584488	0.386661	0.191822	0.105516	0.0541674	0.0348271					0.982985	0.97755	0.0596649	9888356
CAETHG_RS13765	hydrogenase, Fe-only	EFESEREEMHDSGHR	4	1.19092	1.33082	1.24893	1.63706	0.970141	1.37639	1.27852	0.621901	1.42241	1.93442	2.26503	1.64593		0.3238	0.6319	1.2577	3.0591	6.0855							1	0.512423	0.257454	0.105848	0.0532084							0.999121	1.01449	-0.00732647	346970
CAETHG_RS13765	hydrogenase, Fe-only	TIPSIDLTMVR	2	2.20961	2.25944	2.12876	2.55264	1.79657	2.03914	2.33765	2.06709	2.74876	2.66709	3.34243	2.51361		0.6139	1.1657	2.1848	4.1685	7.5476	9.8262	21.7316	34.6031	55.778			1	0.526636	0.280987	0.147271	0.0813371	0.0624758	0.0282492	0.0177412	0.0110061			0.998992	0.989788	0.0199994	12312628
CAETHG_RS13765	hydrogenase, Fe-only	TAEVDLGDIR	2	2.54667	2.54516	2.52136	2.91307	1.99761	2.32436	2.55008	2.38622	3.42714	3.12889	4.28484	3.02916		0.6002	1.1356	2.3601	4.9452	9.5399	19.6825	48.5602	113.7	237.668			1	0.528531	0.254311	0.12137	0.0629147	0.0304941	0.0123599	0.00527879	0.00252537			0.999231	1.01123	-8.12666e-05	30971164
CAETHG_RS13765	hydrogenase, Fe-only	VILDSDKEEAYNNRK	3	1.70423	1.67255	1.68698	1.87921	1.3349	1.62745	1.7728	1.50132	2.15399	2.21366	2.92754	2.04651		0.4043	0.7813	1.6036	3.5764	7.2271	12.1667	27.3677	44.542	95.1057			1	0.517471	0.25212	0.113047	0.0559422	0.03323	0.0147729	0.00907683	0.00425106	0.00146364		0.999523	1.00723	-0.00111222	5805984
CAETHG_RS13765	hydrogenase, Fe-only	GLYNHDANLTYR	2	1.72085	1.72766	1.73312	2.0171	1.33992	1.669	1.80486	1.47436	2.20752	2.06501	2.85211	1.92995		0.6313	1.4424	2.8829	3.5127	7.4849	11.1848	17.5372	41.5423				1	0.437673	0.218981	0.179719	0.0843431	0.0564427	0.0359978	0.0151966				0.990273	0.953947	0.015989	6540935
CAETHG_RS13765	hydrogenase, Fe-only	IYDEFLDKPLGAK	3	1.87192	1.86946	1.9461	2.20939	1.44809	1.72506	1.99405	1.66016	2.38242	2.3715	3.17603	2.24785		0.4345	0.872	1.8023	3.66	7.3508	13.0291	28.4014	50.7647				1	0.49828	0.241081	0.118716	0.0591092	0.0333484	0.0152985	0.0085591				0.999882	1.00049	-0.00234658	5644772
CAETHG_RS00580	ketol-acid reductoisomerase	VYYDEDADLNLLK	2	1.17757	1.22314	1.19108	1.43677	1.11775	1.66117	1.71654	1.51361	1.13792	1.22403	1.55813	1.3388		0.317	0.6026	1.2227	2.4719	4.8822	9.8314	19.6412	43.1708	84.7997			1	0.526054	0.259262	0.128241	0.0649297	0.0322436	0.0161395	0.00734293	0.00373822			0.999405	1.00747	0.00299466	5745824
CAETHG_RS00580	ketol-acid reductoisomerase	ESGLDVIVGLYK	2	1.24236	1.33052	1.26068	1.64902	1.23484	1.77544	1.82872	1.8983	1.34359	1.31596	1.27221	1.14913		0.3786	0.7558	1.4774	3.0589	6.0686	13.4558	31.3327	70.6161				1	0.500926	0.256261	0.12377	0.0623867	0.0281366	0.0120832	0.00536138				0.999928	1.003	-0.00115384	10962485
CAETHG_RS00580	ketol-acid reductoisomerase	QADIITVLLPDEKQK	3	1.48452	1.6794	1.33708	1.91814	1.36761	2.28921	2.15422	2.18797	1.59853	1.46453	2.88475	3.19335		0.463	0.9534	1.9346	3.4254	5.6816	7.9202	12.0401					1	0.48563	0.239326	0.135167	0.0814911	0.0584581	0.0384548					0.998594	0.972052	0.0156587	5017671
CAETHG_RS00580	ketol-acid reductoisomerase	FVDVLMIAPK	2	0.985277	1.09534	1.08416	1.49415	1.09233	1.65573	1.75723	1.69766	0.967042	1.16612	1.2348	1.15193		0.3899	0.727	1.514	3.1239	6.1119	12.1338	26.0095	58.1625	122.131	175.687		1	0.536314	0.25753	0.124812	0.0637936	0.0321334	0.0149907	0.00670363	0.00319248	0.00221929		0.998903	1.01219	0.00192922	5191086
CAETHG_RS00580	ketol-acid reductoisomerase	LIVDLIYEGGLAR	2	0.967825	0.964816	0.990101	1.18811	0.934383	1.30849	1.34913	1.46476	1.04968	0.994928	1.06402	0.76588		0.328	0.6766	1.4063	2.777	5.0408							1	0.484777	0.233236	0.118113	0.065069							0.999489	1.00269	-0.00830452	118531704
CAETHG_RS00580	ketol-acid reductoisomerase	YSVSDTAEYGDYK	2	1.27355	1.42269	1.32956	1.6481	1.2935	1.90215	1.95842	1.97633	1.33735	1.39496	1.82665	1.6608		0.3945	0.8103	1.5515	3.0901	6.4366	12.2484	25.995	53.8616	104.83	179.942		1	0.486857	0.25427	0.127666	0.0612901	0.0322083	0.015176	0.00732433	0.00376324	0.00219237		0.999805	0.995965	7.61671e-05	51876832
CAETHG_RS00580	ketol-acid reductoisomerase	EWLLENQTGRPGFTAR	3	1.30275	1.3825	1.41892	1.71798	1.31692	1.87117	2.17716	1.97789	1.19309	1.43721	1.84912	1.518		0.447	0.8651	1.7273	3.3606	6.5029	12.4428	23.8042	34.9446	52.6563	98.3646		1	0.516703	0.258785	0.133012	0.0687386	0.0359244	0.0187782	0.0127917	0.00848901	0.00454432		0.9998	1.00028	0.00591546	27645774
CAETHG_RS07840	bifunctional 5,10-methylene-tetrahydrofolate dehydrogenase	GKPVADAISETLTK	2	1.67388	1.84045	1.92919	2.50301	1.90135	2.21789	2.57907	2.14397						0.5227	1.0112	2.0897	4.5653	8.9618	19.466	51.5774	102.318	225.774			1	0.516911	0.250132	0.114494	0.0583253	0.0268519	0.0101343	0.0051086	0.00231515			0.999603	1.01043	-0.00362591	2661943
CAETHG_RS07840	bifunctional 5,10-methylene-tetrahydrofolate dehydrogenase	ELPADISQDK	2	1.76328	1.77391	1.84673	2.05306	1.7574	1.95954	2.15389	1.99759						0.6435	1.2234	2.1707	4.8994	9.3217	18.988	32.2386	44.0049	61.9241			1	0.525993	0.296448	0.131343	0.0690325	0.0338898	0.0199605	0.0146234	0.0103918			0.998013	1.00294	0.0110795	77856224
CAETHG_RS07840	bifunctional 5,10-methylene-tetrahydrofolate dehydrogenase	ASMITPVPK	2	1.92005	1.98305	2.01254	2.21054	1.95907	2.31422	2.45874	2.08704						0.6395	1.2166	2.484	4.9187	9.1933	20.532	40.4288	84.0446				1	0.525645	0.257448	0.130014	0.0695615	0.0311465	0.0158179	0.00760906				0.999398	1.00541	0.00428403	124364336
CAETHG_RS07840	bifunctional 5,10-methylene-tetrahydrofolate dehydrogenase	GVGSVTSSILAQHIVK	3	2.08465	1.74881	1.9058	2.12229	1.71523	2.02908	2.19664	1.91908						0.529	1.075	2.2023	4.7799	9.1936							1	0.492093	0.240203	0.110672	0.05754							0.999905	1.01003	-0.0112854	35921408
CAETHG_RS07830	5,10-methylenetetrahydrofolate reductase	VQGVNVTDFQSATLK	2	5.31077	6.11183	6.42192	7.56466	6.03588	6.88159	7.47613	7.30589	6.77429	7.24401	7.69938	6.72408		1.4641	2.9566	5.6236	11.9968	21.1638	39.538	64.3472					1	0.495197	0.260349	0.122041	0.0691794	0.0370302	0.0227531					0.999797	0.992525	0.00528677	15423705
CAETHG_RS07830	5,10-methylenetetrahydrofolate reductase	DAGLEPVFQITGR	2	2.93778	3.64965	3.81209	4.39071	3.80587	4.156	4.7732	4.30265	3.62681	4.02212	4.64012	3.98327		1.5196	3.002	5.6655	11.321	19.7707	30.0016	48.8974	66.1054	94.1149			1	0.506196	0.26822	0.134228	0.0768612	0.0506506	0.0310773	0.0229875	0.0161462			0.999891	0.984573	0.015674	25551152
CAETHG_RS07830	5,10-methylenetetrahydrofolate reductase	YDPLELQVIK	2	5.67184	6.33271	6.70308	7.88678	6.25806	7.26473	8.09016	7.55907	6.91275	6.76716	8.24009	6.76924		1.7172	3.1488	6.628	14.086	27.6089	61.1897	124.824	307.792	719.469			1	0.545351	0.259083	0.121908	0.0621973	0.0280635	0.013757	0.0055791	0.00238676			0.998138	1.01687	0.000951511	5537807
CAETHG_RS07830	5,10-methylenetetrahydrofolate reductase	FFQTQAVYDMETLKK	3	4.18146	4.46509	4.79283	4.87198	4.06919	4.69365	5.25116	4.75445	5.24989	5.21805	6.42865	4.79107		1.3133	2.4989	5.1026	10.1089	18.3905							1	0.525551	0.257379	0.129915	0.0714119							0.999369	0.995997	0.0109025	24637608
CAETHG_RS07830	5,10-methylenetetrahydrofolate reductase	FFQTQAVYDMETLK	2	5.24028	4.97998	5.44898	5.45702	4.94697	5.48512	6.05254	5.68979	6.93218	5.10773	6.11527	5.375		1.4875	2.7877	5.7556	11.7	24.8321							1	0.533594	0.258444	0.127137	0.0599023							0.998553	1.00499	0.00638098	23010464
CAETHG_RS02630	NADPH-dependent butanol dehydrogenase	DIYFGENALENLK	2	2.37208	2.10735	3.1274	2.54911	1.0216	1.37648	1.60956	1.17514	0.273563	0.24418	0.238458	0.3353		0.4106	0.8307	1.4775	2.8745	5.0335	10.2843	14.378					1	0.494282	0.277902	0.142842	0.0815735	0.0399249	0.0285575					0.999301	0.98071	0.0169979	7380084
CAETHG_RS02630	NADPH-dependent butanol dehydrogenase	LIEGVEPDPSVDTVMNGAK	2	1.3407	1.22033	1.86307	1.55509	0.577134	0.792509	1.03379	0.639175						0.2026	0.376	0.8677	2.0312	3.064	7.3995	14.2383					1	0.53883	0.233491	0.099744	0.0661227	0.0273802	0.0142292					0.99724	1.01753	-0.00562401	5368408
CAETHG_RS07845	methenyltetrahydrofolate cyclohydrolase	SDELQAELLK	2	13.2506	11.4804	12.9587	12.9459	9.7121	10.3275	10.5644	11.2101	18.1833	12.5815	9.6809	9.07079		3.24	5.8564	12.5867	22.4591	40.0878							1	0.553241	0.257415	0.144262	0.0808226							0.997191	0.989607	0.0236754	18739224
CAETHG_RS07845	methenyltetrahydrofolate cyclohydrolase	AETEPLVEEGIK	2	7.25595	6.68324	8.25212	8.33089	6.15804	6.60656	6.94849	7.11445	9.69468	8.33701	6.50668	5.45701		2.3626	5.1841	10.1272	22.1596	44.5633	88.7363	161.107					1	0.45574	0.233293	0.106617	0.0530167	0.026625	0.0146648					0.998167	0.996638	-0.0125354	14692306
CAETHG_RS09495	50S ribosomal protein L1	EAQEAGADYVGAQEYVDK	2	1.9475	2.78484	2.86099	3.72048	3.44079	4.47714	3.93507	4.13099	2.30358	3.34472	2.41322	2.46335		1.1311	2.185	5.0281	8.3216	20.5724	31.5934						1	0.517666	0.224956	0.135923	0.0549814	0.0358018						0.99839	1.00498	-0.00153701	3665540
CAETHG_RS09495	50S ribosomal protein L1	SVVISSTMGPGIK	2	6.9057	6.29918	5.68805	6.74376	6.7095	10.356	8.8244	9.16437	7.37513	6.10611	4.30821	3.79307		1.2902	2.8445	5.5414	10.9761	24.1589							1	0.453577	0.232829	0.117546	0.0534047							0.99779	1.00353	-0.0173958	16548400
CAETHG_RS00590	acetolactate synthase, large subunit	FLTSGGLGTMGYSLPAAIGAK	2		1.64484	1.47532	1.96789	0.890828	1.45825	0.984335	0.890347	2.81623	3.14541	3.47846	3.7017		0.3502	0.5438	1.1453	2.2776								1	0.643987	0.305771	0.153758								0.974331	0.960852	0.0754798	6805923
CAETHG_RS00590	acetolactate synthase, large subunit	YSGEFGVNFR	2	1.3553	1.36378	1.75291		0.728362	1.02219	1.0931	0.883702						0.4729	0.8465	1.9201									1	0.558653	0.246289									0.991625	0.987483	0.0256159	35962716
CAETHG_RS07861	carbon-monoxide dehydrogenase (CODH)	VVQDSAHIETIK	2	7.45603	9.49689	12.6999	15.6233	13.0775	10.3708	15.0998	12.6964	12.9583	17.7052	10.7232	15.2804		2.5763	5.558	10.3016	19.5631	40.8186	100.17	132.379					1	0.46353	0.250087	0.131692	0.0631158	0.0257194	0.0194615					0.998428	0.988675	-0.00118508	755412
