# Supplementary material for: Absolute Proteome Quantification in the Gas-Fermenting Acetogen Clostridium autoethanogenum
Source: mSystems. 2022 Apr 6;7(2):e00026-22. doi: 10.1128/msystems.00026-22 (PMC9040625; doi:10.1128/msystems.00026-22)
Supplement: TABLE S3 [file msystems.00026-22-st003.xlsx]

## Sheet: Table S3
Table S3. Proteome-wide protein concentrations in C. autoethanogenum steady-state chemostat cultures grown on CO, syngas, or high-H2 CO.
See comments for details. Blank cell denotes protein not quantified. gDCW; gram of dry cell weight; AVG, average of bioreplicates; SD, standard deviation of bioreplicates.
				Protein concentration (nmol/gDCW)
				CO		Syngas		High-H2 CO		Ranking
Gene/proteinID	Brown et al. 2014 ID	Description of gene/protein product	Proposed gene name	AVG	SD	AVG	SD	AVG	SD	CO	Syngas	High-H2 CO
CAETHG_RS07850	CAETHG_1618	Formate--tetrahydrofolate ligase	fhs	1245.15	154.655	578.938	33.6575	1070.64	441.632	1	1	1
CAETHG_RS07815	CAETHG_1611	Correnoid Iron Sulfur protein part2	AcsD	335.318	58.1692	411.63	28.5943	350.177	62.6224	5	2	4
CAETHG_RS07810	CAETHG_1610	Correnoid Iron Sulfur protein part1	AcsC	558.905	78.6435	386.78	30.445	665.746	73.7945	2	3	2
CAETHG_RS07825	CAETHG_1613	dihydrolipoamide dehydrogenase	lpdA	383.61	31.894	309.48	30.2005	315.57	31.9594	3	4	6
CAETHG_RS00580	CAETHG_0122	Ketol-acid reductoisomerase	ilvC	236.174	7.75026	253.01	27.9783	187.634	21.8201	9	5	11
CAETHG_RS07805	CAETHG_1609	dihydropteroate synthase DHPS	acsE	320.354	37.4302	239.834	11.1687	315.865	36.8551	6	6	5
CAETHG_RS07630	CAETHG_1572	60 kDa chaperonin	groEL	147.871	14.7753	235.349	13.5665	148.445	20.5822	13	7	14
CAETHG_RS12590	CAETHG_2557	cell wall binding repeat 2-containing protein	RS12590	243.291	19.4863	230.088	6.03493	268.472	56.3175	8	8	7
CAETHG_RS07830	CAETHG_1614	methylenetetrahydrofolate reductase	metF	208.624	19.5286	214.593	22.6037	167.062	12.341	11	9	12
CAETHG_RS07800	CAETHG_1608	CO dehydrogenase/acetyl-CoA synthase complex, b	AcsB(ACS)	360.802	40.0255	197.359	22.3069	236.475	30.6605	4	10	9
CAETHG_RS00440	CAETHG_0092	Aldehyde ferredoxin oxidoreductase	AOR1	222.796	20.1486	174.214	12.3147	230.391	11.9305	10	11	10
CAETHG_RS09405	CAETHG_1940	50S ribosomal protein L16	rplP	83.6674	11.6294	173.75	26.7207	43.9114	8.6432	27	12	47
CAETHG_RS14775	CAETHG_3005	carbon-monoxide dehydrogenase, catalytic subuni	cooS1	105.069	14.1203	168.966	24.6653	99.688	18.2999	21	13	19
CAETHG_RS16490	CAETHG_3358	phosphate acetyltransferase	pta	118.326	12.4409	162.966	8.76791	136.032	13.9962	17	14	15
CAETHG_RS07795	CAETHG_1607	Glycine cleavage system H protein	gcvH	79.3889	9.81596	139.149	28.4791	61.6955	11.6073	30	15	31
CAETHG_RS14890	CAETHG_3029	pyruvate ferredoxin/flavodoxin oxidoreductase	PFOR	134.955	5.42694	138.175	15.2099	45.2874	1.33477	14	16	44
CAETHG_RS16515	CAETHG_3363	Acyl carrier protein	acpP	19.8782	2.44235	131.334	12.7755	13.7209	2.05803	114	17	117
CAETHG_RS07835	CAETHG_1615	Methylene-tetrahydrofolate reductase domain-con	MetV	122.943	6.15494	125.416	8.04482	111.7	14.4724	15	18	17
CAETHG_RS15850	CAETHG_3229	electron transport complex, RnfABCDGE type, G s	rnfG	84.9626	7.1751	120.551	13.1142	44.8108	11.2451	25	19	45
CAETHG_RS09755	CAETHG_1996	histone family protein DNA-binding protein	hupB	32.5096	3.86808	119.631	3.24794	32.5757	5.56768	67	20	55
CAETHG_RS09450	CAETHG_1949	hypothetical protein	tuf	184.029	9.03289	110.832	20.4223	156.502	2.22823	12	21	13
CAETHG_RS05865	CAETHG_1223	cold-shock DNA-binding domain protein	cspA3	52.6956	13.3363	110.094	13.1951	24.2644	3.15944	43	22	67
CAETHG_RS08610	CAETHG_1779	Rubrerythrin	RS08610	84.7028	5.00383	108.338	9.12053	62.0506	8.82053	26	23	30
CAETHG_RS09275	CAETHG_1914	ribosomal protein L13	rplM	32.2283	4.95674	99.8741	10.5699	28.6951	4.70736	68	24	61
CAETHG_RS16495	CAETHG_3359	Acetate kinase	ackA	95.4583	7.85072	96.9524	13.7159	70.8696	0.976058	22	25	25
CAETHG_RS16550	CAETHG_3371	30S ribosomal protein S16	rpsP	30.5316	3.23805	91.8338	9.83851	13.4848	4.55518	75	26	122
CAETHG_RS07665	CAETHG_1580	Nfn transhydrogenase	Nfn	111.544	14.8007	85.5818	10.3778	87.5088	33.5599	19	27	21
CAETHG_RS11555	CAETHG_2349	ATP synthase subunit beta	atpD	52.8652	7.61649	83.1628	4.53067	49.2931	6.10326	42	28	38
CAETHG_RS14240	CAETHG_2898	30S ribosomal protein S21	rpsU	28.1762	4.19219	81.9454	4.98987	13.4335	4.22495	79	29	123
CAETHG_RS04220	CAETHG_0887	Rubrerythrin	fprB	50.3149	5.52387	78.6745	7.93294	47.5111	4.86035	47	30	41
CAETHG_RS16815	CAETHG_3424	glyceraldehyde-3-phosphate dehydrogenase, type	GAPDH2	64.1582	7.77657	78.3619	9.69023	92.9876	20.1761	36	31	20
CAETHG_RS15840	CAETHG_3227	Electron transport complex protein rnfC	rnfC	112.591	6.19254	74.7588	9.18979	53.6861	13.7717	18	32	34
CAETHG_RS09320	CAETHG_1923	Ribosomal protein S13	rpsM	29.1129	3.06924	73.4656	7.78779	23.1004	5.5558	77	33	73
CAETHG_RS08145	CAETHG_1680	putative zinc-binding domain containing protein	RS08145	26.5543	3.59906	71.8	4.16184	13.034	4.18576	84	34	125
CAETHG_RS08515	CAETHG_1760	glyceraldehyde-3-phosphate dehydrogenase, type	GAPDH	47.2655	7.92384	70.2642	8.93624	59.8373	12.5916	50	35	32
CAETHG_RS07840	CAETHG_1616	Bifunctional protein	folD	77.9353	5.60779	68.7972	8.59571	67.615	11.4486	32	36	26
CAETHG_RS13750	CAETHG_2795	NADH dehydrogenase (quinone)	HytB	91.6583	4.75333	67.4587	9.77243	118.401	7.74111	23	37	16
CAETHG_RS14765	CAETHG_3003	Ferredoxin--NAD(+) reductase	CooS1b	68.2461	4.35824	67.2192	10.0912	45.4175	4.80305	33	38	43
CAETHG_RS07635	CAETHG_1573	10 kDa chaperonin	groES	37.768	16.0399	64.5115	5.53385	23.4243	12.3661	57	39	71
CAETHG_RS08920	CAETHG_1841	Alcohol dehydrogenase	adh4	248.228	77.4586	64.3118	19.1634	377.674	108.576	7	40	3
CAETHG_RS03060	CAETHG_0645	ATP-binding region ATPase domain protein	RS03060	105.864	24.9329	63.9312	5.20337	48.6022	9.50286	20	41	40
CAETHG_RS13765	CAETHG_2798	hydrogenase, Fe-only	HytA	80.0263	11.1418	63.1382	5.64085	101.993	7.73783	29	42	18
CAETHG_RS14210	CAETHG_2891	Chaperone protein dnaK	dnaK	54.9577	1.27227	61.2476	3.98467	50.9076	3.75676	40	43	37
CAETHG_RS01505	CAETHG_0319	Phosphoribosylaminoimidazolecarboxamide formylt	purH	78.5371	7.33754	60.2647	5.0235	79.5323	4.57346	31	44	23
CAETHG_RS08495	CAETHG_1756	Enolase	ENO	51.5739	7.76197	59.6254	8.43673	63.7238	8.50958	45	45	29
CAETHG_RS09345	CAETHG_1928	ribosomal protein L15	rplO	37.6884	2.57495	58.4917	6.34019	28.7147	8.47119	58	46	60
CAETHG_RS09410	CAETHG_1941	ribosomal protein S3	rpsC	35.8936	4.7923	58.309	12.3262	24.9528	10.5815	61	47	66
CAETHG_RS09270	CAETHG_1913	Ribosomal protein S9, bacterial/plastid	rpsI	44.9292	6.95058	55.0951	5.22669	20.6936	4.79433	52	48	77
CAETHG_RS09310	CAETHG_1921	ribosomal protein S4	rpsD	35.3004	3.64395	53.7611	6.03668	22.8256	2.8086	62	49	75
CAETHG_RS13745	CAETHG_2794	NADH-quinone oxidoreductase, E subunit	HytC	51.8811	4.65544	52.546	7.71183	48.8732	6.43641	44	50	39
CAETHG_RS13755	CAETHG_2796	4Fe-4S ferredoxin, iron-sulpur binding domain-c	HytD	91.0268	4.24311	51.4808	6.00969	85.2625	6.31164	24	51	22
CAETHG_RS15845	CAETHG_3228	electron transport complex, RnfABCDGE type, D s	rnfD	45.8421	3.30872	50.5574	5.59379	22.8395	9.24004	51	52	74
CAETHG_RS09445	CAETHG_1948	30S ribosomal protein S10	rpsJ	22.2856	2.39535	50.407	6.52799	15.9678	4.39525	101	53	96
CAETHG_RS09355	CAETHG_1930	ribosomal protein S5	rpsE	27.5686	2.97991	49.8636	4.32918	20.0189	3.01703	80	54	83
CAETHG_RS07845	CAETHG_1617	Methenyltetrahydrofolate cyclohydrolase	fchA	81.5527	16.244	49.2925	2.42632	73.9095	21.3629	28	55	24
CAETHG_RS04350	CAETHG_0910	phospho-2-dehydro-3-deoxyheptonate aldolase	AROA2	26.0249	2.8722	49.0278	7.72251	9.05026	1.84863	85	56	173
CAETHG_RS07862	CAETHG_1621	Carbon-monoxide dehydrogenase (acceptor)	AcsA (CODH)	50.4401	11.9685	48.1074	2.54664	44.7373	12.883	46	57	46
CAETHG_RS13550	CAETHG_2754	O-acetylhomoserine/O-acetylserine sulfhydrylase	metY	120.718	14.6779	47.4207	17.5096	13.9807	4.83216	16	58	113
CAETHG_RS13725	CAETHG_2790	formate dehydrogenase, alpha subunit	fdhA	56.0152	4.09356	47.3604	6.84434	66.7912	1.46903	39	59	27
CAETHG_RS09805	CAETHG_2006	Ribose-phosphate pyrophosphokinase	PRPS	39.1047	3.99034	47.1555	3.4009	39.9477	4.3896	55	60	50
CAETHG_RS14295	CAETHG_2909	pyruvate, phosphate dikinase	ppdK	66.3115	5.53373	46.8162	5.83462	57.7778	3.47296	35	61	33
CAETHG_RS08730	CAETHG_1804	Pyridoxal biosynthesis lyase pdxS	pdxS	24.8362	1.31626	45.758	5.47856	36.7762	2.31908	87	62	52
CAETHG_RS09170	CAETHG_1893	thioredoxin	trxA	38.5191	6.66897	45.5848	1.59574	10.0976	3.11435	56	63	163
CAETHG_RS01375	CAETHG_0291	beta-lactamase domain protein	fprA1_2	32.7877	2.46034	44.6322	6.27147	32.4801	4.57196	66	64	56
CAETHG_RS16760	CAETHG_3413	Stage V sporulation protein S	spoVS	27.0468	2.61553	44.564	2.26479	14.0118	4.96001	82	65	112
CAETHG_RS12745	CAETHG_2588	cell wall binding repeat 2-containing protein	RS12745	43.0486	4.7318	44.4142	3.88522	43.8312	9.39206	53	66	48
CAETHG_RS16710	CAETHG_3403	ribosomal protein S15	rpsO	16.4026	2.13889	43.9228	5.2011	7.19664	2.08837	144	67	211
CAETHG_RS09460	CAETHG_1951	ribosomal protein S7	rpsG	16.4492	1.34718	43.902	5.73745	14.3885	3.29483	143	68	105
CAETHG_RS00315	CAETHG_0067	UPF0597 protein yhaM	RS00315	53.5596	4.3914	43.5769	8.10668	53.6289	5.5089	41	69	35
CAETHG_RS16570	CAETHG_3375	50S ribosomal protein L19	rplS	23.9029	4.18242	41.0127	5.6598	16.4435	3.74069	91	70	94
CAETHG_RS07735	CAETHG_1594	pyruvate carboxylase	pyc	48.1415	3.37091	39.9901	4.59655	237.284	68.6923	49	71	8
CAETHG_RS09370	CAETHG_1933	ribosomal protein S8	rpsH	21.4946	1.46519	39.3878	3.47815	14.2597	4.17279	105	72	107
CAETHG_RS14945	CAETHG_3040	response regulator receiver protein	cheY3	19.9982	2.68657	39.3607	6.57899	12.2042	4.00016	113	73	137
CAETHG_RS00585	CAETHG_0123	Dihydroxy-acid dehydratase	ilvD	59.3121	6.91461	39.2589	5.83023	47.2931	1.76728	38	74	42
CAETHG_RS02580	CAETHG_0543	NADPH-dependent FMN reductase	RS02580	22.7218	2.2581	39.1667	3.52709	12.5603	6.42463	99	75	130
CAETHG_RS13565	CAETHG_2757	ABC-type transporter, periplasmic subunit famil	ABC.PA.S_3	31.4004	4.08741	36.7514	6.30234	41.1934	5.10682	71	76	49
CAETHG_RS18185	CAETHG_3703	Anthranilate phosphoribosyltransferase	trpD	29.0866	1.95685	36.6822	4.95385	11.6511	2.14673	78	77	143
CAETHG_RS18705	CAETHG_3813	Rubrerythrin	RS18705	48.6873	10.4027	36.2611	2.31785	28.11	4.03832	48	78	62
CAETHG_RS13910	CAETHG_2828	50S ribosomal protein L21	rplU	11.8205	1.09161	36.1871	6.8642	8.13161	2.67774	189	79	192
CAETHG_RS14770	CAETHG_3004	4Fe-4S ferredoxin, iron-sulpur binding domain-c	cooS1a	21.8879	1.33545	34.2972	3.47711	12.7523	1.5395	102	80	128
CAETHG_RS09010	CAETHG_1863	flavoprotein	coaBC	68.0401	45.2668	33.5966	22.9752	31.5011	26.3114	34	81	58
CAETHG_RS07625	CAETHG_1571	IMP dehydrogenase	IMPDH	23.6974	3.11919	33.2494	1.94964	15.3647	5.95147	93	82	100
CAETHG_RS09365	CAETHG_1932	Ribosomal protein L6, subgroup	rplF	16.788	1.06444	33.1812	1.6057	10.6892	3.47473	138	83	155
CAETHG_RS17030	CAETHG_3468	pyridoxamine 5-phosphate oxidase-related FMN-bi	RS17030	32.0542	8.84351	32.8248	3.28656	23.5151	5.97744	69	84	70
CAETHG_RS00475	CAETHG_0099	molybdenum cofactor synthesis domain containing	moeA2	36.4564	2.26412	32.7107	2.87383	30.5821	4.44246	60	85	59
CAETHG_RS07085	CAETHG_1472	ATP-dependent Clp protease proteolytic subunit	clpP2	24.6269	2.38927	32.646	2.56439	18.5891	3.12416	90	86	86
CAETHG_RS09315	-		rpsK	19.8007	2.98201	32.0988	4.88865	9.03496	3.0031	115	87	175
CAETHG_RS04340	CAETHG_0908	3-dehydroquinate synthase	aroB	17.2394	2.12676	31.1472	4.91226	6.50282	1.17511	132	88	227
CAETHG_RS06525	CAETHG_1353	aspartate-semialdehyde dehydrogenase	asd	33.4652	0.913021	31.1237	2.00034	31.6112	3.80015	63	89	57
CAETHG_RS09430	CAETHG_1945	Ribosomal protein L25/L23	rplW	20.23	4.59254	30.7937	3.85139	8.11221	1.36822	110	90	194
CAETHG_RS11120	CAETHG_2257	transcriptional regulator, AbrB family	abrB	30.9924	7.74481	30.5062	1.60136	14.2347	3.05597	73	91	108
CAETHG_RS16785	CAETHG_3418	Phosphotransferase system, phosphocarrier prote	ptsH	15.33	2.21343	29.6821	1.45924	5.64791	1.63661	157	92	258
CAETHG_RS01930	CAETHG_0406	acetolactate synthase, large subunit, biosynthe	ilvB4	31.2725	3.06326	28.9054	2.93148	36.1867	3.61843	72	93	53
CAETHG_RS16170	CAETHG_3293	cysteine desulfurase NifS	iscS2	24.7387	1.32403	28.5723	3.06011	26.0967	4.69263	88	94	64
CAETHG_RS10070	CAETHG_2059	Adenylosuccinate synthetase	purA	32.9468	3.22686	28.4084	4.12243	23.7883	6.40715	64	95	69
CAETHG_RS15665	CAETHG_3190	Elongation factor P	efp	16.0061	1.69145	28.3327	1.79043	11.8511	3.23281	148	96	138
CAETHG_RS09485	CAETHG_1956	50S ribosomal protein L7/L12	rplL	12.5933	2.07558	27.9595	2.60976	7.61403	1.16067	179	97	205
CAETHG_RS09350	CAETHG_1929	ribosomal protein L30	rpmD	8.01292	0.89899	27.1863	4.34324	3.22472	0.830249	262	98	377
CAETHG_RS16175	CAETHG_3294	FeS cluster assembly scaffold protein NifU	iscU	19.2914	1.04449	26.733	2.28149	13.8225	6.30481	119	99	115
CAETHG_RS09425	CAETHG_1944	ribosomal protein L2	rplB	22.7929	2.94216	26.5917	3.96487	18.4735	5.17315	98	100	87
CAETHG_RS08505	CAETHG_1758	Triosephosphate isomerase, bacterial/eukaryotic	TPI	13.0395	2.03927	26.3439	2.47303	11.0634	4.21467	176	101	151
CAETHG_RS09305	CAETHG_1920	DNA-directed RNA polymerase subunit alpha	rpoA	22.6874	2.31733	26.0359	1.71212	20.4723	1.88804	100	102	79
CAETHG_RS19150	CAETHG_3904	molybdopterin binding domain-containing protein	RS19150	30.9368	5.0902	25.9471	2.67766	39.724	5.58259	74	103	51
CAETHG_RS00695	CAETHG_0145	Methionine synthase	RS00695	27.2161	2.1456	25.7421	2.89213	11.2671	2.97194	81	104	148
CAETHG_RS01830	CAETHG_0385	(R,R)-butanediol dehydrogenase	BDH	63.9532	21.8197	25.3478	13.7292	12.949	4.97995	37	105	126
CAETHG_RS11500	CAETHG_2337	Uracil phosphoribosyl transferase	upp	25.7495	3.78004	25.2199	1.99231	13.7071	4.10159	86	106	118
CAETHG_RS16620	CAETHG_3385	ribosomal protein S2	rpsB	19.0985	1.78169	24.8761	2.21895	12.8292	3.05641	121	107	127
CAETHG_RS09440	CAETHG_1947	Ribosomal protein L3	rplC	26.762	3.96214	24.8214	4.57413	14.0947	2.05077	83	108	111
CAETHG_RS06460	CAETHG_1344	50S ribosomal protein L20	rplT	15.5992	1.53916	24.6581	4.12875	9.17589	1.8908	153	109	172
CAETHG_RS16035	CAETHG_3266	Phosphoribosyl-ATP pyrophosphatase	hisIE	9.03232	1.4112	24.6058	4.53336	8.73279	1.07006	243	110	177
CAETHG_RS00725	CAETHG_0151	Uroporphyrinogen decarboxylase (URO-D)	RS00725	40.4515	43.4947	24.0252	14.5822	18.4655	23.7517	54	111	88
CAETHG_RS11625	CAETHG_2358	S-adenosylmethionine synthase	metK2	29.4616	3.05769	23.8125	2.79053	16.8904	3.32316	76	112	91
CAETHG_RS09455	CAETHG_1950	translation elongation factor G	fusA	21.4752	1.39581	23.3165	3.13034	21.188	4.09016	106	113	76
CAETHG_RS08760	CAETHG_1810	transaldolase	talA	15.8989	2.28589	23.0772	5.42002	16.6973	4.01456	151	114	92
CAETHG_RS09380	CAETHG_1935	Ribosomal protein L5	rplE	14.4174	1.5522	22.9224	3.15126	9.829	1.48682	164	115	165
CAETHG_RS13235	CAETHG_2698	Gamma-glutamyl phosphate reductase	proA	19.3568	0.839565	22.1366	2.32612	14.3765	2.46936	117	116	106
CAETHG_RS16840	CAETHG_3429	response regulator receiver protein	RS16840	20.7576	6.44549	21.6348	4.53967	9.54496	5.9357	108	117	169
CAETHG_RS09925	CAETHG_2033	Asparaginyl-tRNA synthetase	NARS	21.5216	2.10371	21.5835	2.54032	19.27	0.920464	104	118	85
CAETHG_RS07090	CAETHG_1473	Trigger factor	tig	24.7171	2.40601	21.5834	2.66742	25.6774	4.33841	89	119	65
CAETHG_RS06520	CAETHG_1352	Dihydrodipicolinate synthase	dapA	31.7643	4.03523	21.5181	2.46668	20.5476	0.139933	70	120	78
CAETHG_RS12015	CAETHG_2439	6-phosphofructokinase	pfkA2	13.6969	3.96226	21.2824	3.34606	20.0915	6.05749	169	121	82
CAETHG_RS09500	CAETHG_1959	ribosomal protein L11	rplK	16.4515	2.12863	21.1642	2.61482	8.81075	2.01305	142	122	176
CAETHG_RS13840	CAETHG_2814	cell shape determining protein, MreB/Mrl family	mreB2	19.3336	6.55226	21.1142	2.2338	24.1415	11.5905	118	123	68
CAETHG_RS15405	CAETHG_3137	putative signal transduction protein with CBS d	ppaC	21.7042	2.17246	21.0511	2.67027	20.2611	3.98445	103	124	80
CAETHG_RS11290	CAETHG_2293	transcriptional regulator, LacI family	lacI	15.9593	2.29827	20.4081	1.6677	12.5564	2.69995	150	125	131
CAETHG_RS09435	CAETHG_1946	ribosomal protein L4/L1e	rplD	15.0499	1.46189	20.3711	3.24931	11.7805	2.98162	158	126	140
CAETHG_RS10845	CAETHG_2210	Alanine--glyoxylate transaminase	RS10845	18.3678	1.16763	20.2099	2.71397	33.1682	6.7636	124	127	54
CAETHG_RS09495	CAETHG_1958	ribosomal protein L1	rplA	18.5581	2.5754	19.9898	2.40474	9.54825	3.80693	123	128	168
CAETHG_RS11535	CAETHG_2345	ATP synthase subunit b	atpF	16.7442	4.09562	19.8197	2.72769	15.2424	3.9349	139	129	101
CAETHG_RS09415	CAETHG_1942	ribosomal protein L22	rplV	10.6161	0.780068	19.0602	3.67661	5.15418	2.6344	205	130	275
CAETHG_RS08510	CAETHG_1759	Phosphoglycerate kinase	PGK	14.4213	1.85973	19.0416	2.44542	13.5322	3.20216	163	131	120
CAETHG_RS13400	CAETHG_2729	dihydropteroate synthase	folP	20.8246	1.44239	18.8597	2.01122	12.3517	4.16152	107	132	134
CAETHG_RS15865	CAETHG_3232	electron transport complex, RnfABCDGE type, B s	rnfB	37.4749	7.29333	18.774	2.69145	13.2019	4.59239	59	133	124
CAETHG_RS06135	CAETHG_1277	preprotein translocase, YajC subunit	yajC	13.4485	1.81861	18.721	2.45053	13.7435	2.29985	171	134	116
CAETHG_RS05385	CAETHG_1124	Porphobilinogen synthase	hemB	23.5443	5.31172	18.6959	2.98781	9.61514	1.32654	94	135	166
CAETHG_RS07620	CAETHG_1570	GMP synthase (glutamine-hydrolyzing)	guaA	17.0457	2.38087	18.6205	1.61287	11.7753	5.72028	134	136	141
CAETHG_RS16780	CAETHG_3417	Aspartate transaminase	aspB2	10.6252	1.42109	18.572	2.76929	11.6513	2.55712	204	137	142
CAETHG_RS07080	CAETHG_1471	ATP-dependent Clp protease ATP-binding subunit	clpX	9.66485	1.25826	18.4891	1.93207	10.8305	2.71451	226	138	154
CAETHG_RS11740	CAETHG_2382	fructose-1,6-bisphosphate aldolase, class II	FBA2	18.3674	1.47925	18.1024	2.3208	14.1758	1.76597	125	139	109
CAETHG_RS01960	CAETHG_0412	quorum-sensing autoinducer 2 (AI-2), LuxS	luxS	12.2523	2.01504	17.9764	1.62314	5.92262	2.25255	185	140	249
CAETHG_RS18200	CAETHG_3706	Tryptophan synthase beta chain	trpB	13.2868	1.65578	17.7707	3.29492	4.76201	1.03578	173	141	293
CAETHG_RS00265	CAETHG_0057	Chaperone protein htpG	htpG	13.0361	0.745998	17.43	2.35805	10.6439	0.865591	177	142	156
CAETHG_RS07820	CAETHG_1612	Cobyrinic acid ac-diamide synthase	cooC	10.982	1.59774	17.1859	1.3301	8.2644	1.70761	200	143	187
CAETHG_RS19255	CAETHG_3925	pyrimidine-nucleoside phosphorylase	pdp	19.1397	1.35211	17.1767	1.09022	15.9353	1.4443	120	144	97
CAETHG_RS13545	CAETHG_2753	Isocitrate dehydrogenase (NAD(+))	IDH3	6.47575	1.16636	16.9501	4.21125	11.8128	2.02913	310	145	139
CAETHG_RS09895	CAETHG_2024	glutamine synthetase catalytic region	glnA	32.7972	1.99563	16.8692	1.94902	52.9865	2.09511	65	146	36
CAETHG_RS06990	CAETHG_1453	transcription elongation factor GreA	greA2	5.24014	1.14694	16.857	1.62176	4.72898	0.649777	352	147	295
CAETHG_RS11665	CAETHG_2367	Glutamate dehydrogenase (NADP(+))	gdhA	16.3262	2.21452	16.8122	2.54016	15.629	1.83194	145	148	99
CAETHG_RS16625	CAETHG_3386	Elongation factor Ts	tsf	19.0306	2.4757	16.6084	2.92165	16.6728	4.59315	122	149	93
CAETHG_RS07855	CAETHG_1619	Cobyrinic acid ac-diamide synthase	cooC2	20.0006	3.74005	16.5241	2.83799	12.2927	1.03522	112	150	135
CAETHG_RS18180	CAETHG_3702	glutamine amidotransferase of anthranilate synt	trpG	7.36122	2.37338	16.2635	1.34751	1.97867	0.589653	279	151	490
CAETHG_RS14090	CAETHG_2866	Hydroxylamine reductase	hcp2	22.8825	4.9168	16.1282	1.1615	26.8951	5.34614	97	152	63
CAETHG_RS09490	CAETHG_1957	50S ribosomal protein L10	rplJ	13.4432	1.59105	16.0543	1.50578	7.62058	3.69669	172	153	204
CAETHG_RS14495	CAETHG_2949	Phosphoribosylaminoimidazole-succinocarboxamide	purC	9.71944	1.57617	15.9329	1.82599	5.17798	1.66613	225	154	273
CAETHG_RS04640	CAETHG_0974	NADPH-dependent FMN reductase	RS04640	16.1223	1.21831	15.7031	2.0515	8.41217	1.80965	147	155	184
CAETHG_RS00550	CAETHG_0115	Electron transfer flavoprotein alpha/beta-subun	fixA	7.80296	0.612187	15.4282	2.84489	4.32792	1.80371	267	156	318
CAETHG_RS09360	CAETHG_1931	ribosomal protein L18	rplR	17.5105	1.60403	15.3168	3.23906	11.3922	4.33231	129	157	146
CAETHG_RS11765	CAETHG_2387	1-(5-phosphoribosyl)-5-amino-4-imidazole- carbo	larB	9.04958	0.631811	15.2546	2.99563	9.1896	2.09528	242	158	171
CAETHG_RS05370	CAETHG_1121	Precorrin-8X methylmutase	cobH-cbiC	15.8174	0.113798	15.1405	2.14735	7.95775	2.60938	152	159	197
CAETHG_RS14935	CAETHG_3038	CheA signal transduction histidine kinase	cheA2	17.1475	1.07989	15.021	2.14053	18.087	2.40914	133	160	89
CAETHG_RS06545	CAETHG_1357	2,3,4,5-tetrahydropyridine-2,6-dicarboxylate N-	RS06545	6.95226	2.19647	15.0082	4.71519	4.88766	1.48547	290	161	289
CAETHG_RS01020	CAETHG_0215	Aspartate transaminase	aspB	20.5542	2.49511	14.9995	2.51087	15.9767	1.30259	109	162	95
CAETHG_RS13335	CAETHG_2721	Phosphoenolpyruvate carboxykinase (ATP)	pckA	23.0537	8.34305	14.7718	3.06939	65.6061	9.51301	96	163	28
CAETHG_RS09660	CAETHG_1982	Lysyl-tRNA synthetase	KARS	15.9825	0.525074	14.6916	3.45485	10.387	2.65876	149	164	160
CAETHG_RS13315	CAETHG_2717	ATP-dependent chaperone ClpB	clpB	23.7677	3.82639	14.4311	2.32868	23.162	1.50984	92	165	72
CAETHG_RS01130	CAETHG_0238	Acetylornithine/succinyldiaminopimelate aminotr	argD	17.8906	5.4752	14.3258	2.36022	12.2638	7.90815	127	166	136
CAETHG_RS05375	CAETHG_1122	Nicotinate-nucleotide--dimethylbenzimidazole ph	cobU	19.7334	1.28518	14.2426	2.18811	12.4417	1.42374	116	167	132
CAETHG_RS11790	CAETHG_2392	4Fe-4S ferredoxin iron-sulfur binding domain-co	RS11790	15.4411	2.34566	14.0925	2.07804	8.58471	2.1902	156	168	180
CAETHG_RS09335	CAETHG_1926	Adenylate kinase	adk	8.71697	0.856317	13.85	1.44051	5.69033	2.59122	248	169	256
CAETHG_RS14950	CAETHG_3041	CheW protein	cheW3	7.92526	0.733867	13.6072	0.373173	6.35032	1.13276	265	170	234
CAETHG_RS13540	CAETHG_2752	aconitate hydratase	ACO3	10.3807	1.33834	13.5009	2.43405	18.0661	2.54677	210	171	90
CAETHG_RS16265	CAETHG_3312	cell division protein FtsZ	ftsZ	17.7748	3.54189	13.4815	1.10682	15.8454	4.7508	128	172	98
CAETHG_RS11785	CAETHG_2391	2-oxopent-4-enoate hydratase	mhpD	17.4301	1.90775	13.186	1.22564	8.66149	1.48733	130	173	179
CAETHG_RS10465	CAETHG_2137	Seryl-tRNA synthetase	SARS	16.8095	1.15569	13.1336	2.12038	11.1452	1.41508	137	174	149
CAETHG_RS09390	CAETHG_1937	ribosomal protein L14	rplN	10.0582	0.998177	12.8072	2.81483	4.38884	0.79008	216	175	314
CAETHG_RS04320	CAETHG_0904	Shikimate dehydrogenase	aroE	5.31314	0.498072	12.5097	3.18953	2.75328	0.590513	351	176	408
CAETHG_RS07670	CAETHG_1581	redox-sensing transcriptional repressor Rex	rex	10.3438	0.841401	12.495	1.08408	4.5667	2.02108	211	177	307
CAETHG_RS14360	CAETHG_2922	Pyridoxal-5'-phosphate-dependent protein beta s	cysK3	16.8642	2.7501	12.4796	1.84619	10.9673	3.70029	136	178	153
CAETHG_RS19690	CAETHG_4017	response regulator receiver protein	RS19690	12.3342	2.00451	12.391	1.46335	9.03985	1.94252	184	179	174
CAETHG_RS06070	CAETHG_1264	Aspartyl-tRNA synthetase	DARS2	10.1835	3.23305	12.3783	2.19255	8.38379	2.4858	213	180	185
CAETHG_RS05810	CAETHG_1211	ABC-type transporter, periplasmic subunit famil	ABC.PA.S_2	14.5899	1.79033	12.329	1.79603	14.9944	1.53188	162	181	103
CAETHG_RS13865	CAETHG_2819	septum site-determining protein MinD	minD	11.34	0.621503	12.3234	1.05483	7.29614	1.84524	194	182	209
CAETHG_RS18175	CAETHG_3701	anthranilate synthase component I	trpE	9.37252	1.34591	12.2036	2.6144	4.7522	1.40314	233	183	294
CAETHG_RS11925	CAETHG_2421	1-deoxy-D-xylulose-5-phosphate synthase	tktA4	10.0361	0.806804	12.1891	1.51585	6.96821	2.28954	218	184	216
CAETHG_RS14515	CAETHG_2953	Bifunctional purine biosynthesis protein purH	#N/A	12.1859	1.1215	11.9766	1.27578	8.27862	0.746196	186	185	186
CAETHG_RS07780	CAETHG_1604	hypothetical protein	RS07780	5.98578	1.7274	11.9375	3.5275	3.84833	0.798694	324	186	340
CAETHG_RS12100	CAETHG_2457	methyl-accepting chemotaxis sensory transducer	mcp17	13.1879	6.30666	11.8416	1.20274	7.71113	1.34077	174	187	199
CAETHG_RS13940	CAETHG_2834	endoribonuclease L-PSP	ridA2	6.61845	0.578318	11.7584	1.81866	3.72905	1.36749	304	188	344
CAETHG_RS09420	CAETHG_1943	ribosomal protein S19	rpsS	5.22916	1.95587	11.6411	3.0531	3.58203	2.27247	353	189	351
CAETHG_RS15660	CAETHG_3189	peptidase M24	pepP	17.0352	2.56324	11.6031	0.900785	10.0321	1.61489	135	190	164
CAETHG_RS16450	CAETHG_3349	protein of unknown function DUF322	RS16450	4.23412	0.816052	11.3607	5.04773	4.2052	0.89955	406	191	325
CAETHG_RS01750	CAETHG_0369	hydrogenase expression/formation protein HypE	hypE	7.98997	1.66778	11.3372	4.46117	5.59794	2.4145	263	192	259
CAETHG_RS09775	CAETHG_2000	Foldase protein prsA	prsA	8.34993	0.687792	11.2899	1.71952	8.13393	1.0455	257	193	191
CAETHG_RS05085	CAETHG_1065	Phosphoglycerate dehydrogenase	serA	14.3812	1.4491	11.2654	1.68148	13.5016	3.94535	165	194	121
CAETHG_RS06085	CAETHG_1267	beta-lactamase domain protein	gloB	12.4631	1.46184	11.2316	1.28132	7.69506	0.889887	182	195	201
CAETHG_RS01605	CAETHG_0339	Elongator protein 3/MiaB/NifB	bioB	8.91996	0.843679	11.2314	1.60825	7.09682	1.65307	245	196	214
CAETHG_RS04455	CAETHG_0934	nitroreductase	RS04455	11.1996	1.47712	11.1686	2.16931	7.70691	1.31017	196	197	200
CAETHG_RS16215	CAETHG_3302	Ribocuclease J	rnj	8.93691	1.6825	11.1385	1.83629	6.79896	2.01908	244	198	219
CAETHG_RS16350	CAETHG_3329	GTP-binding protein engA	engA	11.8801	0.542177	11.1169	1.88534	10.4906	2.48536	188	199	158
CAETHG_RS13585	CAETHG_2762	Argininosuccinate lyase	argH	5.88471	3.00069	11.0441	4.97204	10.377	3.39119	332	200	161
CAETHG_RS01050	CAETHG_0221	transcriptional regulator, RpiR family	RS01050	9.72714	1.33103	11.0044	2.13923	9.58472	2.03297	224	201	167
CAETHG_RS09400	CAETHG_1939	50S ribosomal protein L29	rpmC	6.85544	1.1575	10.8542	1.90593	3.00128	1.14525	295	202	389
CAETHG_RS02395	CAETHG_0503	Quinolinate synthase A	nadA	14.3303	1.65247	10.8502	1.67992	10.5223	2.99836	166	203	157
CAETHG_RS00125	CAETHG_0026	Ferroxidase	ftnA	4.78436	1.15001	10.7231	1.80579	4.60601	1.78773	375	204	301
CAETHG_RS05390	CAETHG_1125	uroporphyrin-III C-methyltransferase	cobA-hemD	14.5986	1.49856	10.6873	1.54993	10.41	2.3788	161	205	159
CAETHG_RS08130	CAETHG_1677	Tyrosyl-tRNA synthetase	YARS2	7.87013	1.82048	10.5242	0.958909	4.03743	2.18432	266	206	330
CAETHG_RS15770	CAETHG_3212	sporulation transcriptional activator Spo0A	spo0A	16.6795	2.38455	10.4979	1.6109	13.5851	2.53778	141	207	119
CAETHG_RS13985	CAETHG_2844	hypothetical protein	RS13985	10.173	1.65182	10.444	0.893811	3.3934	0.517081	214	208	364
CAETHG_RS01445	CAETHG_0307	riboflavin biosynthesis protein RibD	ribD	13.0902	1.26095	10.403	2.20027	6.47722	2.50777	175	209	228
CAETHG_RS16615	CAETHG_3384	GTP-sensing pleiotropic transcriptional repress	codY	17.3056	0.686267	10.1923	1.22023	12.3554	3.46661	131	210	133
CAETHG_RS18890	CAETHG_3851	glutamate synthase, NADH/NADPH, small subunit	gltD	11.1487	0.464917	10.0496	1.99147	19.2707	5.01304	198	211	84
CAETHG_RS00555	CAETHG_0116	Electron transfer flavoprotein alpha/beta-subun	#N/A	9.58208	0.167626	10.0228	2.26488	4.60417	2.23488	227	212	302
CAETHG_RS02810	CAETHG_0591	Ornithine carbamoyltransferase	OTC	6.1427	0.618801	9.9961	1.45941	6.3594	0.806821	320	213	233
CAETHG_RS18660	CAETHG_3802	PemK family protein	RS18660	4.47462	0.353768	9.95076	1.47044	3.33296	1.37506	392	214	365
CAETHG_RS13135	CAETHG_2677	ABC-type transporter, periplasmic subunit	ABC.FEV.S_2	9.77562	1.3101	9.92431	2.01673	6.18918	1.3843	223	215	240
CAETHG_RS01210	CAETHG_0255	transcriptional regulator, Rrf2 family	RS01210	6.93098	1.22946	9.89828	0.76101	4.27247	1.09148	292	216	321
CAETHG_RS10290	CAETHG_2105	30S ribosomal protein S6	rpsF	3.33018	0.799632	9.87802	1.29688	1.83465	0.556475	469	217	511
CAETHG_RS05360	CAETHG_1119	precorrin-6y C5,15-methyltransferase (decarboxy	cbiE	8.36998	2.2304	9.75298	0.61036	4.56761	1.85377	256	218	306
CAETHG_RS06335	CAETHG_1318	UTP-glucose-1-phosphate uridylyltransferase	UGP2	9.43394	1.06051	9.74502	0.4233	4.55815	0.953365	231	219	308
CAETHG_RS16750	CAETHG_3411	Protein recA	recA	7.928	1.20065	9.69509	0.409964	8.52846	0.807906	264	220	181
CAETHG_RS11650	CAETHG_2364		secA	11.5787	1.69109	9.68223	1.34966	8.42075	2.06409	191	221	183
CAETHG_RS03245	CAETHG_0682	hypothetical protein	ABC.SP.S_2	12.5625	1.75573	9.63614	1.27569	5.9671	1.29377	180	222	247
CAETHG_RS12490	CAETHG_2537	Aspartate transaminase	yhdR	7.30955	1.37409	9.51554	1.46595	6.75283	1.07864	280	223	223
CAETHG_RS03495	CAETHG_0738	Glycerol dehydrogenase	gldA	8.82699	11.1137	9.5097	7.931	1.35216	0.860767	247	224	574
CAETHG_RS18895	CAETHG_3852	dipeptidase	dapE	6.74868	1.70501	9.40931	1.26122	5.91336	2.17765	298	225	250
CAETHG_RS14490	CAETHG_2948	phosphoribosylaminoimidazole carboxylase, catal	purE			9.40272	1.74609				226
CAETHG_RS04380	CAETHG_0918	UPF0210 protein	K09157	13.0358	0.890638	9.35935	2.17911	5.49428	1.51901	178	227	261
CAETHG_RS02275	CAETHG_0477	Glutamate synthase (NADPH)	gltD2	3.63409	1.19885	9.25057	2.5494			447	228
CAETHG_RS07915	CAETHG_1632	MOSC domain containing protein	RS07915	8.49836	0.604488	9.21442	1.61986	2.62076	1.54608	255	229	415
CAETHG_RS00470	CAETHG_0098	molybdenum cofactor synthesis domain containing	moeA1	23.3085	2.60621	9.13903	1.43173	11.0556	4.24495	95	230	152
CAETHG_RS06900	CAETHG_1432	nitroreductase	RS06900	16.6847	3.02911	9.00116	1.6665	14.1308	0.95438	140	231	110
CAETHG_RS13720	CAETHG_2789	molybdopterin oxidoreductase	fdhF	10.6033	4.5262	8.98404	1.13887	10.2434	2.88819	206	232	162
CAETHG_RS10360	CAETHG_2119	single-stranded nucleic acid binding R3H domain	jag	6.91853	0.986251	8.93797	1.11519	5.29131	1.24475	293	233	270
CAETHG_RS05350	CAETHG_1117	precorrin-2 C20-methyltransferase	cobI-cbiL	9.27662	1.89652	8.91843	0.95829	3.81705	0.932565	234	234	341
CAETHG_RS11285	CAETHG_2292	Isoleucyl-tRNA synthetase	IARS	11.3359	2.51709	8.89781	1.59252	6.87616	2.62121	195	235	218
CAETHG_RS09590	CAETHG_1975	protein arginine kinase, McsB	mcsB	4.72509	0.557548	8.86352	1.61091	3.25735	1.59768	378	236	375
CAETHG_RS16925	CAETHG_3446	Peptide deformylase	PDF3	2.95213	0.820323	8.82565	1.16946	0.95321	0.429265	513	237	661
CAETHG_RS11920	CAETHG_2420	Transketolase	tktA3	7.23985	1.43786	8.78242	1.5122			282	238
CAETHG_RS10930	CAETHG_2224	Serine--pyruvate transaminase	RS10930	9.07107	0.574362	8.77144	2.11201	8.49642	1.6522	241	239	182
CAETHG_RS01815	CAETHG_0382	D-lactate dehydrogenase (cytochrome)	glcD3	10.7052	1.72085	8.73515	1.17425	9.30458	1.34718	202	240	170
CAETHG_RS11245	CAETHG_2284	ATPase-like, ParA/MinD	RS11245	8.52238	3.04039	8.73105	1.66678	4.09518	0.898182	254	241	328
CAETHG_RS09585	CAETHG_1974	ATPase AAA-2 domain protein	clpC	8.87707	1.10499	8.67467	1.25061	6.7663	2.09654	246	242	221
CAETHG_RS06285	CAETHG_1307	oxidoreductase domain protein	wlbA	8.58049	0.947026	8.60919	1.62769	6.28626	1.69975	252	243	236
CAETHG_RS08205	CAETHG_1694	Prolyl-tRNA synthetase	PARS	9.4961	1.77437	8.55976	1.31897	4.96414	1.93607	229	244	284
CAETHG_RS03945	CAETHG_0831	HesB-related (seleno)protein	RS03945	2.64826	0.291684	8.49394	0.726458	2.36682	1.93051	546	245	439
CAETHG_RS14205	CAETHG_2890	Protein grpE	GRPE	6.53723	1.8342	8.45444	0.321397	6.14611	3.30107	306	246	242
CAETHG_RS18190	CAETHG_3704	Indole-3-glycerol phosphate synthase	trpC	5.95121	1.66169	8.36406	1.67423	2.57535	2.77949	328	247	418
CAETHG_RS01430	CAETHG_0304	6,7-dimethyl-8-ribityllumazine synthase	ribH	4.24785	0.309443	8.32848	1.15782	2.65352	0.816454	405	248	414
CAETHG_RS15525	CAETHG_3160	MTA/SAH nucleosidase	mtnN	7.0376	1.26747	8.30392	0.822828	6.01461	1.45122	288	249	246
CAETHG_RS06475	CAETHG_1347	Threonyl-tRNA synthetase	TARS	11.6048	2.63494	8.286	1.9357	7.96966	3.19252	190	250	196
CAETHG_RS06420	CAETHG_1336	(S)-2-hydroxy-acid oxidase	#N/A	9.56164	1.47088	8.1857	2.05773	7.65019	0.605975	228	251	202
CAETHG_RS00590	CAETHG_0124	acetolactate synthase, large subunit, biosynthe	ilvB3	14.6514	1.79158	8.09685	1.60403	14.4426	1.43981	160	252	104
CAETHG_RS16355	CAETHG_3330	Glycerol-3-phosphate dehydrogenase (NAD(P)+)	gpsA	6.30223	0.555344	8.00669	1.37249	4.64374	1.32246	314	253	299
CAETHG_RS05415	CAETHG_1130	Cobyric acid synthase	cobQ	14.1032	1.07839	7.98344	1.28644	12.5869	3.28376	167	254	129
CAETHG_RS09475	CAETHG_1954	DNA-directed RNA polymerase subunit beta	rpoC	10.6551	1.48638	7.93297	1.18035	11.5979	3.71226	203	255	144
CAETHG_RS08165	CAETHG_1685	peptide chain release factor 3	prfC	5.05194	1.78413	7.86827	1.12942	3.28576	1.84192	363	256	371
CAETHG_RS02700	CAETHG_0569	ABC-type transporter, periplasmic subunit famil	ABC.PA.S	4.0928	0.507144	7.71516	1.10445	4.49729	0.80472	415	257	312
CAETHG_RS14505	CAETHG_2951	phosphoribosylformylglycinamidine cyclo-ligase	purM	5.04652	0.434212	7.69098	1.21027	4.48951	2.00268	364	258	313
CAETHG_RS12410	CAETHG_2521	Glutamate-1-semialdehyde 2,1-aminomutase	hemL	8.64917	1.84314	7.68089	0.965334	6.62342	1.70265	249	259	226
CAETHG_RS09505	CAETHG_1960	NusG antitermination factor	nusG	4.02765	0.733206	7.67953	0.717421	1.67744	0.637331	419	260	532
CAETHG_RS08500	CAETHG_1757	2,3-bisphosphoglycerate-independent phosphoglyc	gpmI	6.95072	1.11772	7.65648	1.37898	6.47446	2.56007	291	261	229
CAETHG_RS01745	CAETHG_0368	Nitrogenase	nifH3	2.8702	0.146501	7.57689	2.53878	1.97698	0.680116	524	262	491
CAETHG_RS01950	CAETHG_0410	Alcohol dehydrogenase (NADP(+))	adh2	10.3971	0.982796	7.53376	1.06857	5.38996	1.24824	209	263	266
CAETHG_RS07725	CAETHG_1592	Peptidase M16C associated domain protein	PreP	12.5361	3.05612	7.43462	1.27812	4.67761	2.50138	181	264	297
CAETHG_RS14755	CAETHG_3001	3-isopropylmalate dehydratase small subunit	leuD	10.0632	0.957982	7.41151	1.64517	5.01135	1.53073	215	265	280
CAETHG_RS09665	CAETHG_1983	transcription elongation factor GreA	greA3	5.65437	1.05108	7.39791	0.861443	4.58271	2.37666	343	266	304
CAETHG_RS12690	CAETHG_2577	cell wall binding repeat 2-containing protein	RS12690	5.95838	0.432931	7.33799	1.21327	4.94386	0.66453	327	267	286
CAETHG_RS09165	CAETHG_1892	Thioredoxin-disulfide reductase	trxB	5.7114	1.36013	7.32501	0.745022	3.11673	1.5431	339	268	383
CAETHG_RS14745	CAETHG_2999	2-isopropylmalate synthase	leuA	11.0909	2.01307	7.30767	2.28486	11.4337	3.85581	199	269	145
CAETHG_RS07600	CAETHG_1566	pyridoxamine 5-phosphate oxidase-related FMN-bi	RS07600	4.59019	0.245042	7.29336	0.920387	2.30078	1.78344	390	270	446
CAETHG_RS11795	CAETHG_2393		RS11795	9.91517	1.46958	7.25052	1.58219	6.73835	1.40251	222	271	224
CAETHG_RS05345	CAETHG_1116	precorrin-4 C11-methyltransferase	cobM	7.39753	1.9685	7.24498	0.479277	5.02058	2.36889	276	272	279
CAETHG_RS06585	CAETHG_1366	Valyl-tRNA synthetase	VARS	9.4891	0.867404	7.22626	1.6795	6.308	2.28568	230	273	235
CAETHG_RS08580	CAETHG_1773	phospholipid/glycerol acyltransferase	plsC	8.09145	0.334479	7.22589	0.971539	7.06519	1.27723	261	274	215
CAETHG_RS09815	CAETHG_2008	septation protein spoVG	spoVG	9.11434	3.71023	7.17901	0.77642	13.9304	6.92923	240	275	114
CAETHG_RS09685	CAETHG_1987	peptidase M41 FtsH domain protein	ftsH2	7.47765	1.36046	7.13746	0.66604	7.56234	1.87004	274	276	207
CAETHG_RS05500	CAETHG_1147	D-lactate dehydrogenase	ldh	9.23143	0.473344	7.07684	1.61602	6.06878	2.18179	237	277	245
CAETHG_RS09140	CAETHG_1887	phosphoglucosamine mutase	glmM	13.5322	1.2006	7.01509	1.19066	6.64295	2.10224	170	278	225
CAETHG_RS06550	CAETHG_1358	single-strand binding protein/Primosomal replic	RS06550	8.16463	1.3703	6.98034	0.991902	5.22336	1.32848	258	279	272
CAETHG_RS10255	CAETHG_2097	ATP-dependent protease, Lon family	lon2	5.1927	1.53906	6.98006	1.64528	3.78169	1.25207	356	280	342
CAETHG_RS16795	CAETHG_3420	adenylosuccinate lyase	purB	10.3148	1.89834	6.97924	0.984426	8.24299	1.95396	212	281	189
CAETHG_RS13695	CAETHG_2784	band 7 protein	RS13695	5.53044	0.260743	6.95077	1.21938	4.97847	0.970504	346	282	282
CAETHG_RS08735	CAETHG_1805	Glutamine amidotransferase subunit pdxT	pdxT	3.95196	0.192604	6.92279	1.13217	4.58856	2.04656	423	283	303
CAETHG_RS03580	CAETHG_0755	Glutaminyl-tRNA synthetase	QARS	9.13646	1.67259	6.92122	1.00589	7.11904	1.22774	238	284	213
CAETHG_RS05355	CAETHG_1118	precorrin-6Y C5,15-methyltransferase (decarboxy	cbiT	5.21008	0.722508	6.86826	0.98799	3.44366	0.967523	355	285	361
CAETHG_RS05315	CAETHG_1110	cob(I)alamin adenosyltransferase	cobA	6.03301	0.328579	6.83861	1.23629	4.92701	0.664333	322	286	287
CAETHG_RS07645	CAETHG_1576	hydrogenase, Fe-only	Hyd1a	9.41626	1.45593	6.79694	0.692527			232	287
CAETHG_RS13210	CAETHG_2692	efflux transporter, RND family, MFP subunit	acrA2	3.20106	0.144204	6.75631	1.10449	2.07735	0.677127	487	288	474
CAETHG_RS04385	CAETHG_0919	putative metal dependent phosphohydrolase	RS04385	3.41013	0.471475	6.69169	1.32278	1.86813	0.176242	460	289	504
CAETHG_RS11590	CAETHG_2356	cell shape determining protein, MreB/Mrl family	mreB	6.27675	1.35934	6.60834	0.903948	7.8186	1.35815	315	290	198
CAETHG_RS13215	CAETHG_2693	hypothetical protein	RS13215	4.6761	0.333609	6.5827	1.07606	2.83747	0.86305	382	291	401
CAETHG_RS07650	CAETHG_1577	NADH dehydrogenase (quinone)	Hyd1b	7.38203	2.11832	6.52147	1.20004	1.10822	0.708827	278	292	634
CAETHG_RS10325	CAETHG_2112	hypothetical protein	RS10325	2.97511	0.293659	6.51847	1.31499	1.73821	0.735402	509	293	523
CAETHG_RS03560	CAETHG_0751	protein of unknown function DUF815	K06923	5.85538	1.85008	6.48903	0.983462	3.97743	1.45734	335	294	332
CAETHG_RS11540	CAETHG_2346	ATP synthase subunit delta	atpH	4.25899	0.95785	6.45977	0.296096	3.63443	1.03128	404	295	348
CAETHG_RS06290	CAETHG_1308	nucleotide sugar dehydrogenase	wbpA	8.12654	0.64097	6.44772	0.538802	5.70406	1.93579	259	296	255
CAETHG_RS12580	CAETHG_2555	cell wall binding repeat 2-containing protein	RS12580	3.65731	0.557552	6.43114	0.608795	3.869	0.11255	445	297	338
CAETHG_RS08180	CAETHG_1688	diaminopimelate decarboxylase	lysA	10.0574	3.05731	6.3969	1.22496	6.37495	3.20802	217	298	232
CAETHG_RS05430	CAETHG_1133	NUDIX hydrolase	NUDT5	4.33639	1.53571	6.39599	1.28495	2.23273	0.845691	399	299	453
CAETHG_RS19530	CAETHG_3984	hypothetical protein	RS19530	5.99569	1.26007	6.38023	2.10854	3.20381	1.64705	323	300	379
CAETHG_RS09480	CAETHG_1955	DNA-directed RNA polymerase subunit beta	rpoB	10.0091	1.41732	6.37436	0.939941	11.0879	3.18005	219	301	150
CAETHG_RS02800	CAETHG_0589	Carbamoyl-phosphate synthase large subunit glut	carB2	5.90335	0.442264	6.33478	1.13953	5.28071	1.3399	331	302	271
CAETHG_RS05240	CAETHG_1096		RS05240	4.06106	0.528976	6.21799	1.14138	3.06419	0.675959	418	303	385
CAETHG_RS05835	CAETHG_1217	threonine synthase	thrC	7.24789	0.219315	6.18421	0.761919	6.07769	1.72513	281	304	244
CAETHG_RS15415	CAETHG_3139	hypothetical protein	RS15415	4.68401	1.36032	6.1788	0.663822	2.10612	0.601051	380	305	473
CAETHG_RS11205	CAETHG_2275	Methionyl-tRNA synthetase	MARS	15.4999	1.38285	6.17114	0.992852	5.50435	1.63745	155	306	260
CAETHG_RS14750	CAETHG_3000	3-isopropylmalate dehydratase large subunit	leuC	7.38305	3.50961	6.12895	1.74094	8.24839	5.97098	277	307	188
CAETHG_RS05455	CAETHG_1138	NLPA lipoprotein	metQ	15.0321	2.02475	6.11274	1.51416	1.81001	0.515344	159	308	515
CAETHG_RS14500	CAETHG_2950	amidophosphoribosyltransferase	purF	6.99965	0.81795	6.09819	0.779491	4.36456	0.898776	289	309	317
CAETHG_RS03555	CAETHG_0750	methyl-accepting chemotaxis sensory transducer	RS03555	4.78205	0.903821	6.09709	0.750564	2.78699	0.548189	376	310	404
CAETHG_RS07861	CAETHG_1620	Carbon-monoxide dehydrogenase (acceptor)	AcsA (CODH)	4.97598	1.1346	6.04945	0.894783	4.82251	1.97957	368	311	291
CAETHG_RS06100	CAETHG_1270	Adenine phosphoribosyltransferase	APRT	5.36994	0.433007	6.0339	0.614807	3.23363	1.17129	350	312	376
CAETHG_RS09810	CAETHG_2007	Bifunctional protein glmU	glmU	4.66976	0.303175	6.02897	1.00159	3.60438	1.11776	384	313	350
CAETHG_RS09300	CAETHG_1919	50S ribosomal protein L17	rplQ	5.70977	0.570948	6.02755	0.605657	3.39666	1.0381	340	314	363
CAETHG_RS06075	CAETHG_1265	Histidyl-tRNA synthetase	HARS	9.12892	0.786227	6.00258	1.09484	5.4237	2.34332	239	315	265
CAETHG_RS11930	CAETHG_2422	cell division ATP-binding protein FtsE	ftsE	3.36392	0.447077	6.0021	1.13756	2.95281	1.85494	466	316	392
CAETHG_RS14760	CAETHG_3002	3-isopropylmalate dehydrogenase	leuB2	5.87842	0.384953	5.96946	1.49236	5.42576	0.990274	334	317	264
CAETHG_RS00740	CAETHG_0155	Uroporphyrinogen decarboxylase (URO-D)	RS00740	7.14029	2.01961	5.91792	0.525188	4.57665	1.95369	285	318	305
CAETHG_RS16635	CAETHG_3388	Ribosome-recycling factor	frr	10.4439	1.11815	5.9155	0.378014	6.40378	1.72297	208	319	231
CAETHG_RS05335	CAETHG_1114	precorrin-3B C17-methyltransferase	cobJ	7.17872	0.681071	5.88217	1.20159	2.39602	0.760664	283	320	434
CAETHG_RS18885	CAETHG_3850	Glutamate synthase (ferredoxin)	gltB	12.0705	1.26281	5.88134	1.2956	20.2604	7.68335	187	321	81
CAETHG_RS19210	CAETHG_3916	Yip1 domain-containing protein	RS19210	6.64616	1.11446	5.88029	1.17589	3.4785	0.857488	303	322	358
CAETHG_RS15520	CAETHG_3159	DivIVA domain-containing protein	divIVA	6.50866	1.85078	5.86642	0.42145	5.44491	0.283516	308	323	263
CAETHG_RS04325	CAETHG_0905	Prephenate dehydratase	pheA	2.90034	0.216566	5.81269	1.02431	0.897442	0.469706	520	324	676
CAETHG_RS07100	CAETHG_1475	hypothetical protein	RS07100	5.02914	0.367285	5.76631	1.15884	4.36681	1.35474	365	325	316
CAETHG_RS02630	CAETHG_0555	Alcohol dehydrogenase	adh3	16.223	3.50902	5.75163	1.0132	1.93681	0.232024	146	326	498
CAETHG_RS10075	CAETHG_2060	Pyridine nucleotide-disulfide oxidoreductase, F	K07137_2	6.13681	0.699415	5.7454	0.746092	5.06614	1.22187	321	327	277
CAETHG_RS10015	CAETHG_2052	2-nitropropane dioxygenase NPD	ncd2	6.14605	0.314552	5.68661	0.774827	4.70616	0.930802	319	328	296
CAETHG_RS01435	CAETHG_0305	3,4-dihydroxy-2-butanone 4-phosphate synthase	ribBA	4.99478	0.803761	5.65899	1.1058	4.32764	1.42127	367	329	320
CAETHG_RS06110	CAETHG_1272	SecF protein	secF	3.27146	0.657315	5.64402	0.524008	2.56068	0.937765	478	330	420
CAETHG_RS09555	CAETHG_1968	Cysteinyl-tRNA synthetase	CARS2	6.23187	1.38936	5.63171	0.578026	4.54128	1.11095	316	331	310
CAETHG_RS09650	CAETHG_1981	Glycine-tRNA ligase, bacterial	GARS	6.88681	0.551838	5.58681	1.12796	3.75924	1.14418	294	332	343
CAETHG_RS13230	CAETHG_2697	Glutamate 5-kinase	proB	5.76408	1.93276	5.58537	0.622565	2.82999	0.854579	337	333	402
CAETHG_RS02385	CAETHG_0501	nicotinate-nucleotide pyrophosphorylase	nadC	4.44299	0.854828	5.57789	1.52779	1.93782	0.377664	394	334	497
CAETHG_RS11135	CAETHG_2260	phage shock protein A, PspA	pspA	17.9514	5.79924	5.55454	0.689291	7.57874	4.18561	126	335	206
CAETHG_RS09645	CAETHG_1980	UDP-N-acetylmuramoylalanine--D-glutamate ligase	murD	5.83998	1.01055	5.54907	0.927883	4.32786	1.13437	336	336	319
CAETHG_RS00985	CAETHG_0207	Protein hfq	hfq	4.07432	0.554736	5.53245	0.790309	1.97624	0.734672	417	337	492
CAETHG_RS02620	CAETHG_0553	Alcohol dehydrogenase zinc-binding domain prote	adh	13.9549	2.52322	5.51792	1.78431	2.90052	1.72397	168	338	398
CAETHG_RS00950	CAETHG_0200	General substrate transporter	ydjE2	4.87525	0.600339	5.4521	0.955481	4.2117	0.804666	371	339	324
CAETHG_RS14605	CAETHG_2970	hypothetical protein	RS14605	4.79693	0.411851	5.38645	0.643544	3.87847	1.98165	374	340	336
CAETHG_RS14235	CAETHG_2897	histidine triad (HIT) protein	#N/A	4.41938	1.99927	5.37589	1.98164	2.91316	1.13518	396	341	397
CAETHG_RS05760	CAETHG_1201	UspA domain-containing protein	RS05760	5.96311	1.15105	5.32182	0.574839	1.98133	0.615585	326	342	489
CAETHG_RS08755	CAETHG_1809	basic membrane lipoprotein	bmpA2	3.6397	0.853554	5.30011	0.541479	2.46232	1.03534	446	343	427
CAETHG_RS13570	CAETHG_2758	ectoine/hydroxyectoine ABC transporter, permeas	ABC.PA.P_2	3.28624	0.565408	5.2973	1.49313	2.46736	0.445685	473	344	426
CAETHG_RS02725	CAETHG_0574	molybdenum cofactor synthesis domain containing	mogA	3.28312	0.461513	5.27393	1.01468	2.17245	0.649757	474	345	460
CAETHG_RS07155	CAETHG_1486	methionine aminopeptidase, type I	map	7.07551	1.47997	5.20684	0.882582	2.02485	0.637194	287	346	477
CAETHG_RS10995	CAETHG_2235	Periplasmic binding protein domain containing p	rbsB	7.74488	0.746652	5.13942	0.280557	7.13016	2.30928	269	347	212
CAETHG_RS01035	CAETHG_0218	4-hydroxy-3-methylbut-2-enyl diphosphate reduct	RS01035	7.59989	0.959358	5.12605	1.15135	7.62363	2.02764	272	348	203
CAETHG_RS14725	CAETHG_2995	protein of unknown function DUF1002	RS14725	6.74943	1.25289	5.11761	0.490323	5.35772	1.47629	297	349	268
CAETHG_RS13770	CAETHG_2799	4Fe-4S ferredoxin, iron-sulpur binding domain-c	HytE2	11.185	2.12847	5.11259	0.612627	5.75067	1.51236	197	350	253
CAETHG_RS09230	CAETHG_1905	methylaspartate mutase, E subunit	glmE	7.6815	4.14463	5.09678	0.802031	5.71239	3.27976	270	351	254
CAETHG_RS13595	CAETHG_2764	transcriptional regulator, AsnC family	asnC	9.95005	1.82246	5.09404	1.87012	2.97197	1.93406	221	352	391
CAETHG_RS06745	CAETHG_1399	CRISPR-associated protein	csh2	3.70286	0.328729	5.03401	0.65679	4.08253	0.943446	442	353	329
CAETHG_RS14905	CAETHG_3032	aminotransferase class IV	ilvE2	3.85401	0.547185	5.02624	0.832461	3.66377	1.59025	428	354	346
CAETHG_RS10260	CAETHG_2098	50S ribosomal protein L9	rplI	4.14179	0.326218	4.97408	0.66448	1.99822	0.920745	411	355	485
CAETHG_RS15435	CAETHG_3142	GTP-binding protein YchF	ychF	6.43697	0.586791	4.97368	0.665927	3.31535	2.02373	311	356	369
CAETHG_RS00445	CAETHG_0093	PAS modulated sigma54 specific transcriptional	acoR	7.61629	1.04193	4.9616	0.979494	5.05635	2.26842	271	357	278
CAETHG_RS12355	CAETHG_2510	Carbamoyl-phosphate synthase large subunit glut	carB	5.73246	0.403814	4.94816	1.23488	7.3811	2.47942	338	358	208
CAETHG_RS10825	CAETHG_2206	hypothetical protein	RS10825	3.21554	0.42557	4.91605	0.748077	2.44902	0.753018	483	359	429
CAETHG_RS09385	CAETHG_1936	ribosomal protein L24	rplX	4.40946	1.94763	4.91007	0.523911	1.99412	0.391479	397	360	487
CAETHG_RS06445	CAETHG_1341	Phenylalanyl-tRNA synthetase beta chain	FARSB	6.18414	0.944232	4.89809	1.05348	5.4625	1.30736	317	361	262
CAETHG_RS05395	CAETHG_1126	Porphobilinogen deaminase	hemC	7.15322	0.70826	4.89677	1.06342	3.27077	1.89454	284	362	374
CAETHG_RS01015	CAETHG_0213	putative transcriptional regulator, GntR family	LYSN3	5.60733	0.552232	4.88176	0.993859	6.41228	0.881614	344	363	230
CAETHG_RS00565	CAETHG_0118	2-dehydropantoate 2-reductase	panE	5.92567	1.39394	4.88083	1.11234	3.54169	0.752965	329	364	354
CAETHG_RS12200	CAETHG_2478	Malate dehydrogenase (oxaloacetate-decarboxylat	ME2_4	4.13745	0.281007	4.83268	1.20806	1.97518	1.03985	413	365	493
CAETHG_RS00595	CAETHG_0125	acetolactate synthase, small subunit	ilvH	5.9811	0.299677	4.8085	0.916671	5.66945	1.44348	325	366	257
CAETHG_RS15775	CAETHG_3214	NUDIX hydrolase	nudF	5.42271	0.757732	4.79871	0.866703	4.02663	1.05085	348	367	331
CAETHG_RS11935	CAETHG_2423	protein of unknown function DUF214	ftsX	3.51521	1.97728	4.78747	0.597545	2.49774	1.1698	456	368	424
CAETHG_RS03565	CAETHG_0752	Conserved hypothetical protein CHP00268	larE	3.56341	0.809902	4.7734	0.738912	2.67566	1.06775	454	369	412
CAETHG_RS01665	CAETHG_0351	Peptidylprolyl isomerase	PPIB	4.29595	0.649627	4.76589	0.570734	3.40154	0.525292	402	370	362
CAETHG_RS13810	CAETHG_2808	Homoserine kinase	thrB	10.4676	0.785722	4.7639	0.707101			207	371
CAETHG_RS17875	CAETHG_3639	nitroreductase	RS17875	3.20249	0.742693	4.73737	1.91	1.47716	0.480485	486	372	558
CAETHG_RS16670	CAETHG_3395	NusA antitermination factor	nusA	4.31804	0.690634	4.72356	0.452249	3.96513	1.7428	400	373	333
CAETHG_RS07870	CAETHG_1623	Dinitrogenase iron-molybdenum cofactor biosynth	RS07870	2.81958	0.889149	4.67386	0.701531	1.0345	0.260558	532	374	644
CAETHG_RS15855	CAETHG_3230	electron transport complex, RnfABCDGE type, E s	rnfE	5.21931	0.639185	4.65913	1.26132	1.14408	0.812044	354	375	620
CAETHG_RS07900	CAETHG_1629	nitrite and sulfite reductase 4Fe-4S region	RS07900	9.23904	1.26265	4.65295	0.557951	6.18406	1.47622	236	376	241
CAETHG_RS09130	CAETHG_1885	Glucosamine--fructose-6-phosphate aminotransfer	glmS2	6.43229	0.927652	4.6518	0.501149	11.3273	3.81106	312	377	147
CAETHG_RS05715	CAETHG_1192	ATP-dependent Clp protease proteolytic subunit	clpP	2.28984	0.5751	4.64832	0.58711	1.26489	0.298656	585	378	593
CAETHG_RS05495	CAETHG_1146	nitroreductase	RS05495	4.31096	0.777785	4.63538	0.618018	2.01765	0.773529	401	379	478
CAETHG_RS13600	CAETHG_2765	tRNA synthetase class II (D K and N)	NARS2	4.70396	0.965019	4.618	1.11536	6.2679	1.61009	379	380	237
CAETHG_RS15065	CAETHG_3065	flagellin domain protein	fliC2	4.87396	0.4702	4.60977	1.78136	4.92427	0.84146	372	381	288
CAETHG_RS03720	CAETHG_0786	Radical SAM domain protein	RS03720	8.61766	0.435509	4.59789	0.807066	4.19794	1.13195	250	382	326
CAETHG_RS09990	CAETHG_2046	3-oxoacyl-(acyl-carrier-protein) reductase	fabG3	6.17126	0.476942	4.57987	0.586523	3.54276	1.59466	318	383	353
CAETHG_RS06240	CAETHG_1298	transcriptional regulator, BadM/Rrf2 family	RS06240	3.10703	0.298986	4.5774	0.622103	3.28911	0.601306	496	384	370
CAETHG_RS07285	CAETHG_1517	protein of unknown function DUF3786	RS07285	8.54905	8.65345	4.56724	6.99754	0.585249	0.481317	253	385	758
CAETHG_RS14245	CAETHG_2899	hypothetical protein	K09117	2.51817	0.420211	4.53075	0.855758	0.809114	0.458229	558	386	703
CAETHG_RS14845	CAETHG_3019	arginine repressor, ArgR	argR	3.01193	0.837986	4.48884	1.44794	1.96628	0.543718	503	387	495
CAETHG_RS06670	CAETHG_1385	Periplasmic binding protein domain containing p	ytfQ	12.4502	4.20228	4.46977	0.752815	6.23152	2.87143	183	388	238
CAETHG_RS08595	CAETHG_1776	cysteine synthase A	cysK2	3.20956	1.04653	4.45919	1.04999	2.67323	1.01943	484	389	413
CAETHG_RS16225	CAETHG_3304	GTP-binding protein TypA	typA	7.40964	1.01203	4.45414	0.977017	4.86346	1.6133	275	390	290
CAETHG_RS04330	CAETHG_0906	Chorismate synthase	aroC	3.98579	0.114445	4.45147	0.956268	1.54418	0.359294	420	391	549
CAETHG_RS00955	CAETHG_0201	YbaK/prolyl-tRNA synthetase associated region	RS00955	4.2104	0.493486	4.45146	0.410687	2.1212	1.01318	408	392	470
CAETHG_RS13880	CAETHG_2822	Methylglyoxal synthase	mgsA	2.32572	0.26822	4.44385	0.906966	1.03254	0.323877	583	393	648
CAETHG_RS11325	CAETHG_2300	Radical SAM domain protein	RS11325	6.3847	1.48247	4.41246	1.03808	5.80401	2.2846	313	394	252
CAETHG_RS11440	CAETHG_2325	CTP synthase	pyrG	5.45144	0.675226	4.38424	0.647681	3.86195	0.872304	347	395	339
CAETHG_RS11805	CAETHG_2396	transcriptional regulator, IclR family	kdgR3	3.54282	0.180382	4.37954	0.951946	1.94629	0.176747	455	396	496
CAETHG_RS11065	CAETHG_2246	protein of unknown function DUF970	RS11065	1.81865	0.59834	4.37752	0.502875	0.658458	0.20497	661	397	737
CAETHG_RS01755	CAETHG_0370	hydrogenase expression/formation protein HypD	hypD	3.96541	0.277736	4.37344	1.511	2.37618	0.602044	422	398	438
CAETHG_RS05380	CAETHG_1123	Cobyrinic acid A,C-diamide synthase	cobB-cbiA	4.97479	0.978728	4.35386	1.21104	3.27708	1.05721	369	399	372
CAETHG_RS11550	CAETHG_2348	ATP synthase gamma chain	atpG	6.52544	0.510207	4.31147	1.22538	3.27592	1.30603	307	400	373
CAETHG_RS16025	CAETHG_3264	Imidazole glycerol phosphate synthase subunit h	hisF	5.87933	1.30284	4.26648	2.69093	4.22157	1.85928	333	401	323
CAETHG_RS16535	CAETHG_3368	cell division transporter substrate-binding pro	ftsY	4.44313	0.48639	4.23791	0.552877	3.49809	1.01943	393	402	356
CAETHG_RS00820	CAETHG_0172	HutD-family protein	K09975	1.92883	0.352511	4.15393	0.570451	1.84013	0.677843	643	403	510
CAETHG_RS01225	CAETHG_0258	UDP-glucose 4-epimerase	galE	4.10805	0.779362	4.13515	0.495904	4.14667	1.26854	414	404	327
CAETHG_RS01285	CAETHG_0273	hemerythrin-like metal-binding protein	hr	3.03348	0.726202	4.13455	0.787555	1.76875	0.417565	502	405	520
CAETHG_RS02400	CAETHG_0504	methyl-accepting chemotaxis sensory transducer	RS02400	5.12532	0.525157	4.123	0.761244	4.38827	1.58395	359	406	315
CAETHG_RS14920	CAETHG_3035	CheD, deamidase, stimulates methylation of MCP	cheD	1.9826	0.876178	4.12151	0.520415	1.12004	0.131579	631	407	627
CAETHG_RS01310	CAETHG_0278	peptidase M18 aminopeptidase I	RS01310	4.86099	1.6321	4.11741	1.21434	2.76226	1.09415	373	408	406
CAETHG_RS15205	CAETHG_3097	Ig domain protein	bapA	1.00999	0.310574	4.09583	0.929958	0.698467	0.330606	847	409	726
CAETHG_RS13405	CAETHG_2730	GTP cyclohydrolase 1	GCH1	6.67712	2.67495	4.08691	1.15463	4.96062	1.95609	301	410	285
CAETHG_RS06780	CAETHG_1409	nitroreductase	RS06780	2.54536	0.506806	4.0809	0.742818	1.42769	0.830593	555	411	562
CAETHG_RS05915	CAETHG_1234	Sporulation protein YtfJ	RS05915	2.46919	1.41532	4.06766	2.50808	0.208368	0.0620448	563	412	854
CAETHG_RS02125	CAETHG_0446	putative selenium metabolism hydrolase	RS02125	2.98662	0.946016	4.05053	0.572588	2.01212	0.497706	508	413	480
CAETHG_RS15670	CAETHG_3191	hypothetical protein	RS15670	2.41767	1.59422	4.02892	0.571996	0.820989	0.1084	572	414	698
CAETHG_RS04315	CAETHG_0903	Shikimate kinase	aroK	1.6592	0.421355	3.98883	1.7363			686	415
CAETHG_RS11700	CAETHG_2375	Protein of unknown function DUF2225	K09766_2	2.99638	0.662272	3.95294	0.668183	1.31839	1.02911	507	416	584
CAETHG_RS07700	CAETHG_1587	protein of unknown function DUF77	RS07700	2.53151	0.175234	3.92556	0.260189	0.915667	0.35791	556	417	672
CAETHG_RS06580	CAETHG_1365	FolC bifunctional protein	folC	7.13624	2.59988	3.91925	2.68343	2.33658	1.69758	286	418	442
CAETHG_RS14215	CAETHG_2892	Chaperone protein dnaJ	dnaJ2	3.85784	0.413689	3.88793	0.622333	2.43048	0.649509	427	419	431
CAETHG_RS04375	CAETHG_0917	ACT domain-containing protein	K07166	3.67818	1.24971	3.87884	1.08806			444	420
CAETHG_RS02070	CAETHG_0434	pyridoxamine 5-phosphate oxidase-related FMN-bi	RS02070	3.57658	1.08409	3.87825	0.709284	2.73694	0.817107	452	421	409
CAETHG_RS13240	CAETHG_2699	putative conserved protein UCP037246	RS13240	2.6253	0.478724	3.82069	0.470902	1.23051	0.484047	548	422	600
CAETHG_RS09225	CAETHG_1904	methylaspartate ammonia-lyase	mal	4.44233	0.408402	3.80171	0.50859	2.16759	0.620625	395	423	462
CAETHG_RS19800	CAETHG_4039	oligoendopeptidase F	pepF	4.53544	0.677001	3.73955	0.620062	3.92437	1.14079	391	424	335
CAETHG_RS13760	CAETHG_2797	4Fe-4S ferredoxin, iron-sulpur binding domain-c	HytE1	4.7321	0.94295	3.72866	0.622615	2.2583	1.63106	377	425	452
CAETHG_RS10795	CAETHG_2200	UPF0133 protein ybaB	K09747	1.50491	0.677348	3.71852	0.679795	0.883475	0.429086	724	426	682
CAETHG_RS09595	CAETHG_1976	UvrB/UvrC protein	mcsA	1.86001	0.864982	3.7158	0.305049			653	427
CAETHG_RS03550	CAETHG_0749	4Fe-4S ferredoxin iron-sulfur binding domain-co	RS03550	4.59977	0.739356	3.7075	0.453047	2.27083	1.18605	389	428	449
CAETHG_RS09970	CAETHG_2042	acetyl-CoA carboxylase, biotin carboxylase	accC2	5.66644	1.51559	3.69635	1.13552	4.66607	1.48133	342	429	298
CAETHG_RS15735	CAETHG_3204	Polyprenyl synthetase	GGPS	2.76427	0.368168	3.69158	0.984854	1.81234	0.703137	537	430	514
CAETHG_RS16370	CAETHG_3333	UPF0296 protein	K09777	2.27967	0.2397	3.65974	0.578852	1.532	0.463847	590	431	551
CAETHG_RS11450	CAETHG_2327	transcription termination factor Rho	rho	3.82463	0.536587	3.63246	0.699092	3.45592	0.464964	430	432	359
CAETHG_RS05365	CAETHG_1120	cobalt-precorrin-6A synthase (deacetylating)	cbiD	3.79588	1.00088	3.6107	1.62748	1.97187	1.0274	433	433	494
CAETHG_RS10725	CAETHG_2189	transcriptional regulator, TetR family	RS10725	3.19184	1.05795	3.59212	2.04178	1.29191	1.01765	490	434	586
CAETHG_RS16440	CAETHG_3347	thiamine pyrophosphokinase	thiN	3.24629	0.159403	3.55106	0.678485	1.68348	0.491694	481	435	530
CAETHG_RS11470	CAETHG_2331	Peptide chain release factor 1	prfA	4.8897	0.592652	3.54731	0.643753	3.18481	1.56793	370	436	380
CAETHG_RS16395	CAETHG_3338	Peptide deformylase	PDF2	1.7192	0.419236	3.51142	0.145447	1.37809	0.380553	676	437	568
CAETHG_RS15730	CAETHG_3203	Exodeoxyribonuclease 7 small subunit	xseB			3.50588	0.514793				438
CAETHG_RS11830	CAETHG_2402	methyl-accepting chemotaxis sensory transducer	mcp15	2.97256	0.158023	3.49813	0.498792	2.28768	0.723028	510	439	447
CAETHG_RS16810	CAETHG_3423	glutamyl-tRNA synthetase	EARS	3.73257	0.391774	3.47514	0.34307	2.54602	1.28926	439	440	421
CAETHG_RS07130	CAETHG_1481	Aspartate carbamoyltransferase	pyrB	3.29196	0.30595	3.45675	0.54643	7.23316	2.42651	472	441	210
CAETHG_RS09905	CAETHG_2027	UDP-N-acetylglucosamine 1-carboxyvinyltransfera	murA	5.57587	0.238732	3.44358	0.709246	2.85937	0.957072	345	442	399
CAETHG_RS07790	CAETHG_1606	ferredoxin	RS07790	9.95422	1.29719	3.42628	0.548448	8.01567	1.91796	220	443	195
CAETHG_RS17735	CAETHG_3611	threonine dehydratase	ilvA	6.48355	0.930379	3.36812	1.0075	5.96036	0.711637	309	444	248
CAETHG_RS02140	CAETHG_0449	carbamoyltransferase YgeW	RS02140	3.61135	0.385067	3.32994	0.931074	2.38288	0.866531	450	445	436
CAETHG_RS06115	CAETHG_1273	SecD export membrane protein	secD	4.21685	0.360799	3.32419	0.743641	3.16903	1.3586	407	446	381
CAETHG_RS05995	CAETHG_1250	hydrolase ycdX	ycdX	2.37371	0.321708	3.31732	0.45874	1.19217	0.551456	579	447	609
CAETHG_RS19400	CAETHG_3954	Alcohol dehydrogenase	adh5	3.32457	1.23045	3.30066	0.234931	6.75561	2.19599	470	448	222
CAETHG_RS05140	CAETHG_1076		RS05140	3.27729	0.36032	3.2985	0.850311	2.10837	0.748906	477	449	471
CAETHG_RS03600	CAETHG_0759	DegT/DnrJ/EryC1/StrS aminotransferase	RS03600	7.58062	1.81006	3.29512	1.2764	3.11296	2.16234	273	450	384
CAETHG_RS09220	CAETHG_1903	hydro-lyase, Fe-S type, tartrate/fumarate subfa	fumA	3.27822	0.248973	3.27751	0.47892	1.68116	1.13972	476	451	531
CAETHG_RS11710	CAETHG_2377	leucyl-tRNA synthetase class Ia	LARS	5.70232	1.06508	3.27241	1.00252	5.37698	1.43247	341	452	267
CAETHG_RS14830	CAETHG_3016	DJ-1 family protein	thiJ	3.39984	0.206711	3.27189	0.503677	1.34201	0.692522	463	453	579
CAETHG_RS16685	CAETHG_3398	initiation factor 2	infB	6.84181	2.31755	3.25463	1.56821	4.96829	0.132131	296	454	283
CAETHG_RS04335	CAETHG_0907	3-phosphoshikimate 1-carboxyvinyltransferase	aroA	2.94881	0.400218	3.25426	0.805838	1.03438	0.542972	515	455	645
CAETHG_RS07730	CAETHG_1593	pyrroline-5-carboxylate reductase	proC	2.70617	0.353996	3.24009	0.634292	1.36528	0.516483	541	456	571
CAETHG_RS15835	CAETHG_3226	positive regulator of sigma E, RseC/MucC	rseC	2.17243	0.891541	3.21435	0.184377	0.445174	0.133295	600	457	798
CAETHG_RS11025	CAETHG_2239	Silent information regulator protein Sir2	npdA	2.22551	0.571389	3.2117	0.656484	1.22785	0.371784	598	458	601
CAETHG_RS14480	CAETHG_2946		RS14480	1.56988	0.486474	3.20525	0.578034	1.14532	0.561152	708	459	619
CAETHG_RS15235	CAETHG_3103	hypothetical protein	RS15235	2.75068	1.73399	3.18771	1.82813	1.17916	0.676008	538	460	612
CAETHG_RS06170	CAETHG_1284	aminodeoxychorismate lyase	K07082	3.89147	1.62843	3.15185	2.00016	1.86542	0.879618	426	461	505
CAETHG_RS13845	CAETHG_2815	rod shape-determining protein MreC	mreC	2.28326	0.309184	3.14205	0.738902	1.64676	0.640109	589	462	536
CAETHG_RS15215	CAETHG_3099	homoserine dehydrogenase	hom2	3.75213	0.439289	3.13784	0.632859	4.54767	0.53854	436	463	309
CAETHG_RS03915	CAETHG_0825	Adenosine deaminase	add	3.40637	1.25314	3.11654	0.240784	1.20552	0.464402	462	464	605
CAETHG_RS17555	CAETHG_3578	phospho-2-dehydro-3-deoxyheptonate aldolase	aroF	2.41449	0.417482	3.1135	0.50558	1.75488	0.741221	573	465	521
CAETHG_RS15720	CAETHG_3201	NusB antitermination factor	nusB	2.35422	0.611137	3.11293	0.282624	0.872354	1.17091	581	466	686
CAETHG_RS11985	CAETHG_2433	UDP-N-acetylenolpyruvoylglucosamine reductase	murB	3.23383	0.39378	3.10725	0.81976	2.26692	0.880586	482	467	450
CAETHG_RS15460	CAETHG_3147	UDP-N-acetylmuramoyl-L-alanyl-D-glutamate--2, 6	murE	4.14158	0.336749	3.09756	0.38685	3.06261	1.05729	412	468	386
CAETHG_RS15910	CAETHG_3241	Serine hydroxymethyltransferase	glyA	5.10359	0.887376	3.08225	0.424986	5.16961	2.4009	360	469	274
CAETHG_RS06090	CAETHG_1268	D-tyrosyl-tRNA(Tyr) deacylase	dtd	1.68132	0.753995	3.07795	0.278793			682	470
CAETHG_RS11525	CAETHG_2343	ATP synthase subunit a	atpB	2.67354	0.481678	3.0735	0.597681	1.0234	0.622194	544	471	650
CAETHG_RS10105	CAETHG_2066	Aspartyl aminopeptidase	DNPEP	3.04571	0.159543	3.07191	0.721382	2.33779	0.809675	501	472	441
CAETHG_RS14975	CAETHG_3046	flagellar hook-associated protein FlgK	flgK	1.89628	0.326055	2.99071	0.949876	2.76631	0.789173	651	473	405
CAETHG_RS05330	CAETHG_1113	Sirohydrochlorin cobaltochelatase	cbiK	2.08953	0.653398	2.98253	0.650716	0.675743	0.444878	611	474	729
CAETHG_RS02815	CAETHG_0592	Ureidoglycolate lyase	RS02815	5.06645	1.10752	2.95401	0.535824	1.51861	0.537725	362	475	553
CAETHG_RS09215	CAETHG_1902	hydro-lyase, Fe-S type, tartrate/fumarate subfa	fumB	1.5517	0.800726	2.93039	0.670408	0.980906	0.470954	713	476	654
CAETHG_RS08120	CAETHG_1675	universal protein YeaZ	tsaB	1.9722	0.0489425	2.9279	0.224116			634	477
CAETHG_RS05130	CAETHG_1074	peptidase S51 dipeptidase E	RS05130	3.89198	0.418886	2.88166	0.273969	2.17369	1.00775	425	478	459
CAETHG_RS17965	CAETHG_3657	hypothetical protein	RS17965	2.94778	0.210106	2.87814	0.432062	2.17104	1.11363	516	479	461
CAETHG_RS18015	CAETHG_3667		RS18015	2.16303	0.587057	2.85256	0.322219	0.934394	0.33486	602	480	668
CAETHG_RS16830	CAETHG_3427	nicotinate phosphoribosyltransferase	pncB	3.56478	0.816631	2.84053	0.624285	2.93269	1.64656	453	481	393
CAETHG_RS00480	CAETHG_0100	MOSC domain containing protein	RS00480	2.42078	0.275063	2.83167	0.247785	0.510757	0.309785	571	482	780
CAETHG_RS14960	CAETHG_3043	CheC, phosphatase, inhibitor of MCP methylation	fliN	3.74538	1.70452	2.82357	0.511732	2.23217	0.268292	438	483	455
CAETHG_RS05055	CAETHG_1059	NADP-dependent oxidoreductase domain containing	K07079_2	3.30364	0.816491	2.82108	0.357305	2.41782	0.802074	471	484	432
CAETHG_RS03475	CAETHG_0734	hypothetical protein	ABC.SN.S_2	2.8721	0.475386	2.78683	0.988163	2.37979	0.43492	523	485	437
CAETHG_RS18455	CAETHG_3760	hypothetical protein	RS18455	2.50572	0.629259	2.78539	0.525608	2.39266	0.376014	560	486	435
CAETHG_RS04390	CAETHG_0920	methyl-accepting chemotaxis sensory transducer	RS04390	3.76599	2.38139	2.77606	2.16392	3.06131	1.35289	435	487	387
CAETHG_RS07875	CAETHG_1624	UPF0251 protein	K06933			2.75982	0.943972				488
CAETHG_RS03290	CAETHG_0692	4Fe4S-binding SPASM domain containing protein	RS03290	5.9192	0.880446	2.75507	0.598274	3.53589	1.12828	330	489	355
CAETHG_RS16715	CAETHG_3404	Polyribonucleotide nucleotidyltransferase	pnp	6.72434	0.538575	2.75405	0.491628	6.20836	1.42481	300	490	239
CAETHG_RS06510	CAETHG_1350	Aspartate transaminase	K10907	3.005	0.294634	2.73803	0.941567	2.44201	0.945741	505	491	430
CAETHG_RS15545	CAETHG_3164	Bifunctional protein pyrR	pyrR	4.18089	1.05225	2.72521	0.394589	2.13315	0.939396	410	492	466
CAETHG_RS01880	CAETHG_0396		K22882	3.20868	0.625127	2.72331	0.398292	2.15181	1.31156	485	493	464
CAETHG_RS12635	CAETHG_2566	DNA binding domain protein, excisionase family	K07219	2.56807	0.10807	2.72102	0.344131	2.19836	0.644307	553	494	457
CAETHG_RS17035	CAETHG_3469	methyl-accepting chemotaxis sensory transducer	mcp27	2.47471	0.442063	2.70848	0.273521	1.45635	0.336619	562	495	560
CAETHG_RS07695	CAETHG_1586	3-hydroxybutyryl-CoA dehydrogenase	paaH2	4.64469	0.236613	2.69897	0.39853	2.31065	1.3259	386	496	445
CAETHG_RS19215	CAETHG_3917	efflux transporter, RND family, MFP subunit	ABC.CD.TX2	1.80328	0.45932	2.66992	0.539567	1.77782	0.523677	664	497	518
CAETHG_RS18025	CAETHG_3669		RS18025	3.15907	1.58284	2.66587	2.42388	2.97848	1.62364	493	498	390
CAETHG_RS12750	CAETHG_2589	cell wall binding repeat 2-containing protein	RS12750	0.721846	0.484932	2.65807	0.635108	2.93245	2.89515	920	499	394
CAETHG_RS02805	CAETHG_0590	Carbamoyl-phosphate synthase small chain	carA2	4.68271	0.617723	2.64478	0.302783	2.534	0.587502	381	500	422
CAETHG_RS09820	CAETHG_2009	purine operon repressor, PurR	purR	2.86045	0.296232	2.63844	0.502945	1.44719	0.686691	525	501	561
CAETHG_RS12465	CAETHG_2532	Phosphonate-transporting ATPase	metN	6.67292	1.09461	2.62553	0.785169	0.482036	0.161856	302	502	787
CAETHG_RS12835	CAETHG_2609	Glutamine--scyllo-inositol transaminase	RS12835	4.64242	0.727747	2.6163	0.404927	2.26238	0.982978	387	503	451
CAETHG_RS00765	CAETHG_0161	Translation initiation factor IF-3	infC	3.98451	1.49742	2.59096	0.557601	2.91724	0.854189	421	504	396
CAETHG_RS01070	CAETHG_0225	Nitrilase/cyanide hydratase and apolipoprotein	NIT2	3.00579	0.28512	2.58687	0.573275	1.87967	0.433364	504	505	502
CAETHG_RS04265	CAETHG_0893	CBS domain containing membrane protein	RS04265	1.81281	0.28395	2.58003	0.447757	1.64382	0.805449	662	506	537
CAETHG_RS15500	CAETHG_3155	protein of unknown function UPF0001	yggS	3.89855	0.362339	2.57583	0.982259			424	507
CAETHG_RS15135	CAETHG_3082	DNA polymerase beta domain protein region	K07076	1.79688	0.33261	2.57441	0.216296	0.771608	0.418178	665	508	712
CAETHG_RS13085	CAETHG_2663	Tubulin-like protein	RS13085	4.67413	0.695725	2.57125	0.439274	4.23124	0.908883	383	509	322
CAETHG_RS00485	CAETHG_0101	sigma54 specific transcriptional regulator, Fis	acoR3	3.73247	0.392776	2.56327	0.346957	2.41782	0.87261	440	510	433
CAETHG_RS00760	CAETHG_0160	purine nucleoside phosphorylase I, inosine and	punA	3.68105	1.11738	2.54421	0.470215	1.50987	0.610367	443	511	555
CAETHG_RS07040	CAETHG_1463	ferric uptake regulator, Fur family	perR	2.43765	0.500724	2.53291	0.407775	0.908419	0.297246	567	512	673
CAETHG_RS01145	CAETHG_0241	N-acetyl-gamma-glutamyl-phosphate reductase	argC	2.11729	0.236796	2.50117	0.562028	0.943426	0.459771	608	513	664
CAETHG_RS15930	CAETHG_3245	phosphoribosylformylglycinamidine synthase	PFAS	5.01942	1.13777	2.50081	0.483513	5.31615	1.37149	366	514	269
CAETHG_RS11485	CAETHG_2334	Sua5/YciO/YrdC/YwlC family protein	tsaC2	2.77663	0.625071	2.49375	0.243453	1.36836	1.05266	535	515	569
CAETHG_RS11815	CAETHG_2398	Dihydrodipicolinate synthase	yjhH3	5.14576	5.85656	2.48772	1.38058	3.54748	4.6604	358	516	352
CAETHG_RS07610	CAETHG_1568	Glucose-6-phosphate isomerase	GPI	2.85857	0.71342	2.47981	0.530255			526	517
CAETHG_RS03985	CAETHG_0840	Cyclopropane-fatty-acyl-phospholipid synthase	cfa	4.61105	3.95925	2.47455	1.74407	5.00235	1.70287	388	518	281
CAETHG_RS08170	CAETHG_1686	Tryptophan-tRNA ligase, bacterial-type	WARS	1.51825	0.467817	2.45132	0.590336	0.385327	0.310613	720	519	813
CAETHG_RS09565	CAETHG_1970	PilT protein domain protein	RS09565	2.62861	0.174667	2.44646	0.433472	3.14317	1.60362	547	520	382
CAETHG_RS06345	CAETHG_1320	phosphoglucomutase/phosphomannomutase alpha/bet	pgm	3.61544	0.434087	2.44268	0.31999	2.60663	1.1024	448	521	416
CAETHG_RS07720	CAETHG_1591	carbon starvation protein CstA	cstA2	11.3997	5.07849	2.42038	0.946534	8.66794	3.93323	193	522	178
CAETHG_RS12150	CAETHG_2468	nitrogen regulatory protein P-II	glnB2	3.1496	0.838219	2.42033	0.165553	1.59104	0.379658	494	523	543
CAETHG_RS01915	CAETHG_0403	cysteine desulfurase NifS	iscS	9.26949	4.97617	2.40632	0.842387	5.87188	3.91415	235	524	251
CAETHG_RS02170	CAETHG_0456	Xanthine dehydrogenase	RS02170	8.6079	8.98552	2.40165	2.63731	6.12003	2.09792	251	525	243
CAETHG_RS08200	CAETHG_1693	peptidase M41 FtsH domain protein	ftsH	3.1953	0.490446	2.3892	0.358898	1.99104	0.919352	488	526	488
CAETHG_RS19240	CAETHG_3922	Deoxyribose-phosphate aldolase	deoC	3.1044	0.381957	2.37383	0.312666	1.34888	0.631892	497	527	575
CAETHG_RS16220	CAETHG_3303	protein of unknown function DUF964	RS16220	2.60191	0.563593	2.36683	0.181135	0.880698	0.255433	552	528	684
CAETHG_RS16740	CAETHG_3409	Ribosomal protein S12 methylthiotransferase rim	rimO	11.5527	3.08053	2.35265	0.437778	4.53809	0.18368	192	529	311
CAETHG_RS07760	CAETHG_1599	Pyridine nucleotide-disulfide oxidoreductase, F	RS07760	3.16001	0.322775	2.35229	0.393784	1.84361	0.916248	492	530	509
CAETHG_RS16190	CAETHG_3297	Alanine-tRNA ligase, eukaryota/bacteria	AARS	2.43408	0.448349	2.3508	0.482274	1.8769	0.559201	568	531	503
CAETHG_RS19250	CAETHG_3924	Phosphopentomutase	deoB	2.87285	0.249966	2.33795	0.293633	2.10725	0.369085	522	532	472
CAETHG_RS01780	CAETHG_0375	Nitrogenase	nifH4	3.41005	0.124137	2.31547	1.04605	0.642188	0.857606	461	533	743
CAETHG_RS15990	CAETHG_3257	ATP phosphoribosyltransferase regulatory subuni	hisZ	3.3621	0.37547	2.30118	0.417352	4.78651	1.46981	467	534	292
CAETHG_RS16755	CAETHG_3412	2,3 cyclic-nucleotide 2-phosphodiesterase	rny	2.92003	0.952191	2.27443	0.757725	2.31999	1.63319	518	535	443
CAETHG_RS09980	CAETHG_2044	acetyl-CoA carboxylase, biotin carboxyl carrier	accB	2.44509	0.5508	2.26544	0.674641	0.893645	0.684783	566	536	678
CAETHG_RS02715	CAETHG_0572	MOSC domain containing protein	RS02715	2.33511	0.362674	2.26315	0.511287	0.885943	0.672721	582	537	680
CAETHG_RS04500	CAETHG_0943	CoA-disulfide reductase	RS04500	3.72645	0.683088	2.26158	0.35554	2.45708	0.889912	441	538	428
CAETHG_RS01660	CAETHG_0350	methyl-accepting chemotaxis sensory transducer	mcp3	2.81922	0.584367	2.22756	0.312325	2.36106	0.613967	533	539	440
CAETHG_RS19850	CAETHG_4049	Protein of unknown function DUF2179	RS19850	2.70464	0.527311	2.21421	0.259179	1.40364	0.523935	542	540	566
CAETHG_RS19280	CAETHG_3930	hypothetical protein	RS19280	1.98203	0.548668	2.20601	0.768833	0.876389	0.336557	632	541	685
CAETHG_RS10090	CAETHG_2063	(FeFe)-hydrogenase H-cluster maturation GTPase	RS10090	3.6152	0.221992	2.2054	0.406036	3.20869	0.788303	449	542	378
CAETHG_RS00560	CAETHG_0117	D-lactate dehydrogenase (cytochrome)	glcD	2.46643	2.62002	2.20075	0.960134			564	543
CAETHG_RS01955	CAETHG_0411	DNA topoisomerase III	topB2	2.28883	0.0624976	2.19867	0.398703	1.237	0.964283	587	544	597
CAETHG_RS15505	CAETHG_3156	Cell division protein sepF	sepF	1.77006	0.312792	2.18311	0.551211	1.34391	0.430855	670	545	578
CAETHG_RS01065	CAETHG_0224	selenium metabolism protein YedF	RS01065	2.45275	0.282874	2.17493	0.900633			565	546
CAETHG_RS11780	CAETHG_2390	molybdopterin binding domain-containing protein	RS11780	2.13753	0.221274	2.17108	0.363174	0.797532	0.191324	606	547	708
CAETHG_RS01385	CAETHG_0293	Peptide deformylase	PDF	1.82111	0.588756	2.17063	0.580175	1.46998	0.482601	660	548	559
CAETHG_RS12845	CAETHG_2611	glycosyl transferase group 1	RS12845	8.10457	1.08462	2.14653	0.299853	3.93194	1.17278	260	549	334
CAETHG_RS16020	CAETHG_3263	Histidinol-phosphate aminotransferase	hisC	2.84289	1.76922	2.1458	0.846141	3.48682	2.93984	529	550	357
CAETHG_RS03405	CAETHG_0720	transcription elongation factor GreA	greA	2.15208	0.304695	2.14227	0.263004	1.03265	0.668062	603	551	647
CAETHG_RS13805	CAETHG_2807	homoserine dehydrogenase	hom	2.76934	0.619531	2.13138	0.494146	0.121356	0.0881736	536	552	868
CAETHG_RS10555	CAETHG_2151		RS10555	0.844563	0.0853569	2.13057	1.27563			884	553
CAETHG_RS08060	CAETHG_1664		RS08060	3.36083	1.04756	2.12794	0.741812	1.7964	1.29271	468	554	517
CAETHG_RS07655	CAETHG_1578	NADH dehydrogenase (ubiquinone) 24 kDa subunit	Hyd1c	2.05341	0.77851	2.12047	1.19212			621	555
CAETHG_RS14190	CAETHG_2887	GTP-binding protein lepA	#N/A	1.35757	0.19402	2.11118	0.342053	1.35782	0.361238	758	556	573
CAETHG_RS11490	CAETHG_2335	protein tyrosine phosphatase	RS11490			2.10856	0.417835				557
CAETHG_RS14940	CAETHG_3039	CheC, phosphatase, inhibitor of MCP methylation	cheC	1.61973	0.408716	2.10087	0.251551	0.668785	0.200852	700	558	734
CAETHG_RS14895	CAETHG_3030	protein of unknown function DUF1292	RS14895	0.804121	0.190223	2.08586	0.310155	0.553143	0.254332	892	559	767
CAETHG_RS16000	CAETHG_3259	Histidinol dehydrogenase	hisD	3.05127	0.313954	2.08521	0.394619	3.32144	1.1795	500	560	367
CAETHG_RS12085	CAETHG_2454	methyl-accepting chemotaxis sensory transducer	mcp16	1.75668	0.187734	2.07411	0.34429	1.5376	0.507413	673	561	550
CAETHG_RS02160	CAETHG_0454	molybdopterin dehydrogenase FAD-binding protein	ygeT	5.17233	1.20011	2.05339	0.351709	3.87313	1.11181	357	562	337
CAETHG_RS11165	CAETHG_2267	Mannosyl-glycoprotein endo-beta-N-acetylglucosa	RS11165	1.3089	0.182009	2.02437	1.04831	1.99555	0.424897	773	563	486
CAETHG_RS16545	CAETHG_3370	Signal recognition 54 kDa protein	ffh	2.62231	0.442273	2.01793	0.582822	2.23257	0.49925	550	564	454
CAETHG_RS01355	CAETHG_0286	5-formyltetrahydrofolate cyclo-ligase	MTHFS	2.11558	0.639343	2.01361	0.322991	2.00115	0.803022	610	565	482
CAETHG_RS04285	CAETHG_0897	Fructose-1,6-bisphosphatase class 3	fbp3	6.57695	0.274428	2.00904	0.362853	8.12762	1.13895	305	566	193
CAETHG_RS17250	CAETHG_3513	two component transcriptional regulator, winged	RS17250	3.37171	0.464357	2.00885	0.823413	1.93491	0.556651	464	567	499
CAETHG_RS08195	CAETHG_1692	Helicase superfamily 1 UvrD-related protein	uvrD4	1.96333	0.169438	2.00486	0.582626	1.28793	0.524294	636	568	590
CAETHG_RS11990	CAETHG_2434	UPF0042 nucleotide-binding protein yhbJ	rapZ	1.65711	0.779917	2.00399	0.496802			687	569
CAETHG_RS09890	CAETHG_2023	Glutamate racemase	murI	2.14224	0.336674	1.99347	0.678198	1.14939	0.255217	604	570	617
CAETHG_RS14925	CAETHG_3036	response regulator receiver modulated CheB meth	cheB	1.21906	0.161833	1.98987	0.481466	1.15873	1.04462	791	571	616
CAETHG_RS14980	CAETHG_3047	flagellar hook-associated protein 3	flgL	1.22309	0.163869	1.97324	0.920891	1.13548	0.715307	790	572	625
CAETHG_RS18100	CAETHG_3684	peptidase M29 aminopeptidase II	ampS	3.00097	0.569411	1.96828	0.337512	1.86425	1.16794	506	573	506
CAETHG_RS05325	CAETHG_1112	precorrin-6x reductase	cobK-cbiJ	3.19494	0.897425	1.9627	1.11594			489	574
CAETHG_RS07785	CAETHG_1605	RNA-binding protein	RS07785	0.464286	0.0839503	1.95699	0.231838			984	575
CAETHG_RS00650	CAETHG_0136	Protein of unknown function DUF2284, metal-bind	RS00650	2.03313	0.432658	1.93632	0.52593	1.17389	0.377315	625	576	613
CAETHG_RS11430	CAETHG_2323	protein of unknown function DUF1934	RS11430	1.26965	0.541387	1.92982	0.310132	0.407345	0.374286	780	577	810
CAETHG_RS15250	CAETHG_3106	methyl-accepting chemotaxis sensory transducer	mcp23	2.79271	2.65434	1.92657	0.453506	2.12959	1.67477	534	578	468
CAETHG_RS02345	CAETHG_0492	Homoserine O-succinyltransferase	metA	4.08635	0.902355	1.91547	0.812775			416	579
CAETHG_RS02390	CAETHG_0502	L-aspartate oxidase	nadB	2.06724	0.388389	1.91391	0.652405	1.21796	0.604814	617	580	603
CAETHG_RS15005	-		fliD	1.29853	0.918506	1.90989	1.90005	2.27413	0.892757	774	581	448
CAETHG_RS19515	CAETHG_3981	methyl-accepting chemotaxis sensory transducer	mcp20	2.82979	0.406214	1.90037	0.160098	2.49819	0.636342	530	582	423
CAETHG_RS13575	CAETHG_2759	Phosphonate-transporting ATPase	ABC.PA.A	1.50956	0.218584	1.87944	0.342244	1.85005	0.394017	723	583	507
CAETHG_RS10330	CAETHG_2113	parB-like partition protein	parB	2.66622	0.539049	1.85636	0.310516	2.31757	1.16231	545	584	444
CAETHG_RS06280	CAETHG_1306	transferase hexapeptide repeat containing prote	RS06280	1.78192	0.791384	1.84048	0.357152	1.32952	1.1517	668	585	582
CAETHG_RS12730	CAETHG_2585	ResB family protein	RS12730	1.56472	0.496926	1.8357	0.513878	0.452879	0.0804929	710	586	796
CAETHG_RS13160	CAETHG_2682	protein of unknown function DUF1861	RS13160	2.05524	0.333061	1.83024	0.618414	1.32301	0.83732	620	587	583
CAETHG_RS08570	CAETHG_1770	Competence-damaged protein	pncC	1.37599	0.163434	1.81545	0.386622	1.20838	0.480784	753	588	604
CAETHG_RS00490	CAETHG_0102	Aldehyde ferredoxin oxidoreductase	AOR2	15.5702	5.88303	1.81374	1.33431	15.0494	5.17957	154	589	102
CAETHG_RS03605	CAETHG_0760	Glutamine--scyllo-inositol transaminase	RS03605	2.06667	0.507203	1.80664	0.304404	1.11947	0.990035	618	590	628
CAETHG_RS01875	CAETHG_0395	NAD(+) ADP-ribosyltransferase	yfbK	4.28745	0.640086	1.80263	0.39586	5.13337	1.40826	403	591	276
CAETHG_RS14520	CAETHG_2954	Phosphoribosylamine--glycine ligase	purD	3.26825	0.374259	1.80069	0.395185	2.13275	0.607765	479	592	467
CAETHG_RS09730	CAETHG_1991	RNA binding S1 domain protein	K07571	1.46931	0.367171	1.7985	0.318816	0.596627	0.256991	735	593	755
CAETHG_RS07775	CAETHG_1603	protein of unknown function DUF3786	RS07775	1.91092	0.403297	1.79815	0.165334	0.860334	0.395201	648	594	689
CAETHG_RS13190	CAETHG_2688	D-lactate dehydrogenase (cytochrome)	glcD4	4.66744	0.426601	1.7917	0.677785	3.70275	1.1743	385	595	345
CAETHG_RS07740	CAETHG_1595	O-sialoglycoprotein endopeptidase	KAE1	1.83626	0.281148	1.7899	0.723165	1.1383	0.944989	657	596	623
CAETHG_RS10295	CAETHG_2106	protein of unknown function DUF951	RS10295	1.15322	0.337512	1.78343	0.736951	0.558146	0.115903	811	597	765
CAETHG_RS09955	CAETHG_2039	Phosphoglycerate dehydrogenase	RS09955	1.92343	0.603691	1.77487	1.08632	1.00551	0.14666	644	598	651
CAETHG_RS06450	CAETHG_1342	Phenylalanyl-tRNA synthetase alpha chain	FARSA	3.44104	0.414528	1.77094	0.432889	2.12347	0.648236	458	599	469
CAETHG_RS03880	CAETHG_0820	Spermidine synthase	speE	3.26615	0.736398	1.75994	0.233482	1.29092	0.882136	480	600	587
CAETHG_RS10245	CAETHG_2095	heat shock protein Hsp20	HSP20_2	1.06899	0.568911	1.74659	1.02153			837	601
CAETHG_RS09200	CAETHG_1899	citrate lyase, alpha subunit	citF3	2.82695	1.38541	1.72608	0.169118	1.19518	0.60355	531	602	608
CAETHG_RS10635	CAETHG_2171	hypothetical protein	RS10635	2.854	0.864936	1.71142	0.369132	2.79696	0.595984	528	603	403
CAETHG_RS01220	CAETHG_0257	Arginyl-tRNA synthetase	RARS	3.06791	0.603353	1.70694	0.202896	6.93633	6.86735	499	604	217
CAETHG_RS16365	CAETHG_3332	Conserved hypothetical protein CHP00255	RS16365	3.48036	0.458264	1.70585	0.808638	2.07112	0.834179	457	605	475
CAETHG_RS18195	CAETHG_3705	N-(5'-phosphoribosyl)anthranilate isomerase	trpF	1.48327	0.928674	1.69903	0.644091			728	606
CAETHG_RS14350	CAETHG_2920	NGG1p interacting factor 3 protein, NIF3	RS14350	1.91262	0.752409	1.69002	0.256993	1.05638	0.545432	647	607	640
CAETHG_RS02635	CAETHG_0556	Heavy metal transport/detoxification protein	#N/A	1.46087	0.423362	1.6889	0.549052	1.13003	0.448258	737	608	626
CAETHG_RS08190	CAETHG_1691	(FeFe)-hydrogenase maturation HydE, radical SAM	bioB2	2.52086	0.462099	1.68547	0.338723	1.42319	1.06583	557	609	564
CAETHG_RS16455	CAETHG_3350	DAK2 domain fusion protein YloV	K07030	2.1336	0.710997	1.68153	0.413946	1.33258	0.597203	607	610	581
CAETHG_RS07925	CAETHG_1634	modD protein	modD			1.67894	0.43605				611
CAETHG_RS06515	CAETHG_1351	Dihydrodipicolinate reductase	dapB4	2.21782	0.332525	1.67369	0.685189	1.26813	0.623465	599	612	592
CAETHG_RS16425	CAETHG_3344	serine/threonine protein kinase with PASTA sens	prkC	3.17278	0.360244	1.67045	0.392402	2.73247	0.870641	491	613	410
CAETHG_RS02945	CAETHG_0619	Prephenate dehydratase	pheA2	1.42839	0.216204	1.62936	0.774071	1.11847	0.364483	744	614	629
CAETHG_RS13535	CAETHG_2751	(R)-citramalate synthase	E2.3.3.3.2	3.59031	0.266382	1.61771	0.476421	6.78743	1.84292	451	615	220
CAETHG_RS04290	CAETHG_0898	phosphoglucomutase/phosphomannomutase alpha/bet	RS04290	1.97208	0.296054	1.61613	0.284378	1.8975	0.604573	635	616	501
CAETHG_RS07335	CAETHG_1528		RS07335	3.27856	0.872484	1.61387	0.744869	4.60899	0.462788	475	617	300
CAETHG_RS15755	CAETHG_3208	arginine repressor, ArgR	argR2	1.40895	0.782402	1.60957	0.433353	0.865562	0.498395	749	618	688
CAETHG_RS04585	CAETHG_0961	peptidase M24	pepQ	1.15854	0.457909	1.60395	0.423592			807	619
CAETHG_RS07705	CAETHG_1588	two component transcriptional regulator, LytTR	RS07705	2.04223	0.205539	1.59661	0.171348	1.23393	0.745835	623	620	598
CAETHG_RS06095	CAETHG_1269	(p)ppGpp synthetase I, SpoT/RelA	spoT	2.16465	0.191525	1.59517	0.525557	1.58398	0.672129	601	621	544
CAETHG_RS11865	CAETHG_2409	Conserved hypothetical protein CHP00147	dagK	2.39086	0.25185	1.59257	0.544914	1.18391	0.775765	574	622	611
CAETHG_RS13560	CAETHG_2756	hypothetical protein	RS13560	1.06824	0.165914	1.58714	0.281572	0.443069	0.34121	838	623	799
CAETHG_RS09545	CAETHG_1966	RNA methyltransferase, TrmH family, group 3	rlmB	1.56297	0.103651	1.58512	0.257293	0.940824	0.694208	711	624	666
CAETHG_RS10920	CAETHG_2222	Cellulase	RS10920	3.84515	0.501356	1.58267	0.755703	2.18491	0.444924	429	625	458
CAETHG_RS00705	CAETHG_0147	cobalamin synthesis protein P47K	RS00705	1.79024	0.114761	1.57331	0.379801	0.905998	0.447251	667	626	675
CAETHG_RS18730	CAETHG_3819	NADP-dependent oxidoreductase domain containing	RS18730	2.27036	0.356821	1.57266	0.242117	1.24819	1.00756	593	627	595
CAETHG_RS11145	CAETHG_2262	protein of unknown function DUF1836	RS11145	1.49437	0.445479	1.557	0.184869	1.24318	0.699988	725	628	596
CAETHG_RS08110	CAETHG_1673	metal dependent phosphohydrolase	RS08110	2.27829	0.374438	1.55317	0.368773	2.15593	1.10425	592	629	463
CAETHG_RS15740	CAETHG_3205	1-deoxy-D-xylulose-5-phosphate synthase	dxs	2.38593	0.165071	1.54692	0.504153	1.5787	0.755574	577	630	546
CAETHG_RS19205	CAETHG_3915	TrkA-C domain protein	RS19205	1.11803	0.135308	1.53567	0.333339			820	631
CAETHG_RS13195	CAETHG_2689	Malate dehydrogenase	comC	4.20773	2.35387	1.52959	1.24488	2.20037	1.57219	409	632	456
CAETHG_RS19070	CAETHG_3887		RS19070	1.08818	0.40117	1.51901	0.370239	0.524869	0.245279	830	633	775
CAETHG_RS16015	CAETHG_3262	1-(5-phosphoribosyl)-5-(5- phosphoribosylamino)	hisA	2.5158	0.410744	1.49976	0.579648	2.59039	0.877165	559	634	417
CAETHG_RS04345	CAETHG_0909	Prephenate dehydrogenase	tyrA2	1.19042	0.459858	1.48832	0.337597			796	635
CAETHG_RS19085	CAETHG_3890	Methylglyoxal reductase (NADPH-dependent)	yvgN	1.93529	0.258542	1.48702	0.295938	1.36679	0.431731	642	636	570
CAETHG_RS10850	CAETHG_2211	Phosphoglycerate dehydrogenase	serA4	1.27337	0.30072	1.48529	0.247392	1.57974	0.630085	779	637	545
CAETHG_RS07510	CAETHG_1548	AIR synthase related protein domain protein	hypE2	1.90934	0.698617	1.482	0.63256	1.63404	0.755224	650	638	538
CAETHG_RS14955	CAETHG_3042	flagellar motor switch protein FliM	fliM	1.27399	0.100373	1.48137	0.569115	0.624491	0.382006	778	639	747
CAETHG_RS01075	CAETHG_0226	UBA/THIF-type NAD/FAD binding protein	tcdA	1.95152	0.259598	1.44427	0.158015	0.786209	0.363813	638	640	710
CAETHG_RS04035	CAETHG_0848	RNA binding S1 domain protein	rpsA	1.36883	0.0626652	1.43941	0.168129	1.18709	0.468932	756	641	610
CAETHG_RS06295	CAETHG_1309	hypothetical protein	cycB	1.60063	0.122457	1.42057	0.451374	0.831687	0.253029	702	642	694
CAETHG_RS16055	CAETHG_3270		csn2	1.52471	0.531485	1.41594	0.823408			719	643
CAETHG_RS19165	CAETHG_3907	protein of unknown function DUF362	K07138_2	1.99016	0.100941	1.40867	0.195806	1.34395	0.545317	630	644	577
CAETHG_RS13730	CAETHG_2791	molybdenum cofactor synthesis domain containing	moeA3	3.81156	0.579894	1.40373	0.320853	2.71397	1.00607	431	645	411
CAETHG_RS02310	CAETHG_0484	cyclase family protein	RS02310	10.7083	0.592918	1.40269	0.302917			201	646
CAETHG_RS03940	CAETHG_0830	Protein of unknown function DUF4317	RS03940	2.38684	0.918737	1.40265	0.500043	1.14693	0.297001	576	647	618
CAETHG_RS10355	CAETHG_2118	tRNA modification GTPase mnmE	mnmE	1.85119	0.618285	1.3916	0.560349	2.00651	0.714349	655	648	481
CAETHG_RS09185	CAETHG_1896	phosphoenolpyruvate-protein phosphotransferase	ptsI	3.13467	0.289649	1.38642	0.26735	1.69466	0.98181	495	649	527
CAETHG_RS00020	CAETHG_0004	Glyoxylate reductase	hprA	1.93844	0.451473	1.38316	0.538711	1.70511	0.85967	641	650	525
CAETHG_RS06180	CAETHG_1286	protein of unknown function UPF0029	RS06180	1.82322	1.17763	1.37129	0.226535	0.921464	0.410718	659	651	670
CAETHG_RS18870	CAETHG_3847	amidohydrolase	RS18870	2.56771	0.604433	1.37043	0.636478	1.7988	1.59976	554	652	516
CAETHG_RS01140	CAETHG_0240	Arginine biosynthesis bifunctional protein ArgJ	argJ	1.74609	0.535502	1.3515	0.4448	0.57296	0.492745	675	653	761
CAETHG_RS04685	CAETHG_0983	2,4-dienoyl-CoA reductase (NADPH)	enr	2.62285	0.196996	1.34757	0.222648	3.31726	1.32427	549	654	368
CAETHG_RS06610	CAETHG_1371	Survival protein SurE-like phosphatase/nucleoti	surE	0.48136	0.174784	1.34619	0.228822			981	655
CAETHG_RS16420	CAETHG_3343	protein serine/threonine phosphatase	#N/A	1.18906	0.106152	1.34217	0.354191			800	656
CAETHG_RS11955	CAETHG_2427	UvrABC system protein A	uvrA	2.89241	0.387513	1.3309	0.665287	2.01302	0.722911	521	657	479
CAETHG_RS20135	CAETHG_2990	methyl-accepting chemotaxis sensory transducer	mcp19	2.35745	1.00658	1.32498	0.613304	3.65002	1.93217	580	658	347
CAETHG_RS04355	CAETHG_0912	CHAP domain containing protein	RS04355			1.32173	0.737626	0.684803	0.401184		659	727
CAETHG_RS07585	CAETHG_1563	Two component regulator three Y domain-containi	RS07585	5.42157	0.646276	1.31847	0.396811	1.91483	0.76601	349	660	500
CAETHG_RS00060	CAETHG_0013	hypothetical protein	RS00060	1.63481	0.512181	1.31824	0.190755	0.474451	0.392824	694	661	793
CAETHG_RS02990	CAETHG_0630	hypothetical protein	RS02990	2.07777	0.215649	1.29247	0.359519	1.63392	0.311867	615	662	539
CAETHG_RS09965	CAETHG_2041	Acetyl-coenzyme A carboxylase carboxyl transfer	accD	2.85612	0.576424	1.29041	0.327098	1.11643	0.376424	527	663	631
CAETHG_RS09800	CAETHG_2005	two component transcriptional regulator, winged	resD3	1.628	0.260374	1.28479	0.242649	0.949223	0.436406	696	664	662
CAETHG_RS14930	CAETHG_3037	MCP methyltransferase, CheR-type	cheR	1.69428	0.414023	1.27347	0.922233	0.937539	0.841675	681	665	667
CAETHG_RS02130	CAETHG_0447	selenium metabolism protein SsnA	RS02130	1.76855	0.107454	1.26459	0.189609	0.738493	0.272358	672	666	719
CAETHG_RS16650	CAETHG_3391	1-deoxy-D-xylulose 5-phosphate reductoisomerase	dxr	1.53457	0.777444	1.24069	0.798256	0.629735	0.355	716	667	746
CAETHG_RS08000	CAETHG_1652	Fn3 associated repeat containing protein	RS08000	2.69391	0.622376	1.23034	0.266644	1.66464	0.953344	543	668	533
CAETHG_RS17040	CAETHG_3470	Na+/solute symporter	TC.SSS3	2.08146	0.337346	1.21285	0.232116			614	669
CAETHG_RS08915	CAETHG_1840	transcriptional regulator, TetR family	RS08915	1.62752	0.399	1.2125	0.581137	0.868901	0.366156	697	670	687
CAETHG_RS14290	CAETHG_2908	transcriptional regulator, CBS sensor domains a	ccpN	1.34868	0.769027	1.21182	1.29251	1.13948	0.506069	761	671	622
CAETHG_RS11515	CAETHG_2341	UDP-N-acetylglucosamine 2-epimerase	wecB	2.29469	0.322488	1.20678	0.313697	1.10471	0.584156	584	672	635
CAETHG_RS16560	CAETHG_3373	Ribosome maturation factor rimM	rimM			1.19902	0.245135				673
CAETHG_RS10450	CAETHG_2133	UPF0182 protein	K09118	2.92474	1.41808	1.199	0.311932	3.00575	0.210416	517	674	388
CAETHG_RS12595	CAETHG_2558	cell wall binding repeat 2-containing protein	RS12595	0.529355	0.244502	1.19731	0.613542	2.84175	0.981522	970	675	400
CAETHG_RS03950	CAETHG_0832	tRNA sulfurtransferase	thiI	1.47073	0.561477	1.186	0.639238	0.494087	0.117932	734	676	784
CAETHG_RS10055	CAETHG_2056	CoA-binding domain protein	K06929			1.1814	0.184249	0.622374	0.0611976		677	748
CAETHG_RS00770	CAETHG_0162	response regulator receiver protein	ycbB	1.37849	0.752635	1.17574	0.406599			751	678
CAETHG_RS09465	CAETHG_1952	ribosomal protein S12	rpsL	1.82932	0.996798	1.17541	0.193879	1.73904	1.87158	658	679	522
CAETHG_RS18165	CAETHG_3699	NADPH-dependent FMN reductase	RS18165	1.0483	0.245477	1.17257	0.248956	0.478202	0.377314	841	680	790
CAETHG_RS12755	CAETHG_2590	Protein of unknown function DUF2140	RS12755	2.25133	0.439937	1.16821	0.551459	1.17266	1.0648	594	681	614
CAETHG_RS12870	CAETHG_2617	glucose-1-phosphate thymidylyltransferase	rfbA	1.35339	0.331788	1.16678	0.216756	1.38223	0.563811	760	682	567
CAETHG_RS13650	CAETHG_2775	ribonucleoside-diphosphate reductase, adenosylc	nrdA	3.06813	0.288879	1.1667	0.274788	2.92735	1.36433	498	683	395
CAETHG_RS05465	CAETHG_1140	Alanine racemase	alr	1.04996	0.502933	1.16062	0.344686	0.485019	0.535359	840	684	786
CAETHG_RS05850	CAETHG_1220	Lipoyl synthase	lipA	2.95297	0.462987	1.15724	0.0898477	2.1483	1.27642	512	685	465
CAETHG_RS09930	CAETHG_2034	(FeFe)-hydrogenase system regulator	RS09930			1.14986	0.33937				686
CAETHG_RS14430	CAETHG_2936	PDZ/DHR/GLGF domain protein	degP2	1.48698	0.962975	1.14968	0.530914	0.544806	0.181026	726	687	772
CAETHG_RS01060	CAETHG_0223	hypothetical protein	RS01060	2.2288	0.681934	1.14706	0.2847	0.826272	0.309316	597	688	695
CAETHG_RS01160	CAETHG_0244	D-lactate dehydrogenase (cytochrome)	glcD2	1.2541	0.375447	1.13869	0.415338			783	689
CAETHG_RS10240	CAETHG_2094	heat shock protein Hsp20	HSP20			1.13398	0.0695617				690
CAETHG_RS11810	CAETHG_2397	Conserved hypothetical protein CHP00268	larE2	1.33308	0.17062	1.12508	0.157504	0.82377	0.282269	767	691	697
CAETHG_RS09960	CAETHG_2040	Acetyl-coenzyme A carboxylase carboxyl transfer	accA	1.90976	0.201597	1.12229	0.265373	0.94214	0.613274	649	692	665
CAETHG_RS01855	CAETHG_0390	efflux transporter, RND family, MFP subunit	RS01855	0.792526	0.239765	1.11199	0.518345	0.917105	0.454317	899	693	671
CAETHG_RS00365	CAETHG_0077	methyl-accepting chemotaxis sensory transducer	mcp8	1.48058	0.183278	1.09711	0.332222	1.20028	1.13419	732	694	607
CAETHG_RS03955	CAETHG_0833	Cysteine desulfurase	iscS3	0.891495	0.417356	1.08685	0.273678			866	695
CAETHG_RS02115	CAETHG_0444	dihydropyrimidinase	DPYS	1.42686	0.221437	1.08621	0.237936			745	696
CAETHG_RS14885	CAETHG_3028	UDP-N-acetylglucosamine transferase	murG	1.1005	0.572044	1.0842	0.360042	0.655585	0.499263	825	697	739
CAETHG_RS13935	CAETHG_2833	metal dependent phosphohydrolase	RS13935	1.40715	0.260419	1.07805	0.676545			750	698
CAETHG_RS19895	CAETHG_0120	methyl-accepting chemotaxis sensory transducer	Hyd4a	1.24665	0.395045	1.07543	0.41668	0.421946	0.156637	786	699	806
CAETHG_RS17570	CAETHG_3581	methyl-accepting chemotaxis sensory transducer	mcp29	1.57325	0.295772	1.07482	0.258435	1.52069	0.448414	707	700	552
CAETHG_RS05960	CAETHG_1243	Phosphoglycerate dehydrogenase	hprA2	1.91942	0.508669	1.07108	0.481485	1.99971	0.621135	645	701	483
CAETHG_RS06440	CAETHG_1340	protein of unknown function DUF710	RS06440	1.27811	0.310318	1.0702	0.391045	0.663354	0.359598	777	702	736
CAETHG_RS13080	CAETHG_2662	von Willebrand factor type A	RS13080	1.36442	0.204655	1.05948	0.25727	0.886607	0.0779371	757	703	679
CAETHG_RS01440	CAETHG_0306	riboflavin synthase, alpha subunit	ribE	0.58043	0.169156	1.05629	0.419757			955	704
CAETHG_RS05235	CAETHG_1095		RS05235	3.36903	3.6801	1.05608	0.283711	3.33003	2.62804	465	705	366
CAETHG_RS10410	CAETHG_2129	DNA gyrase B subunit	gyrB	2.42669	0.260427	1.05069	0.315569	2.06957	1.02197	569	706	476
CAETHG_RS00055	CAETHG_0012	NADPH-dependent FMN reductase	RS00055			1.04795	0.213994				707
CAETHG_RS08535	CAETHG_1764	S-adenosyl-L-methionine dependent tRNA/rRNA met	trmL	1.16467	0.163256	1.04307	0.164921	0.477714	0.27547	803	708	791
CAETHG_RS01305	CAETHG_0277	PHP domain protein	E3.1.3.97	1.57521	1.15256	1.0416	0.208403			706	709
CAETHG_RS01005	CAETHG_0211	(Dimethylallyl)adenosine tRNA methylthiotransfe	miaB	1.45637	0.116765	1.03979	0.218722	0.96435	0.788529	739	710	659
CAETHG_RS12760	CAETHG_2591	lipopolysaccharide biosynthesis protein	RS12760	0.556702	0.129273	1.03463	0.221636	0.327461	0.262417	965	711	823
CAETHG_RS12520	CAETHG_2543	hypothetical protein	RS12520	0.95638	0.337164	1.03347	0.0988394			852	712
CAETHG_RS10285	CAETHG_2104	single-strand binding protein	ssb	0.880669	0.768013	1.02439	0.695266			870	713
CAETHG_RS09760	CAETHG_1997	MazG family protein	yabN	1.44953	1.34879	1.01824	0.224209	0.581557	0.274956	741	714	759
CAETHG_RS11755	CAETHG_2385	phosphoribulokinase/uridine kinase	udk	2.22888	0.330371	1.0164	0.334783	1.65228	1.06783	596	715	535
CAETHG_RS16660	CAETHG_3393	4-hydroxy-3-methylbut-2-en-1-yl diphosphate syn	gcpE	1.33155	0.649401	1.0011	0.206418	0.85624	0.718592	768	716	690
CAETHG_RS01610	CAETHG_0340	transcriptional regulator, PadR-like family	padR	0.842617	0.189804	0.992992	0.115234			886	717
CAETHG_RS01295	CAETHG_0275	hypothetical protein	RS01295	0.843742	0.264574	0.988899	0.109405			885	718
CAETHG_RS15140	CAETHG_3083	nucleotidyltransferase substrate binding protei	RS15140	0.662424	0.16185	0.986591	0.228333	0.225227	0.164089	940	719	852
CAETHG_RS03160	CAETHG_0665	Transaldolase	fsaB	1.34685	0.164217	0.982855	0.247479	0.543085	0.304166	763	720	773
CAETHG_RS16400	CAETHG_3339	Methionyl-tRNA formyltransferase	MTFMT	1.34183	0.110922	0.979743	0.341205	0.88398	0.160277	764	721	681
CAETHG_RS03690	CAETHG_0780	protein of unknown function DUF362	K07138	2.9513	0.542657	0.976612	0.250376	1.56979	0.308494	514	722	547
CAETHG_RS06980	CAETHG_1450	DEAD/DEAH box helicase domain protein	deaD2	1.11186	0.48565	0.973413	0.336019	0.64122	0.568041	822	723	744
CAETHG_RS14545	CAETHG_2959	Vitamin B12 dependent methionine synthase activ	RS14545			0.972268	0.373499				724
CAETHG_RS15175	CAETHG_3091	dTDP-glucose 4,6-dehydratase	galE2	1.64775	0.758143	0.964002	0.292331	1.56584	0.768579	688	725	548
CAETHG_RS01740	CAETHG_0367	oxidoreductase/nitrogenase component 1	RS01740	1.70471	0.544332	0.963119	0.716357			680	726
CAETHG_RS03275	CAETHG_0688		RS03275	0.545298	0.143724	0.95934	0.448406	0.267597	0.168858	967	727	843
CAETHG_RS15075	-		RS15075	1.48106	0.233666	0.95423	0.329532	1.00116	0.718345	731	728	652
CAETHG_RS15555	CAETHG_3166	Diaminopimelate epimerase	dapF	1.76879	0.0933373	0.949157	0.0577298	1.03309	0.306751	671	729	646
CAETHG_RS09860	CAETHG_2017	2-phosphosulfolactate phosphatase	comB	0.781191	0.204972	0.947948	0.201022			900	730
CAETHG_RS11075	CAETHG_2248	PSP1 domain protein	RS11075	1.46192	0.184416	0.935645	0.140912	0.968273	0.263936	736	731	657
CAETHG_RS09885	CAETHG_2022	helix-turn-helix domain protein	RS09885	1.00892	0.315371	0.9249	0.237366			848	732
CAETHG_RS14275	CAETHG_2905		era	1.63301	0.512143	0.922603	0.258702	0.564967	0.324937	695	733	762
CAETHG_RS06340	CAETHG_1319	Tetratricopeptide TPR_1 repeat-containing prote	RS06340	1.3726	0.685409	0.918838	0.53845			755	734
CAETHG_RS15995	CAETHG_3258	ATP phosphoribosyltransferase	hisG	0.878906	0.24148	0.91804	0.605345	1.48042	0.886997	871	735	557
CAETHG_RS15260	CAETHG_3108	flagellin domain protein	fliC3	0.615847	0.153372	0.917896	0.32965	0.312669	0.125868	951	736	827
CAETHG_RS16335	CAETHG_3326	Putative phosphate transport regulator	K07220	2.01844	0.234135	0.917866	0.107593	1.82206	0.509074	628	737	513
CAETHG_RS11240	CAETHG_2283	hypothetical protein	RS11240	1.15495	0.293511	0.91565	0.152207	0.976894	0.272999	810	738	655
CAETHG_RS04820	CAETHG_1012	Glyoxylate reductase (NADP(+))	RS04820	1.5161	0.201254	0.909251	0.399976			721	739
CAETHG_RS05635	CAETHG_1176	Phosphoglycerate dehydrogenase	serA2	1.122	0.512068	0.90877	0.164242	1.07771	0.39343	818	740	637
CAETHG_RS02290	CAETHG_0480	transcriptional regulator, DeoR family	RS02290	2.24978	0.333753	0.908297	0.171389	1.60386	0.631605	595	741	541
CAETHG_RS02655	CAETHG_0560	KWG Leptospira repeat protein	RS02655	1.93851	0.438432	0.902911	0.279086	0.965169	0.274048	640	742	658
CAETHG_RS03990	CAETHG_0841	putative signal transduction protein with CBS d	tlyC	1.16414	0.908915	0.899725	0.23274	1.1366	0.258263	806	743	624
CAETHG_RS17750	CAETHG_3614	Xanthine phosphoribosyltransferase	xpt	0.931513	0.294383	0.899298	0.1453			858	744
CAETHG_RS07920	CAETHG_1633	hypothetical protein	RS07920			0.892562	0.162806				745
CAETHG_RS19840	CAETHG_4047	ferredoxin	RS19840	1.1573	0.525676	0.892289	0.47614	0.479146	0.18885	808	746	789
CAETHG_RS13305	CAETHG_2714	Tetratricopeptide repeat-containing protein	RS13305	1.48608	0.12377	0.89065	0.0948123	1.02788	0.343484	727	747	649
CAETHG_RS10620	CAETHG_2168		RS10620	0.675658	0.135	0.888594	0.16664	0.326432	0.142705	931	748	824
CAETHG_RS10100	CAETHG_2065	ApbE family lipoprotein	apbE2	1.66415	0.136151	0.886994	0.226136	0.736307	0.543397	685	749	721
CAETHG_RS11130	CAETHG_2259	hypothetical protein	RS11130	0.676322	0.267016	0.885542	0.328842			930	750
CAETHG_RS16200	CAETHG_3299	Holliday junction resolvase	ruvX	1.08612	0.240623	0.879653	0.281895			832	751
CAETHG_RS11775	CAETHG_2389	Quinolinate phosphoribosyl transferase	nadC2	1.37454	0.232651	0.878777	0.208968	0.615224	0.266204	754	752	749
CAETHG_RS00455	CAETHG_0095	PBP domain containing protein	tupA	1.71566	0.464067	0.878649	0.123318	0.649035	0.222654	679	753	742
CAETHG_RS11950	CAETHG_2426	UvrABC system protein B	uvrB	1.21761	0.511988	0.872733	0.371046			793	754
CAETHG_RS05840	CAETHG_1218	cysteine desulfurase family protein	RS05840	1.34765	0.714681	0.868154	0.477997	0.529826	0.0826326	762	755	774
CAETHG_RS10000	CAETHG_2049	enoyl-(acyl-carrier-protein) reductase II	fabK	1.62472	0.271223	0.867082	0.168294	0.611854	0.33767	699	756	752
CAETHG_RS07880	CAETHG_1625	ATPase-like, ParA/MinD	RS07880	0.666705	0.128087	0.863181	0.17696	0.736779	0.541877	936	757	720
CAETHG_RS02195	CAETHG_0461	Xanthine/uracil/vitamin C permease	pbuG	1.60429	0.386041	0.862044	0.187329	1.99911	0.562916	701	758	484
CAETHG_RS05870	CAETHG_1224	L-serine dehydratase, iron-sulfur-dependent, al	sdaA			0.856742	0.192371				759
CAETHG_RS06540	CAETHG_1356	33 kDa chaperonin	hslO	1.31223	0.649082	0.856559	0.193355	0.391655	0.174784	771	760	812
CAETHG_RS07565	CAETHG_1559	ATP-dependent DNA helicase PcrA	uvrD3	6.74615	10.1524	0.854791	1.41318			299	761
CAETHG_RS14600	CAETHG_2969	RNA methyltransferase, TrmA family	rumA2	0.520816	0.148373	0.840086	1.11409			972	762
CAETHG_RS01235	CAETHG_0260	hypothetical protein	potD	1.19021	0.218779	0.839684	0.121747	0.739365	0.427117	797	763	718
CAETHG_RS07110	CAETHG_1477	Dihydroorotate dehydrogenase	pyrDI	1.84646	0.608159	0.83661	0.669005	1.69438	0.99067	656	764	528
CAETHG_RS12825	CAETHG_2607	transferase hexapeptide repeat containing prote	RS12825	1.37798	0.262313	0.835074	0.191164			752	765
CAETHG_RS15485	CAETHG_3152	protein of unknown function DUF881	RS15485	1.44987	0.525443	0.824282	0.639734	1.08979	0.487481	740	766	636
CAETHG_RS14695	CAETHG_2989	Periplasmic binding protein domain containing p	mglB			0.822855	0.483374	0.673917	0.102875		767	730
CAETHG_RS02985	CAETHG_0629	Antibiotic biosynthesis monooxygenase	RS02985	0.657891	0.0863999	0.817107	0.577384			941	768
CAETHG_RS01765	CAETHG_0372	(NiFe) hydrogenase maturation protein HypF	hypF	1.4158	0.281666	0.815628	0.227284	0.82548	0.465015	748	769	696
CAETHG_RS14970	CAETHG_3045	FlgN family protein	RS14970			0.814646	0.189369				770
CAETHG_RS10385	CAETHG_2124	Chromosomal replication initiator protein dnaA	dnaA	1.58979	0.556959	0.814328	0.374507	1.70813	0.522859	705	771	524
CAETHG_RS10910	CAETHG_2220	Cellulase	RS10910	1.79402	0.206064	0.784177	0.0977637			666	772
CAETHG_RS17290	CAETHG_3521	hypothetical protein	RS17290	2.0458	0.16722	0.773543	0.211563	1.11423	0.231922	622	773	632
CAETHG_RS12565	CAETHG_2552	hypothetical protein	RS12565			0.772488	0.204162				774
CAETHG_RS16610	CAETHG_3383	DNA topoisomerase I	topA	2.03	0.188831	0.771237	0.0875547	1.65604	0.532639	626	775	534
CAETHG_RS13325	CAETHG_2719	CobB/CobQ domain protein glutamine amidotransfe	gatD	0.772538	0.217622	0.770925	0.401182			901	776
CAETHG_RS14720	CAETHG_2994	formylmethanofuran dehydrogenase subunit E regi	fwdE	1.18167	0.14695	0.768976	0.133328	0.546053	0.2091	801	777	769
CAETHG_RS16475	CAETHG_3354	hypothetical protein	RS16475			0.768553	0.447129	0.331424	0.231749		778	822
CAETHG_RS13415	CAETHG_2732	2-amino-4-hydroxy-6- hydroxymethyldihydropterid	sulD	2.00775	0.352653	0.76519	0.128925	0.883377	0.620891	629	779	683
CAETHG_RS19915	CAETHG_0335	cell wall binding repeat 2-containing protein	RS19915	1.93956	0.167248	0.761057	0.665992	1.25585	0.505387	639	780	594
CAETHG_RS12865	CAETHG_2616	dTDP-glucose 4,6-dehydratase	rfbB	2.0765	0.505012	0.754388	0.121345			616	781
CAETHG_RS19095	CAETHG_3892	Peptide deformylase	PDF5	0.862229	0.391738	0.753897	0.227171			879	782
CAETHG_RS13070	CAETHG_2660	hypothetical protein	RS13070	1.23568	0.443473	0.751683	0.218879	0.808766	0.588527	789	783	704
CAETHG_RS15225	CAETHG_3101	Protein of unknown function DUF3867	RS15225	0.683746	0.27749	0.749651	0.492744			926	784
CAETHG_RS19900	CAETHG_0327	cell wall binding repeat 2-containing protein	RS19900	0.886615	0.388704	0.748013	0.285902	1.35841	0.24679	867	785	572
CAETHG_RS12475	CAETHG_2534	Protein of unknown function DUF2088	larA2	1.62737	0.485641	0.743408	0.31283	0.181388	0.0685695	698	786	860
CAETHG_RS05935	CAETHG_1238	molybdenum cofactor biosynthesis protein A	moaA	2.27928	0.366423	0.735701	0.144735	1.11309	0.463712	591	787	633
CAETHG_RS12275	CAETHG_2493	HAD-superfamily hydrolase, subfamily IA, varian	gph	1.19156	0.286798	0.734838	0.10496			795	788
CAETHG_RS02175	CAETHG_0457	selenium-dependent molybdenum hydroxylase 1	RS02175	1.80995	0.22933	0.734425	0.258037	1.51851	0.295724	663	789	554
CAETHG_RS18865	CAETHG_3846	cell division protein FtsA	RS18865	1.63649	0.291259	0.733583	0.266599	1.69966	0.568182	693	790	526
CAETHG_RS00120	CAETHG_0025	Rubredoxin domain containing protein	RS00120	2.28838	0.312178	0.731322	0.625797	2.75648	1.11983	588	791	407
CAETHG_RS12360	CAETHG_2511	amidohydrolase	RS12360	1.59524	0.686632	0.730646	0.603727	1.41153	0.993195	703	792	565
CAETHG_RS15950	CAETHG_3249	Phosphoglycerate dehydrogenase	serA6	2.96547	0.835878	0.729192	0.312799	2.48295	0.799068	511	793	425
CAETHG_RS14015	CAETHG_2850	Uroporphyrinogen decarboxylase (URO-D)	RS14015	0.858957	0.668763	0.725189	0.261526			880	794
CAETHG_RS07690	CAETHG_1585	dihydroorotase multifunctional complex type	URA42	1.54221	0.716748	0.723633	0.275948	1.16664	0.089784	715	795	615
CAETHG_RS00395	CAETHG_0083	4Fe-4S ferredoxin, iron-sulpur binding domain-c	hydN2	2.72432	2.35644	0.721096	0.0834183	2.56221	2.14279	540	796	419
CAETHG_RS07675	CAETHG_1582	ABC transporter related protein	ABCF3	1.01144	0.306706	0.716755	0.303411	0.361379	0.18549	846	797	818
CAETHG_RS02355	CAETHG_0495	hypothetical protein	queG	1.28685	0.713636	0.713714	0.396924			776	798
CAETHG_RS07865	CAETHG_1622	UspA domain-containing protein	RS07865	0.745024	0.204576	0.706922	0.231085	0.639812	0.502177	912	799	745
CAETHG_RS07075	CAETHG_1470	ATP-dependent protease La	lon	1.31156	0.245154	0.705647	0.273121	1.23314	0.585987	772	800	599
CAETHG_RS16010	CAETHG_3261	Imidazole glycerol phosphate synthase subunit h	hisH			0.703448	0.421418	1.50778	1.20018		801	556
CAETHG_RS07020	CAETHG_1459	ApbE family lipoprotein	apbE			0.703397	0.136797				802
CAETHG_RS10915	CAETHG_2221	Cellulase	RS10915	0.895316	0.0602298	0.702189	0.212565			864	803
CAETHG_RS02220	CAETHG_0466	XshC-Cox1-family protein	xdhC	2.60698	0.782307	0.698661	0.0861827	1.69123	0.180229	551	804	529
CAETHG_RS12810	CAETHG_2603	hypothetical protein	RS12810			0.694407	0.225688				805
CAETHG_RS12860	CAETHG_2615	mannose-1-phosphate guanylyltransferase/mannose	algA2	1.59428	0.357937	0.693629	0.227162			704	806
CAETHG_RS06940	CAETHG_1442	CoA-substrate-specific enzyme activase	RS06940	2.08838	0.829626	0.691162	0.240052	1.42545	0.487021	612	807	563
CAETHG_RS02820	CAETHG_0593	Methyltransferase type 11	RS02820	0.744381	0.567656	0.691005	0.18402	0.302148	0.226597	914	808	834
CAETHG_RS02150	CAETHG_0451	diaminopropionate ammonia-lyase	E4.3.1.15	1.14035	0.208095	0.690804	0.152517			814	809
CAETHG_RS13925	CAETHG_2831	GTPase obg	obgE	2.11662	0.304726	0.688433	0.184543	1.34579	0.522022	609	810	576
CAETHG_RS15210	CAETHG_3098	hypothetical protein	RS15210	0.558629	0.100763	0.685301	0.458954	0.244562	0.0572358	964	811	847
CAETHG_RS16235	CAETHG_3306	peptidase U32	K08303_2	1.18913	0.0549938	0.684879	0.156178	0.740029	0.378924	799	812	717
CAETHG_RS13295	CAETHG_2711	protein of unknown function DUF1232	RS13295	1.97755	0.289869	0.68176	0.261655	0.922657	0.533906	633	813	669
CAETHG_RS19910	CAETHG_0334	Ig domain protein group 2 domain protein	RS19910	1.64598	0.261913	0.680522	0.406277	1.83088	0.446311	690	814	512
CAETHG_RS16630	CAETHG_3387	Uridylate kinase	pyrH	0.901089	0.291681	0.679456	0.151291			863	815
CAETHG_RS03575	CAETHG_0754	polysaccharide deacetylase	pgdA			0.673298	0.212919				816
CAETHG_RS10415	CAETHG_2130	DNA gyrase subunit A	gyrA	2.42443	0.121094	0.671501	0.215408	1.6008	0.545393	570	817	542
CAETHG_RS13855	CAETHG_2817	Penicillin-binding protein dimerization domain-	mrdA2	1.03145	0.110519	0.670323	0.135872	0.65053	0.32534	843	818	740
CAETHG_RS09155	CAETHG_1890	Conserved hypothetical protein CHP00159	dacA			0.669192	0.130425				819
CAETHG_RS16300	CAETHG_3319	two component transcriptional regulator, winged	phoB1	1.43532	0.451067	0.664148	0.116475	0.54534	0.198103	743	820	770
CAETHG_RS18910	CAETHG_3855	transcriptional regulator, MarR family	RS18910			0.66352	0.309074				821
CAETHG_RS11095	CAETHG_2252	Motility protein B, N-terminal domain containin	motB2			0.653457	0.119933				822
CAETHG_RS02135	CAETHG_0448	selenate reductase YgfK	ygfK	2.04083	0.594408	0.651077	0.287579	1.22065	0.305907	624	823	602
CAETHG_RS15540	CAETHG_3163	uracil-xanthine permease	uraA2	0.878401	0.102635	0.649424	0.0483221			872	824
CAETHG_RS12770	CAETHG_2593	capsular exopolysaccharide family	RS12770	2.1387	0.947402	0.63792	0.0846447	1.31342	0.30598	605	825	585
CAETHG_RS06190	CAETHG_1288	DNA polymerase beta domain protein region	RS06190	1.3374	0.135822	0.636574	0.22187	0.945573	0.35066	766	826	663
CAETHG_RS04465	CAETHG_0936	transcriptional regulator, TetR family	RS04465	0.979478	0.186455	0.636106	0.0764616			850	827
CAETHG_RS14910	CAETHG_3033	protein of unknown function DUF342	K09749	1.64141	0.284304	0.635424	0.185301	1.84445	0.663448	692	828	508
CAETHG_RS15745	CAETHG_3206	hemolysin A	tlyA			0.632191	0.41045				829
CAETHG_RS17200	CAETHG_3503	transcriptional regulator, MerR family	RS17200	0.55871	0.1603	0.629613	0.148772	0.232861	0.165341	963	830	849
CAETHG_RS10220	CAETHG_2090	methyl-accepting chemotaxis sensory transducer	RS10220	1.95983	0.709401	0.626756	0.0843289			637	831
CAETHG_RS13555	CAETHG_2755	Methionine synthase	metH	1.71572	0.0748068	0.622981	0.335257	0.906831	0.661704	678	832	674
CAETHG_RS02755	CAETHG_0580	ABC transporter related protein	ABC-2.A_20	1.07147	0.147375	0.616713	0.0773649	0.428409	0.225511	836	833	804
CAETHG_RS16385	CAETHG_3336	phosphopantothenoylcysteine decarboxylase/phosp	coaBC2	1.20864	0.487352	0.614678	0.439717			794	834
CAETHG_RS07095	CAETHG_1474	Xylose isomerase domain-containing protein TIM	RS07095			0.613945	0.0135109				835
CAETHG_RS06270	CAETHG_1304	hypothetical protein	ictB	1.09033	0.154957	0.611852	0.10989	0.605225	0.409683	828	836	753
CAETHG_RS13525	CAETHG_2749	beta-lactamase domain protein	comEC2			0.611228	0.149329				837
CAETHG_RS19050	CAETHG_3883	hypothetical protein	RS19050	1.04998	0.272325	0.608027	0.0479638	0.502358	0.275127	839	838	782
CAETHG_RS12880	CAETHG_2619	dTDP-4-dehydrorhamnose 3,5-epimerase	rfbC			0.606794	0.117351				839
CAETHG_RS11825	CAETHG_2401	anti-sigma-factor antagonist	rsbV	0.664646	0.559294	0.606243	0.0454215	0.139938	0.0614232	938	840	865
CAETHG_RS13685	CAETHG_2782	NAD+ synthetase	nadE	1.24707	0.13885	0.600452	0.137818	0.843485	0.276352	785	841	692
CAETHG_RS08665	CAETHG_1790	Mannose-6-phosphate isomerase	manA	1.24008	0.357721	0.596705	0.156518			787	842
CAETHG_RS14525	CAETHG_2955	Protein of unknown function DUF2233, periplasmi	RS14525	0.745733	0.131815	0.592327	0.111263	0.413889	0.181141	911	843	808
CAETHG_RS03540	CAETHG_0747	BirA bifunctional protein, biotin operon repres	birA	1.07173	0.168388	0.59002	0.228436	0.804443	0.444424	835	844	705
CAETHG_RS00980	CAETHG_0206	Aluminum resistance family protein	RS00980	0.55499	0.0422281	0.587228	0.260039			966	845
CAETHG_RS17710	CAETHG_3606	NUDIX hydrolase	mutT3	1.47598	0.367754	0.586162	0.0974095	0.658073	0.363442	733	846	738
CAETHG_RS12005	CAETHG_2437	putative signal transduction protein with CBS a	RS12005	1.64668	0.228909	0.584863	0.216754	0.522748	0.192253	689	847	776
CAETHG_RS16345	CAETHG_3328	protein of unknown function DUF512	RS16345	1.45859	0.215257	0.576979	0.0970655			738	848
CAETHG_RS04460	CAETHG_0935	hypothetical protein	RS04460	0.871402	0.109402	0.575787	0.166657			877	849
CAETHG_RS11940	CAETHG_2424	carboxyl-terminal protease	prc	0.744121	0.17985	0.573397	0.131003			915	850
CAETHG_RS01520	CAETHG_0322	Xylose isomerase domain-containing protein TIM	RS01520	1.2613	0.286557	0.569939	0.112964	0.513666	0.345776	781	851	778
CAETHG_RS08425	CAETHG_1741	4-hydroxybutyrate dehydrogenase	4hbD	1.31343	0.0650944	0.569579	0.102509	0.509207	0.274456	770	852	781
CAETHG_RS16695	CAETHG_3400	3'(2'),5'-bisphosphate nucleotidase	nrnA	0.840311	0.244297	0.568295	0.17097	0.429556	0.142331	887	853	802
CAETHG_RS00190	CAETHG_0039	vesicle tethering protein	RS00190	0.872253	0.123264	0.566417	0.101211	0.481077	0.374366	875	854	788
CAETHG_RS13330	CAETHG_2720	protein of unknown function DUF1727	murT	0.626898	0.0543204	0.56337	0.263199			947	855
CAETHG_RS16520	CAETHG_3364	Ribonuclease 3	rnc	0.851303	0.569719	0.561077	0.0802736			882	856
CAETHG_RS02405	CAETHG_0505	N-formylglutamate amidohydrolase	hutG2	0.95425	0.408977	0.555842	0.184961			854	857
CAETHG_RS16065	CAETHG_3272	histidinol phosphate phosphatase HisJ family	E3.1.3.15B	1.11151	0.226435	0.554654	0.0681538			823	858
CAETHG_RS12555	CAETHG_2550	histidine kinase	RS12555	1.25104	0.0417282	0.552543	0.132696	0.811388	0.467926	784	859	702
CAETHG_RS08605	CAETHG_1778	Ig domain protein	RS08605	0.566425	0.127148	0.551182	0.218149	0.464269	0.140023	959	860	794
CAETHG_RS13050	CAETHG_2656	beta-lactamase domain protein	RS13050	1.12625	0.237063	0.550456	0.100583			817	861
CAETHG_RS13615	CAETHG_2768	XshC-Cox1-family protein	xdhC2	2.08645	0.499374	0.545768	0.245343	1.28965	1.30174	613	862	588
CAETHG_RS19705	CAETHG_4020	methyl-accepting chemotaxis sensory transducer	mcp31	1.28892	0.649773	0.539011	0.377135	1.61956	0.881608	775	863	540
CAETHG_RS20145	CAETHG_3068	hypothetical protein	RS20145	1.12693	0.258589	0.537844	0.090141	0.803422	0.442502	816	864	706
CAETHG_RS05420	CAETHG_1131	Sulfate-transporting ATPase	cbiO2	0.798615	0.0646779	0.536488	0.0874277	0.854059	0.167206	896	865	691
CAETHG_RS11705	CAETHG_2376	RelA/SpoT domain protein	E2.7.6.5X3	1.718	0.619634	0.531908	0.116523	0.477018	0.0398703	677	866	792
CAETHG_RS08105	CAETHG_1672	ABC-type metal ion transporter, periplasmic sub	znuA2	0.706266	0.190219	0.530697	0.233893	0.137638	0.16618	922	867	866
CAETHG_RS07505	CAETHG_1547	Ribonuclease PH	rph	1.08734	0.167906	0.530597	0.0564738			831	868
CAETHG_RS19820	CAETHG_4043	Uroporphyrinogen decarboxylase (URO-D)	mtaA2	1.56939	0.228451	0.530158	0.122285			709	869
CAETHG_RS00570	-		RS00570	1.17307	0.210327	0.527721	0.124763			802	870
CAETHG_RS10640	CAETHG_2172	virulence protein RhuM	RS10640	0.680597	0.114183	0.526208	0.290497	0.270754	0.0831987	927	871	842
CAETHG_RS03885	CAETHG_0821	Methylglyoxal reductase (NADPH-dependent)	RS03885	2.06659	1.29777	0.525835	0.0996118			619	872
CAETHG_RS01770	CAETHG_0373	oxidoreductase/nitrogenase component 1	RS01770			0.524606	0.314679				873
CAETHG_RS15750	CAETHG_3207	inorganic polyphosphate/ATP-NAD kinase	ppnK	0.818593	0.267478	0.523485	0.103123			891	874
CAETHG_RS09575	CAETHG_1972	DNA integrity scanning protein disA	disA	0.469665	0.220108	0.512235	0.368541	0.732195	0.615166	983	875	722
CAETHG_RS12225	CAETHG_2483	citrate lyase, alpha subunit	citF4	0.921308	0.235207	0.50575	0.0956363			860	876
CAETHG_RS15715	CAETHG_3200	protein of unknown function DUF322	RS15715	0.454173	0.163887	0.504378	0.101393	0.19224	0.0505377	985	877	857
CAETHG_RS05340	CAETHG_1115	Cobalamin synthesis G domain-containing protein	cbiG	0.962767	0.369224	0.499311	0.0771635	0.30042	0.187575	851	878	835
CAETHG_RS02300	CAETHG_0482	NADPH dehydrogenase	E1.6.99.1	0.734848	0.103484	0.49848	0.0758327			917	879
CAETHG_RS09150	CAETHG_1889	YbbR family protein	RS09150	0.757022	0.209711	0.493453	0.237068	0.704959	0.40614	908	880	724
CAETHG_RS07125	CAETHG_1480	Aspartate carbamoyltransferase regulatory subun	pyrI	1.54372	1.70914	0.48966	0.111142	0.96907	0.565602	714	881	656
CAETHG_RS16260	CAETHG_3311	cell division protein FtsA	ftsA	1.0766	0.312119	0.487287	0.285755	0.982401	0.41791	834	882	653
CAETHG_RS01775	CAETHG_0374	oxidoreductase/nitrogenase component 1	nifE2	1.1507	0.2377	0.482614	0.449986	0.299312	0.337841	812	883	836
CAETHG_RS11320	CAETHG_2299	UPF0272 protein	larC	1.50985	0.323255	0.480389	0.120301	0.487672	0.209309	722	884	785
CAETHG_RS02575	CAETHG_0542	methyl-accepting chemotaxis sensory transducer	mcp5	1.13618	0.280393	0.47529	0.24915	0.8175	0.577722	815	885	699
CAETHG_RS01675	CAETHG_0353	methyl-accepting chemotaxis sensory transducer	mcp4	0.71334	0.179015	0.474656	0.176211	0.232767	0.0813364	921	886	850
CAETHG_RS10390	CAETHG_2125	DNA polymerase III, beta subunit	dnaN	0.884926	0.160299	0.473197	0.234744	0.799751	0.33961	868	887	707
CAETHG_RS10955	CAETHG_2226	PpiC-type peptidyl-prolyl cis-trans isomerase	ppiC	1.33972	0.151023	0.473047	0.298274	1.07115	0.394634	765	888	638
CAETHG_RS16930	CAETHG_3448	Extradiol ring-cleavage dioxygenase class III p	#N/A	1.16422	0.305242	0.472752	0.131896	0.42865	0.301223	804	889	803
CAETHG_RS14625	CAETHG_2975	hypothetical protein	RS14625	0.309424	0.0786842	0.472404	0.0731132	0.123227	0.146707	1008	890	867
CAETHG_RS06750	CAETHG_1400	hypothetical protein	csh1	1.48249	0.304548	0.465557	0.152615	1.1165	0.655134	729	891	630
CAETHG_RS02225	CAETHG_0467	AMP-dependent synthetase and ligase	paaK			0.4616	0.209959				892
CAETHG_RS16375	CAETHG_3334	Guanylate kinase	gmk	0.795696	0.241428	0.45694	0.0688694			897	893
CAETHG_RS06045	CAETHG_1259	DNA polymerase I	polA	1.91529	0.288694	0.456902	0.154628	1.20394	0.867656	646	894	606
CAETHG_RS11150	CAETHG_2263	2-C-methyl-D-erythritol 2,4-cyclodiphosphate sy	ispF			0.452804	0.215331				895
CAETHG_RS14230	CAETHG_2896	MiaB-like tRNA modifying enzyme	mtaB			0.45274	0.235469				896
CAETHG_RS11725	CAETHG_2379	heat shock protein DnaJ domain protein	dnaJ			0.451022	0.0816482				897
CAETHG_RS11260	CAETHG_2287	anaerobic ribonucleoside-triphosphate reductase	nrdD	2.74274	0.168246	0.448941	0.131913	1.76889	0.801211	539	898	519
CAETHG_RS19790	CAETHG_4037	gamma-glutamyltransferase	ggt	2.02003	0.214285	0.448169	0.243931			627	899
CAETHG_RS11275	CAETHG_2290	hypothetical protein	RS11275	0.829597	0.51422	0.447707	0.312162	0.148174	0.0522801	888	900	863
CAETHG_RS16250	CAETHG_3309	twitching motility protein	pilT	0.766341	0.0587394	0.446833	0.151774	0.298074	0.274514	904	901	837
CAETHG_RS01410	CAETHG_0300	phospholipase C/P1 nuclease	plc			0.427876	0.312707				902
CAETHG_RS03270	CAETHG_0687	Cellulase	RS03270			0.427342	0.0961732				903
CAETHG_RS15465	CAETHG_3148	UDP-N-acetylmuramoylalanyl-D-glutamyl-2, 6-diam	murF	0.59689	0.0738749	0.426706	0.090509	0.373626	0.365737	952	904	814
CAETHG_RS06005	CAETHG_1252	UDP-galactopyranose mutase	glf	0.85606	0.146124	0.425287	0.0502046	0.30924	0.202486	881	905	831
CAETHG_RS04110	CAETHG_0864	hypothetical protein	RS04110	0.667393	0.198274	0.423638	0.0398756			935	906
CAETHG_RS16500	CAETHG_3360	protein of unknown function DUF177	K07040	0.848607	0.263968	0.423037	0.0927272			883	907
CAETHG_RS06210	CAETHG_1292	penicillin-binding protein, 1A family	mrcA	0.986755	0.10814	0.422504	0.153086	0.815638	0.488702	849	908	701
CAETHG_RS10025	CAETHG_2054	IstB domain protein ATP-binding protein	dnaC	0.802209	0.102208	0.420746	0.0353617			893	909
CAETHG_RS09680	CAETHG_1986	putative transcriptional acitvator, Baf family	coaX	0.878165	0.403752	0.419198	0.143178			873	910
CAETHG_RS07105	CAETHG_1476	Orotate phosphoribosyltransferase	pyrE	1.35579	0.803012	0.411237	0.625233	3.44557	1.29306	759	911	360
CAETHG_RS01185	CAETHG_0249	regulatory protein GntR HTH	pdhR	0.349764	0.0246414	0.40898	0.196366			1002	912
CAETHG_RS00430	CAETHG_0090	ABC-type transporter, periplasmic subunit	ABC.FEV.S	3.80498	1.00267	0.401513	0.282232	8.19263	2.71007	432	913	190
CAETHG_RS12220	CAETHG_2482	Citryl-CoA lyase	citE4			0.394251	0.0569633				914
CAETHG_RS19880	CAETHG_4058	Cytosine deaminase	codA	0.657768	0.446937	0.393922	0.235261	0.361737	0.377652	942	915	817
CAETHG_RS13120	CAETHG_2673	GTP1/OBG protein	RS13120	0.364993	0.133205	0.38699	0.313252	0.231951	0.16749	999	916	851
CAETHG_RS12105	CAETHG_2458	glycosyl transferase family 2	gtrB2	0.428144	0.106602	0.386325	0.115424			993	917
CAETHG_RS15200	CAETHG_3096	cell wall binding repeat 2-containing protein	RS15200			0.382084	0.239647	0.339726	0.142014		918	820
CAETHG_RS19835	CAETHG_4046	methyltransferase MtaA/CmuA family	mtaA3	0.87808	0.135456	0.37444	0.179407			874	919
CAETHG_RS06080	CAETHG_1266	Coproporphyrinogen III oxidase	RS06080	0.559233	0.225439	0.362467	0.2133	0.373039	0.447755	961	920	815
CAETHG_RS14825	CAETHG_3015	lipoyltransferase and lipoate-protein ligase	lplA2	1.16417	0.262336	0.361899	0.072454			805	921
CAETHG_RS15240	CAETHG_3104	Deoxyuridine 5'-triphosphate nucleotidohydrolas	dut			0.360855	0.0446368				922
CAETHG_RS12405	CAETHG_2520	Glutamyl-tRNA reductase	hemA	0.567832	0.0393439	0.35823	0.0766563	0.17627	0.0994056	958	923	861
CAETHG_RS05620	CAETHG_1173	hypothetical protein	queG2	0.872145	0.226493	0.355919	0.236862	0.751058	0.47157	876	924	715
CAETHG_RS16860	CAETHG_3433	peptidase S8 and S53 subtilisin kexin sedolisin	RS16860	0.640192	0.0719632	0.354826	0.185481			946	925
CAETHG_RS07275	CAETHG_1515		RS07275			0.354819	0.303246	0.612909	0.733391		926	751
CAETHG_RS10005	CAETHG_2050	3-oxoacyl-(acyl-carrier-protein) synthase 3	fabH	0.621558	0.135448	0.342772	0.107856			950	927
CAETHG_RS10065	CAETHG_2058	acyl-ACP thioesterase	MCH	1.04665	0.426193	0.338783	0.291596	0.576545	0.0797415	842	928	760
CAETHG_RS11980	CAETHG_2432	UvrABC system protein C	uvrC	1.1068	0.331731	0.337819	0.0294661			824	929
CAETHG_RS18085	CAETHG_3681	ErfK/YbiS/YcfS/YnhG family protein	RS18085	0.825564	0.136605	0.337493	0.0376866	0.517841	0.15834	890	930	777
CAETHG_RS16510	CAETHG_3362	Phosphate acyltransferase	plsX	0.669707	0.117849	0.333953	0.065895			933	931
CAETHG_RS06430	CAETHG_1338	MutS2 protein	mutS2	1.11257	0.245878	0.33253	0.0504241			821	932
CAETHG_RS16255	CAETHG_3310	hypothetical protein	RS16255	0.794707	0.15273	0.329294	0.0652186	0.309858	0.144182	898	933	830
CAETHG_RS01825	CAETHG_0384	peptidase M20	RS01825	0.56409	0.147675	0.329038	0.117198			960	934
CAETHG_RS11900	CAETHG_2416	ADP/ATP-dependent (S)-NAD(P)H-hydrate dehydrata	nnr	0.882883	0.133426	0.329003	0.124652			869	935
CAETHG_RS10020	CAETHG_2053	primosome, DnaD subunit	RS10020	0.570078	0.190185	0.328743	0.140739	0.264436	0.115951	957	936	844
CAETHG_RS19905	CAETHG_0333	cell wall binding repeat 2-containing protein	RS19905	0.425431	0.24479	0.328403	0.167907	0.308359	0.128881	995	937	832
CAETHG_RS05120	CAETHG_1072	diguanylate cyclase	pleD	0.622679	0.0751718	0.327703	0.0390196			949	938
CAETHG_RS15940	CAETHG_3247	L-threonine 3-dehydrogenase	SORD	0.934056	0.251707	0.327565	0.117067			857	939
CAETHG_RS00935	CAETHG_0197	Uroporphyrinogen decarboxylase (URO-D)	hemE2			0.326847	0.0665727				940
CAETHG_RS16580	CAETHG_3377	ribosome biogenesis GTP-binding protein YlqF	rbgA	0.487431	0.231111	0.321092	0.0810529	0.155634	0.0981923	979	941	862
CAETHG_RS00450	CAETHG_0094	sigma54 specific transcriptional regulator with	acoR2	1.77405	0.69028	0.320257	0.109675	0.430876	0.272281	669	942	801
CAETHG_RS00355	CAETHG_0075	Protein of unknown function DUF2225	K09766	0.450956	0.271176	0.313432	0.0851187			986	943
CAETHG_RS03385	CAETHG_0716	NADPH-dependent FMN reductase	RS03385			0.312624	0.0468039				944
CAETHG_RS15280	CAETHG_3112	flagellar M-ring protein FliF	fliF	0.731614	0.202072	0.31065	0.178567			918	945
CAETHG_RS12540	CAETHG_2547	hypothetical protein	TC.APA5			0.309535	0.0570675				946
CAETHG_RS09295	CAETHG_1918	Phosphonate-transporting ATPase	ecfA1			0.308505	0.00557779				947
CAETHG_RS19115	CAETHG_3896	DNA alkylation repair enzyme	RS19115			0.305826	0.0519542				948
CAETHG_RS12855	CAETHG_2613	glycosyl transferase group 1	RS12855			0.30439	0.0867204				949
CAETHG_RS09695	CAETHG_1989	tRNA(Ile)-lysidine synthase	tilS	0.801456	0.148383	0.304215	0.0773098	0.410502	0.188628	894	950	809
CAETHG_RS01190	CAETHG_0250	hypothetical protein	RS01190	0.36217	0.121784	0.293041	0.0571319			1001	951
CAETHG_RS04440	CAETHG_0931	AAA ATPase	RS04440			0.290046	0.0339189				952
CAETHG_RS04855	CAETHG_1019	hypothetical protein	RS04855	1.1896	0.251773	0.289575	0.0827868	0.455185	0.224239	798	953	795
CAETHG_RS19595	CAETHG_3998	Xylulokinase	lsrK	2.39009	1.39588	0.289144	0.0163147	1.14277	0.389896	575	954	621
CAETHG_RS04450	CAETHG_0933	Aspartate transaminase	RS04450	0.865573	0.211093	0.27911	0.0898476			878	955
CAETHG_RS06725	CAETHG_1395	CRISPR-associated protein Cas1	cas1	1.23984	0.181844	0.277389	0.136967	0.842658	0.441355	788	956	693
CAETHG_RS05975	CAETHG_1246	peptidase M20	RS05975			0.276004	0.060511	0.278517	0.208253		957	841
CAETHG_RS11675	CAETHG_2369	Tex-like protein	tex	0.771059	0.352091	0.27377	0.104145	0.745956	0.57802	902	958	716
CAETHG_RS01165	CAETHG_0245	Electron transfer flavoprotein alpha/beta-subun	#N/A			0.2718	0.0611714				959
CAETHG_RS03525	CAETHG_0744	protein of unknown function DUF1016	RS03525	0.73125	0.127983	0.266982	0.0934626	0.545332	0.245232	919	960	771
CAETHG_RS03655	CAETHG_0773	protein of unknown function DUF1847	RS03655	0.430554	0.138776	0.266608	0.0505095	0.188307	0.066331	991	961	858
CAETHG_RS08140	CAETHG_1679	putative transcriptional regulator	recG2	0.535801	0.212815	0.266354	0.150473			969	962
CAETHG_RS10350	CAETHG_2117	tRNA uridine 5-carboxymethylaminomethyl modific	gidA	0.58513	0.711683	0.265024	0.182469			953	963
CAETHG_RS13990	CAETHG_2845	Uroporphyrinogen decarboxylase (URO-D)	RS13990	0.936807	0.23829	0.264856	0.0624397			855	964
CAETHG_RS08160	CAETHG_1684	Cof-like hydrolase	RS08160			0.256512	0.095081				965
CAETHG_RS13675	CAETHG_2780	hypothetical protein	K00243			0.254752	0.0328675				966
CAETHG_RS17580	CAETHG_3583	transcriptional regulator, IclR family	kdgR4			0.254519	0.0915579				967
CAETHG_RS01910	CAETHG_0402	tRNA-specific 2-thiouridylase mnmA	mnmA	0.441432	0.145986	0.250294	0.0681332			988	968
CAETHG_RS13965	CAETHG_2839	L-seryl-tRNA(Sec) selenium transferase	selA	1.09114	0.303992	0.250085	0.117465	0.650277	0.480338	827	969	741
CAETHG_RS01720	CAETHG_0362	TIM-barrel signal transduction protein	RS01720	0.913747	0.216573	0.246241	0.0122432			862	970
CAETHG_RS01500	CAETHG_0318	ABC-type metal ion transporter, periplasmic sub	znuA			0.241751	0.0213456				971
CAETHG_RS05460	CAETHG_1139	D-alanine--D-alanine ligase	ddl	0.5727	0.140329	0.241564	0.064245	0.672459	0.84894	956	972	732
CAETHG_RS19935	CAETHG_0540	cell wall binding repeat 2-containing protein	RS19935			0.240575	0.13999	0.0538891	0.0302861		973	874
CAETHG_RS08035	CAETHG_1659	hypothetical protein	RS08035	0.755737	0.219689	0.231282	0.059659	0.302375	0.123026	909	974	833
CAETHG_RS06325	CAETHG_1315	glycosyl transferase group 1	tuaC	0.535814	0.0695723	0.228278	0.0530916			968	975
CAETHG_RS02200	CAETHG_0462	guanine deaminase	guaD	0.828869	0.127913	0.226749	0.0442672			889	976
CAETHG_RS15360	CAETHG_3128	flagellar biosynthetic protein FlhF	#N/A	1.52893	0.266344	0.21981	0.251258			717	977
CAETHG_RS06740	CAETHG_1398	CRISPR-associated protein Cas5, Hmari subtype	cas5h			0.219645	0.104784	0.337332	0.0619483		978	821
CAETHG_RS08785	CAETHG_1814	histidine kinase	RS08785	0.690593	0.0614539	0.215578	0.048956			925	979
CAETHG_RS07990	CAETHG_1650	protein of unknown function DUF1156	K07445	1.02721	0.59224	0.214825	0.0317267			844	980
CAETHG_RS07980	CAETHG_1648	putative transcriptional regulator	recG	1.08917	0.478781	0.21279	0.115938	0.672127	0.487689	829	981	733
CAETHG_RS02795	CAETHG_0588	NADP-dependent oxidoreductase domain containing	K07079			0.210764	0.110755				982
CAETHG_RS06320	CAETHG_1314	hypothetical protein	RS06320	0.668482	0.100244	0.207138	0.0542412	0.204163	0.0851902	934	983	856
CAETHG_RS15550	CAETHG_3165	Fibronectin-binding A domain protein	RS15550	0.623689	0.168354	0.202706	0.179033			948	984
CAETHG_RS02205	CAETHG_0463	sigma54 specific transcriptional regulator with	acoR6	0.915066	0.180256	0.201921	0.0496659	0.343203	0.201165	861	985	819
CAETHG_RS04395	CAETHG_0921	hypothetical protein	RS04395	0.440883	0.054801	0.201818	0.0608933	0.187174	0.120101	989	986	859
CAETHG_RS07615	CAETHG_1569	methyl-accepting chemotaxis sensory transducer	RS07615	0.670662	0.128116	0.200539	0.130332			932	987
CAETHG_RS01360	CAETHG_0287	HPr kinase	hprK	0.677086	0.134526	0.199992	0.0581138			929	988
CAETHG_RS08530	CAETHG_1763	degV family protein	RS08530			0.199263	0.0629181				989
CAETHG_RS00810	CAETHG_0170	Cysteinyl-tRNA synthetase	CARS	0.511349	0.248111	0.199026	0.00836788	0.675879	0.370047	975	990	728
CAETHG_RS01340	CAETHG_0284	transcriptional regulator, PucR family	pucR	0.764236	0.074606	0.198037	0.100785			906	991
CAETHG_RS03840	CAETHG_0812	Hydroxylamine reductase	hcp	1.55421	0.553876	0.196512	0.134326	1.33436	0.907218	712	992	580
CAETHG_RS16410	CAETHG_3341	sun protein	rsmB	0.474212	0.0934339	0.19086	0.0956676			982	993
CAETHG_RS01085	CAETHG_0228	Formimidoylglutamase	hutG			0.189156	0.0221667				994
CAETHG_RS07575	CAETHG_1561	pseudouridine synthase Rsu	rsuA	1.08435	0.250529	0.18882	0.164666			833	995
CAETHG_RS08365	CAETHG_1729	Peptidoglycan glycosyltransferase	spoVD	0.665698	0.111675	0.184752	0.0466516	0.236856	0.147285	937	996	848
CAETHG_RS16640	CAETHG_3389	Undecaprenyl pyrophosphate synthase	uppS2	0.378906	0.07553	0.182938	0.0301335	0.0923769	0.0767598	997	997	871
CAETHG_RS09975	CAETHG_2043	(3R)-hydroxymyristoyl-(acyl-carrier-protein) de	fabZ	0.219014	0.0400677	0.179721	0.0265129			1011	998
CAETHG_RS08725	CAETHG_1802	hypothetical protein	RS08725			0.178383	0.0166362				999
CAETHG_RS01175	CAETHG_0247	Protein of unknown function DUF2088	larA			0.178337	0.0330312				1000
CAETHG_RS06435	CAETHG_1339	peptidase U32	K08303	0.755475	0.194715	0.176578	0.091068	0.602138	0.103683	910	1001	754
CAETHG_RS19030	CAETHG_3879	Asparagine synthase (glutamine-hydrolyzing)	asnB3	0.642994	0.267116	0.165377	0.117196	0.59068	0.425378	945	1002	756
CAETHG_RS18825	CAETHG_3838	ABC-type transporter, periplasmic subunit	ABC.FEV.S_8			0.15528	0.0468559				1003
CAETHG_RS15070	CAETHG_3066	glycosyl transferase family 2	RS15070	0.68041	0.651088	0.151905	0.0603695	0.561087	0.339021	928	1004	764
CAETHG_RS05825	CAETHG_1215	ATP-dependent helicase/nuclease subunit A	addA	1.11882	0.495574	0.145625	0.0738485	0.556536	0.457655	819	1005	766
CAETHG_RS12740	CAETHG_2587	hypothetical protein	RS12740	0.282907	0.031782	0.145214	0.0217715			1009	1006
CAETHG_RS09785	CAETHG_2002	Peptidyl-tRNA hydrolase	PTH1			0.144487	0.0426492				1007
CAETHG_RS15320	CAETHG_3120	flagellar hook-basal body protein	flgE	0.434758	0.16685	0.141138	0.0243245	0.10125	0.103124	990	1008	870
CAETHG_RS08690	CAETHG_1795	3-isopropylmalate dehydrogenase	leuB	0.322784	0.110464	0.137521	0.041237			1005	1009
CAETHG_RS07415	CAETHG_1543	cell wall binding repeat 2-containing protein	RS07415			0.136352	0.032523				1010
CAETHG_RS17820	CAETHG_3628	nitroreductase	RS17820	0.218238	0.0616005	0.134974	0.0207222	0.109459	0.104854	1012	1011	869
CAETHG_RS11040	CAETHG_2241	peptidase U61 LD-carboxypeptidase A	ldcA			0.132014	0.0275758				1012
CAETHG_RS10965	CAETHG_2228	L-arabinose isomerase	araA	0.662657	0.102787	0.131912	0.0640494	0.959268	0.220039	939	1013	660
CAETHG_RS12725	CAETHG_2584	outer membrane efflux protein	RS12725			0.117525	0.0497865	0.146868	0.0931684		1014	864
CAETHG_RS02280	CAETHG_0478	3-isopropylmalate dehydratase	ACO			0.117185	0.0250737				1015
CAETHG_RS12330	CAETHG_2504	transcriptional regulator, MarR family	RS12330	0.311047	0.0642068	0.115556	0.0092842			1007	1016
CAETHG_RS11045	CAETHG_2242	Mg2 transporter protein CorA family protein	corA2			0.103884	0.0386183				1017
CAETHG_RS05080	CAETHG_1064	methyl-accepting chemotaxis sensory transducer	RS05080	0.580992	0.0977899	0.0975957	0.0208912	1.0669	0.0660041	954	1018	639
CAETHG_RS14330	CAETHG_2916	DNA primase	dnaG	0.518831	0.106654	0.0923628	0.0558225			973	1019
CAETHG_RS05985	CAETHG_1248	methyl-accepting chemotaxis sensory transducer	mcp13			0.0902874	0.00508183	0.701111	0.680963		1020	725
CAETHG_RS04030	CAETHG_0847	diguanylate cyclase/phosphodiesterase	RS04030			0.0896542	0.0368836				1021
CAETHG_RS09145	CAETHG_1888	HI0933 family protein	K07137			0.0873603	0.0612922				1022
CAETHG_RS10335	CAETHG_2114	Cobyrinic acid ac-diamide synthase	parA	0.801394	0.186102	0.0873599	0.0270968	0.283902	0.136711	895	1023	839
CAETHG_RS02555	CAETHG_0538	ATP-dependent Clp protease, ATP-binding subunit	clpA	0.738888	0.332912	0.0871464	0.0190556			916	1024
CAETHG_RS13280	CAETHG_2708	metal dependent phosphohydrolase	RS13280	0.52376	0.391811	0.0847903	0.0365502	0.451366	0.164608	971	1025	797
CAETHG_RS20130	CAETHG_2960	D-glucuronyl C5-epimerase domain protein	RS20130			0.0802456	0.0280352				1026
CAETHG_RS05425	CAETHG_1132	ABC-type transporter, integral membrane subunit	cbiQ2			0.0769865	0.0291519	0.0864959	0.0522433		1027	872
CAETHG_RS10085	CAETHG_2062	Fumarate hydratase	aspA			0.0746803	0.0273168				1028
CAETHG_RS12685	CAETHG_2576	cell wall binding repeat 2-containing protein	RS12685			0.0743384	0.0404697	0.281563	0.24438		1029	840
CAETHG_RS17395	CAETHG_3544	AAA-ATPase-like protein	RS17395	0.311239	0.108757	0.0665952	0.00998914			1006	1030
CAETHG_RS09580	CAETHG_1973	DNA repair protein RadA	radA	0.233403	0.100494	0.0526589	0.0154101	0.0418426	0.0470919	1010	1031	875
CAETHG_RS01935	CAETHG_0407	hypothetical protein	TC.APA2	0.645706	0.340648	0.0451403	0.0115274	0.0778603	0.0623852	944	1032	873
CAETHG_RS06175	CAETHG_1285	UPF0082 protein yeeN	RS06175	2.91001	0.551572	0.00715243	0.004528	1.28824	0.404154	519	1033	589
CAETHG_RS05845	CAETHG_1219	cobalamin (vitamin B12) biosynthesis CbiM prote	cbiM2	3.7836	0.706646			3.61887	1.17005	434		349
CAETHG_RS19620	CAETHG_4003	Periplasmic binding protein domain containing p	lsrB	1.52877	0.232157			1.27084	0.797409	718		591
CAETHG_RS02340	CAETHG_0491	hypothetical protein	TC.APA4					1.04871	0.211376			641
CAETHG_RS09985	CAETHG_2045	3-oxoacyl-(acyl-carrier-protein) synthase 2	fabF	2.50457	0.418927			1.04791	0.412695	561		642
CAETHG_RS14285	CAETHG_2907	protein of unknown function DUF4342	RS14285	2.28922	0.36528			1.04118	0.351683	586		643
CAETHG_RS01275	CAETHG_0271	amino acid permease-associated region	lysP					0.895829	0.216403			677
CAETHG_RS11090	CAETHG_2251	MotA/TolQ/ExbB proton channel	motA2	1.67158	0.497439			0.816338	0.371762	683		700
CAETHG_RS06755	CAETHG_1401	CRISPR-associated protein	cas6	1.32547	0.349203			0.795583	0.831399	769		709
CAETHG_RS00090	CAETHG_0019	phenazine biosynthesis protein PhzF family	RS00090					0.783981	0.594965			711
CAETHG_RS13785	CAETHG_2802	methyl-accepting chemotaxis sensory transducer	RS13785	1.4267	0.108196			0.76599	0.847304	746		713
CAETHG_RS14915	CAETHG_3034	CheW protein	cheW2					0.75731	0.40062			714
CAETHG_RS14740	CAETHG_2998	4Fe-4S ferredoxin iron-sulfur binding domain-co	RS14740	2.3846	1.78458			0.731369	0.500269	578		723
CAETHG_RS02250	CAETHG_0472	sigma54 specific transcriptional regulator with	acoR7					0.673755	0.758472			731
CAETHG_RS05405	CAETHG_1128	Threonine-phosphate decarboxylase	cobD	1.25785	0.125732			0.666192	0.339464	782		735
CAETHG_RS13740	CAETHG_2793	Protein fdhD	fdhD	0.936073	0.309335			0.613442	0.307263	856		750
CAETHG_RS02165	CAETHG_0455	Carbon-monoxide dehydrogenase (acceptor)	coxS2					0.58708	0.470545			757
CAETHG_RS04765	CAETHG_0999	basic membrane lipoprotein	bmpA					0.562492	0.266504			763
CAETHG_RS13715	CAETHG_2788	ATP-dependent helicase/deoxyribonuclease subuni	addB					0.549069	0.120352			768
CAETHG_RS02745	CAETHG_0578	two component transcriptional regulator, winged	resD					0.512444	0.264425			779
CAETHG_RS13165	CAETHG_2683	glycosidase related protein	K20885	1.42418	0.341408			0.495639	0.47167	747		783
CAETHG_RS19105	CAETHG_3894	response regulator receiver protein	RS19105					0.437867	0.40027			800
CAETHG_RS00620	CAETHG_0130	Urea carboxylase	E6.3.4.6					0.423118	0.267514			805
CAETHG_RS03465	CAETHG_0732	Fe(3+)-transporting ATPase	ABC.SN.A					0.419651	0.388562			807
CAETHG_RS16845	CAETHG_3430	methyl-accepting chemotaxis sensory transducer	mcp24	0.696075	0.124601			0.401851	0.134285	923		811
CAETHG_RS17195	CAETHG_3502	Cupin 2 conserved barrel domain protein	RS17195	0.483298	0.183305			0.364909	0.260894	980		816
CAETHG_RS00050	CAETHG_0011	diguanylate phosphodiesterase metal dependent h	RS00050					0.325371	0.106779			825
CAETHG_RS14145	CAETHG_2878	protein of unknown function DUF4412	RS14145					0.32082	0.0965437			826
CAETHG_RS19155	CAETHG_3905	diguanylate cyclase	RS19155	0.338929	0.104564			0.311009	0.323687	1003		828
CAETHG_RS16445	CAETHG_3348	50S ribosomal protein L28	rpmB	0.408086	0.337676			0.310099	0.20845	996		829
CAETHG_RS00930	CAETHG_0196	2-hydroxyglutaryl-CoA dehydratase D-component	RS00930	0.744472	0.336283			0.294379	0.120248	913		838
CAETHG_RS07055	CAETHG_1466	WYL domain containing protein	RS07055	0.362396	0.0348481			0.255292	0.199128	1000		845
CAETHG_RS04245	CAETHG_0891	ABC-type transporter, periplasmic subunit famil	yxeM					0.253363	0.147472			846
CAETHG_RS11735	CAETHG_2381	adenylate cyclase	cyaB	1.21851	1.14891			0.209283	0.141428	792		853
CAETHG_RS09340	CAETHG_1927	Protein translocase subunit SecY	secY	0.497746	0.317207			0.207526	0.161289	977		855
CAETHG_RS19335	CAETHG_3941	hypothetical protein	RS19335	20.1007	5.35747					111
CAETHG_RS16195	CAETHG_3298	UPF0297 protein	RS16195	7.7844	2.07595					268
CAETHG_RS01985	CAETHG_0417	Nitrogenase iron protein	nifH5	5.09577	2.35762					361
CAETHG_RS03895	CAETHG_0823	Dihydrodipicolinate synthase	yjhH	4.33666	4.63647					398
CAETHG_RS19330	CAETHG_3940	ABC-type transporter, periplasmic subunit famil	ssuA	3.75144	0.952183					437
CAETHG_RS06890	CAETHG_1430	Carboxymuconolactone decarboxylase	RS06890	3.42642	1.01253					459
CAETHG_RS11495	CAETHG_2336	sugar-phosphate isomerase, RpiB/LacA/LacB famil	rpiB	1.87944	0.397304					652
CAETHG_RS03865	CAETHG_0817	Glucarate dehydratase	gudD	1.85162	1.20166					654
CAETHG_RS01975	CAETHG_0415	oxidoreductase/nitrogenase component 1	nifK	1.74889	0.970128					674
CAETHG_RS09290	CAETHG_1917	cobalt ABC transporter, ATPase subunit	ecfA2	1.66733	0.358914					684
CAETHG_RS16665	CAETHG_3394	Ribosome maturation factor rimP	rimP	1.64436	1.13947					691
CAETHG_RS14220	CAETHG_2893	Ribosomal protein L11 methyltransferase	prmA	1.48203	0.745734					730
CAETHG_RS02960	CAETHG_0622		RS02960	1.4373	0.272467					742
CAETHG_RS09825	CAETHG_2010	UDP-N-acetylmuramate--L-alanine ligase	murC	1.15622	1.12676					809
CAETHG_RS13800	CAETHG_2806	UPF0735 ACT domain-containing protein	pheB	1.14172	0.249148					813
CAETHG_RS01560	CAETHG_0330	Monosaccharide-transporting ATPase	ecfA	1.09314	0.217517					826
CAETHG_RS01980	CAETHG_0416	oxidoreductase/nitrogenase component 1	nifD	1.01636	0.565861					845
CAETHG_RS01735	CAETHG_0366	oxidoreductase/nitrogenase component 1	nifE	0.956007	0.275902					853
CAETHG_RS16210	CAETHG_3301	ferric uptake regulator, Fur family	fur3	0.923659	0.108452					859
CAETHG_RS13775	CAETHG_2800	sigma54 specific transcriptional regulator with	acoR12	0.892724	0.344891					865
CAETHG_RS10145	CAETHG_2074	Agmatine deiminase	aguA	0.769905	0.258233					903
CAETHG_RS13645	CAETHG_2774	glycosyl transferase group 1	RS13645	0.76558	0.11247					905
CAETHG_RS08520	CAETHG_1761	transcriptional regulator, DeoR family	cggR	0.760716	0.548416					907
CAETHG_RS16290	CAETHG_3317	transcriptional regulator, NrdR	nrdR	0.695427	0.204483					924
CAETHG_RS02190	CAETHG_0460	Adenine deaminase	ade	0.651703	0.160117					943
CAETHG_RS07245	CAETHG_1508	aminotransferase class IV	pabC	0.559225	0.170817					962
CAETHG_RS13655	CAETHG_2776	transferase hexapeptide repeat containing prote	RS13655	0.511502	0.120249					974
CAETHG_RS11645	CAETHG_2363	sigma 54 modulation protein/ribosomal protein S	yhbH	0.50006	0.543039					976
CAETHG_RS20190	CAETHG_3525	ATPase associated with various cellular activit	mcrB	0.49519	0.0682603					978
CAETHG_RS04040	CAETHG_0849	peptidase S58 DmpA	RS04040	0.441797	0.0490503					987
CAETHG_RS05125	CAETHG_1073	DNA polymerase III polC-type	polC	0.430435	0.17212					992
CAETHG_RS14690	CAETHG_2988	formate dehydrogenase, alpha subunit	fdhA2	0.428098	0.103985					994
CAETHG_RS13065	CAETHG_2659	hypothetical protein	RS13065	0.365613	0.144542					998
CAETHG_RS11960	CAETHG_2428	FHA domain containing protein	RS11960	0.331135	0.107721					1004
CAETHG_RS01280	CAETHG_0272	DNA mismatch repair protein MutS domain protein	RS01280	0.145505	0.215939					1013
CAETHG_RS18880	CAETHG_3849	polysaccharide biosynthesis protein	spoVB3	0.0911768	0.0190972					1014
CAETHG_RS07145	CAETHG_1484	2-hydroxyglutaryl-CoA dehydratase D-component	RS07145	0.0586801	0.0238027					1015
