# Supplementary material for: Absolute Proteome Quantification in the Gas-Fermenting Acetogen Clostridium autoethanogenum
Source: mSystems. 2022 Apr 6;7(2):e00026-22. doi: 10.1128/msystems.00026-22 (PMC9040625; doi:10.1128/msystems.00026-22)
Supplement: TABLE S4 [file msystems.00026-22-st004.xlsx]

## Sheet: Table S4
Table S4. Treemap structure of our proteomaps.
Levels denote KEGG Orthology (KO) functional categories assigned to proteins using BlastKOALA analysis for the tree-like hierarchy. Manually curated Level3 categories are in italics. See Methods in main text for more details.
Level1	Level2	Level3	Gene/proteinID	KO ID	Proposed protein name	Brown et al. 2014 ID	Description of gene/protein product
Metabolism	Carbohydrate metabolism	Glycolysis/Gluconeogenesis	CAETHG_RS00790	K00845	glk	CAETHG_0166	ROK family protein
Metabolism	Carbohydrate metabolism	Glycolysis/Gluconeogenesis	CAETHG_RS07610	K01810	GPI	CAETHG_1568	glucose-6-phosphate isomerase
Metabolism	Carbohydrate metabolism	Glycolysis/Gluconeogenesis	CAETHG_RS03075	K00850	pfkA	CAETHG_0648	6-phosphofructokinase
Metabolism	Carbohydrate metabolism	Glycolysis/Gluconeogenesis	CAETHG_RS12015	K00850	pfkA2	CAETHG_2439	6-phosphofructokinase
Metabolism	Carbohydrate metabolism	Glycolysis/Gluconeogenesis	CAETHG_RS04285	K04041	fbp3	CAETHG_0897	fructose-bisphosphatase class III
Metabolism	Carbohydrate metabolism	Glycolysis/Gluconeogenesis	CAETHG_RS10700	K01624	FBA	CAETHG_2184	ketose-bisphosphate aldolase
Metabolism	Carbohydrate metabolism	Glycolysis/Gluconeogenesis	CAETHG_RS11740	K01624	FBA2	CAETHG_2382	fructose-1,6-bisphosphate aldolase, class II
Metabolism	Carbohydrate metabolism	Glycolysis/Gluconeogenesis	CAETHG_RS08505	K01803	TPI	CAETHG_1758	triose-phosphate isomerase
Metabolism	Carbohydrate metabolism	Glycolysis/Gluconeogenesis	CAETHG_RS08515	K00134	GAPDH	CAETHG_1760	type I glyceraldehyde-3-phosphate dehydrogenase
Metabolism	Carbohydrate metabolism	Glycolysis/Gluconeogenesis	CAETHG_RS16815	K00134	GAPDH2	CAETHG_3424	type I glyceraldehyde-3-phosphate dehydrogenase
Metabolism	Carbohydrate metabolism	Glycolysis/Gluconeogenesis	CAETHG_RS08510	K00927	PGK	CAETHG_1759	phosphoglycerate kinase
Metabolism	Carbohydrate metabolism	Glycolysis/Gluconeogenesis	CAETHG_RS08500	K15633	gpmI	CAETHG_1757	2,3-bisphosphoglycerate-independen
Metabolism	Carbohydrate metabolism	Glycolysis/Gluconeogenesis	CAETHG_RS08495	K01689	ENO	CAETHG_1756	phosphopyruvate hydratase
Metabolism	Carbohydrate metabolism	Glycolysis/Gluconeogenesis	CAETHG_RS06345	K01835	pgm	CAETHG_1320	phospho-sugar mutase
Metabolism	Carbohydrate metabolism	Citrate cycle (TCA cycle)	CAETHG_RS13535	K05942	E2.3.3.3.2	CAETHG_2751	(R)-citramalate synthase
Metabolism	Carbohydrate metabolism	Citrate cycle (TCA cycle)	CAETHG_RS02280	K01681	ACO	CAETHG_0478	hydratase
Metabolism	Carbohydrate metabolism	Citrate cycle (TCA cycle)	CAETHG_RS05015	K01681	ACO2	CAETHG_1051	aconitate hydratase
Metabolism	Carbohydrate metabolism	Citrate cycle (TCA cycle)	CAETHG_RS13540	K01681	ACO3	CAETHG_2752	aconitate hydratase
Metabolism	Carbohydrate metabolism	Citrate cycle (TCA cycle)	CAETHG_RS13545	K00030	IDH3	CAETHG_2753	isocitrate/isopropylmalate dehydrogenase famil
Metabolism	Carbohydrate metabolism	Citrate cycle (TCA cycle)	CAETHG_RS01620	K00239	sdhA	CAETHG_0342	succinate dehydrogenase
Metabolism	Carbohydrate metabolism	Citrate cycle (TCA cycle)	CAETHG_RS04915	K00244	frdA	-
Metabolism	Carbohydrate metabolism	Citrate cycle (TCA cycle)	CAETHG_RS14560	K00244	frdA2	CAETHG_2961	FAD-binding protein
Metabolism	Carbohydrate metabolism	Citrate cycle (TCA cycle)	CAETHG_RS09220	K01677	fumA	CAETHG_1903	fumarate hydratase
Metabolism	Carbohydrate metabolism	Citrate cycle (TCA cycle)	CAETHG_RS09215	K01678	fumB	CAETHG_1902	fumarate hydratase
Metabolism	Carbohydrate metabolism	Pentose phosphate pathway	CAETHG_RS15955	K00033	PGD	CAETHG_3250	6-phosphogluconate dehydrogenas
Metabolism	Carbohydrate metabolism	Pentose phosphate pathway	CAETHG_RS16435	K01783	rpe	CAETHG_3346	ribulose-phosphate 3-epimerase
Metabolism	Carbohydrate metabolism	Pentose phosphate pathway	CAETHG_RS03090	K00615	tktA	CAETHG_0651	transketolase
Metabolism	Carbohydrate metabolism	Pentose phosphate pathway	CAETHG_RS03095	K00615	tktA2	CAETHG_0652	transketolase
Metabolism	Carbohydrate metabolism	Pentose phosphate pathway	CAETHG_RS11920	K00615	tktA3	CAETHG_2420	transketolase
Metabolism	Carbohydrate metabolism	Pentose phosphate pathway	CAETHG_RS11925	K00615	tktA4	CAETHG_2421	1-deoxy-D-xylulose-5-phosphate synthase
Metabolism	Carbohydrate metabolism	Pentose phosphate pathway	CAETHG_RS08760	K00616	talA	CAETHG_1810	fructose-6-phosphate aldolase
Metabolism	Carbohydrate metabolism	Pentose phosphate pathway	CAETHG_RS11495	K01808	rpiB	CAETHG_2336	ribose 5-phosphate isomerase B
Metabolism	Carbohydrate metabolism	Pentose phosphate pathway	CAETHG_RS19240	K01619	deoC	CAETHG_3922	deoxyribose-phosphate aldolase
Metabolism	Carbohydrate metabolism	Pentose phosphate pathway	CAETHG_RS19250	K01839	deoB	CAETHG_3924	phosphopentomutase
Metabolism	Carbohydrate metabolism	Pentose phosphate pathway	CAETHG_RS15975	K01625	eda	CAETHG_3254	bifunctional 2-keto-4-hydroxyglutarat
Metabolism	Carbohydrate metabolism	Pentose phosphate pathway	CAETHG_RS16910	K01625	eda2	CAETHG_3443	2-dehydro-3-deoxyphosphogluconat
Metabolism	Carbohydrate metabolism	Pentose phosphate pathway	CAETHG_RS15965	K00851	gntK	CAETHG_3252	gluconokinase
Metabolism	Carbohydrate metabolism	Pentose and glucuronate interconversions	CAETHG_RS03105	K00065	kduD	CAETHG_0654	2-deoxy-D-gluconate 3-dehydrogenase
Metabolism	Carbohydrate metabolism	Pentose and glucuronate interconversions	CAETHG_RS19650	K00012	UGDH	CAETHG_4009	UDP-glucose/GDP-mannose dehydrogenase famil
Metabolism	Carbohydrate metabolism	Pentose and glucuronate interconversions	CAETHG_RS06335	K00963	UGP2	CAETHG_1318	UTP--glucose-1-phosphate uridylyltransferase
Metabolism	Carbohydrate metabolism	Pentose and glucuronate interconversions	CAETHG_RS12420	K00963	UGP2_2	CAETHG_2523	UTP--glucose-1-phosphate uridylyltransferase
Metabolism	Carbohydrate metabolism	Pentose and glucuronate interconversions	CAETHG_RS10970	K03077	araD	CAETHG_2229	L-ribulose-5-phosphate 4-epimerase AraD
Metabolism	Carbohydrate metabolism	Pentose and glucuronate interconversions	CAETHG_RS10965	K01804	araA	CAETHG_2228	L-arabinose isomerase
Metabolism	Carbohydrate metabolism	Pentose and glucuronate interconversions	CAETHG_RS15945	K00854	xylB	CAETHG_3248	xylulose kinase
Metabolism	Carbohydrate metabolism	Pentose and glucuronate interconversions	CAETHG_RS17650	K00854	xylB2	CAETHG_3597	xylulokinase
Metabolism	Carbohydrate metabolism	Pentose and glucuronate interconversions	CAETHG_RS19295	K00854	xylB3	CAETHG_3933	xylulokinase
Metabolism	Carbohydrate metabolism	Pentose and glucuronate interconversions	CAETHG_RS19290	K01805	xylA	CAETHG_3932	xylose isomerase
Metabolism	Carbohydrate metabolism	Pentose and glucuronate interconversions	CAETHG_RS10205	K00848	rhaB	CAETHG_2087	rhamnulokinase
Metabolism	Carbohydrate metabolism	Pentose and glucuronate interconversions	CAETHG_RS10195	K01629	rhaD	CAETHG_2085	rhamnulose-1-phosphate aldolase
Metabolism	Carbohydrate metabolism	Pentose and glucuronate interconversions	CAETHG_RS03100	K00008	SORD2	CAETHG_0653	alcohol dehydrogenase
Metabolism	Carbohydrate metabolism	Pentose and glucuronate interconversions	CAETHG_RS10675	K22396	yjhG	CAETHG_2179	YjhG/YagF family D-xylonate dehydratase
Metabolism	Carbohydrate metabolism	Pentose and glucuronate interconversions	CAETHG_RS03895	K22397	yjhH	CAETHG_0823	dihydrodipicolinate synthase family protein
Metabolism	Carbohydrate metabolism	Pentose and glucuronate interconversions	CAETHG_RS10670	K22397	yjhH2	CAETHG_2178	dihydrodipicolinate synthase family protein
Metabolism	Carbohydrate metabolism	Pentose and glucuronate interconversions	CAETHG_RS11815	K22397	yjhH3	CAETHG_2398	dihydrodipicolinate synthase family protein
Metabolism	Carbohydrate metabolism	Fructose and mannose metabolism	CAETHG_RS08665	K01809	manA	CAETHG_1790	mannose-6-phosphate isomerase
Metabolism	Carbohydrate metabolism	Fructose and mannose metabolism	CAETHG_RS12860	K16011	algA2	CAETHG_2615	mannose-1-phosphat
Metabolism	Carbohydrate metabolism	Fructose and mannose metabolism	CAETHG_RS11305	K00971	manC	CAETHG_2296	mannose-1-phosphate guanylyltransferase
Metabolism	Carbohydrate metabolism	Fructose and mannose metabolism	CAETHG_RS03480	K00966	GMPP	CAETHG_0735	nucleotidyltransferase
Metabolism	Carbohydrate metabolism	Fructose and mannose metabolism	CAETHG_RS10200	K01813	rhaA	CAETHG_2086	L-rhamnose isomerase
Metabolism	Carbohydrate metabolism	Galactose metabolism	CAETHG_RS10960	K01785	galM	CAETHG_2227	galactose mutarotase
Metabolism	Carbohydrate metabolism	Galactose metabolism	CAETHG_RS19300	K01785	galM2	CAETHG_3934	galactose-1-epimerase
Metabolism	Carbohydrate metabolism	Galactose metabolism	CAETHG_RS01225	K01784	galE	CAETHG_0258	UDP-glucose 4-epimerase GalE
Metabolism	Carbohydrate metabolism	Galactose metabolism	CAETHG_RS15175	K01784	galE2	CAETHG_3091	NAD-dependent dehydratase
Metabolism	Carbohydrate metabolism	Galactose metabolism	CAETHG_RS06005	K01854	glf	CAETHG_1252	UDP-galactopyranose mutase
Metabolism	Carbohydrate metabolism	Ascorbate and aldarate metabolism	CAETHG_RS03865	K01706	gudD	CAETHG_0817	glucarate dehydratase
Metabolism	Carbohydrate metabolism	Amino sugar and nucleotide sugar metabolism	CAETHG_RS09810	K04042	glmU	CAETHG_2007	bifunctional N-acetylglucosamine-1-phosphat
Metabolism	Carbohydrate metabolism	Amino sugar and nucleotide sugar metabolism	CAETHG_RS06290	K13015	wbpA	CAETHG_1308	nucleotide sugar dehydrogenase
Metabolism	Carbohydrate metabolism	Amino sugar and nucleotide sugar metabolism	CAETHG_RS06285	K13020	wlbA	CAETHG_1307	gfo/Idh/MocA family oxidoreductase
Metabolism	Carbohydrate metabolism	Amino sugar and nucleotide sugar metabolism	CAETHG_RS06275	K13019	wbpI	CAETHG_1305	UDP-N-acetylglucosamine 2-epimeras
Metabolism	Carbohydrate metabolism	Amino sugar and nucleotide sugar metabolism	CAETHG_RS09905	K00790	murA	CAETHG_2027	UDP-N-acetylglucosamin
Metabolism	Carbohydrate metabolism	Amino sugar and nucleotide sugar metabolism	CAETHG_RS11570	K00790	murA2	CAETHG_2352	UDP-N-acetylglucosamin
Metabolism	Carbohydrate metabolism	Amino sugar and nucleotide sugar metabolism	CAETHG_RS11985	K00075	murB	CAETHG_2433	UDP-N-acetylenolpyruvoylglucosamine reductase
Metabolism	Carbohydrate metabolism	Amino sugar and nucleotide sugar metabolism	CAETHG_RS12930	K15894	pseB	CAETHG_2630	UDP-N-acetylglucosamine 4,6-dehydratas
Metabolism	Carbohydrate metabolism	Amino sugar and nucleotide sugar metabolism	CAETHG_RS12950	K15897	pseG	CAETHG_2634	UDP-2,4-diacetamido-2,4
Metabolism	Carbohydrate metabolism	Amino sugar and nucleotide sugar metabolism	CAETHG_RS12945	K15898	pseI	CAETHG_2633	pseudaminic acid synthase
Metabolism	Carbohydrate metabolism	Amino sugar and nucleotide sugar metabolism	CAETHG_RS09140	K03431	glmM	CAETHG_1887	phosphoglucosamine mutase
Metabolism	Carbohydrate metabolism	Amino sugar and nucleotide sugar metabolism	CAETHG_RS09130	K00820	glmS2	CAETHG_1885	glutamine--fructose-6-phosphate transaminas
Metabolism	Carbohydrate metabolism	Amino sugar and nucleotide sugar metabolism	CAETHG_RS10985	K01209	abfA	CAETHG_2233	alpha-N-arabinofuranosidase
Metabolism	Carbohydrate metabolism	Amino sugar and nucleotide sugar metabolism	CAETHG_RS12960	K16011	algA	-	mannose-1-phosphat
Metabolism	Carbohydrate metabolism	Pyruvate metabolism	CAETHG_RS04430	K03737	PFOR2	CAETHG_0928	pyruvate:ferredoxin (flavodoxin) oxidoreductase
Metabolism	Carbohydrate metabolism	Pyruvate metabolism	CAETHG_RS14890	K03737	PFOR	CAETHG_3029	pyruvate:ferredoxin (flavodoxin) oxidoreductase
Metabolism	Carbohydrate metabolism	Pyruvate metabolism	CAETHG_RS03170	K00656	pflD	CAETHG_0667	formate C-acetyltransferase/glycerol dehydratas
Metabolism	Carbohydrate metabolism	Pyruvate metabolism	CAETHG_RS16075	K00656	pflD2	CAETHG_3274	glycyl radical protein
Metabolism	Carbohydrate metabolism	Pyruvate metabolism	CAETHG_RS05500	#N/A	ldh	CAETHG_1147	lactate dehydrogenase
Metabolism	Energy metabolism	Acetate & ethanol production	CAETHG_RS08810	K00132	Ald	CAETHG_1819	acetaldehyde dehydrogenase (acetylating)
Metabolism	Energy metabolism	Acetate & ethanol production	CAETHG_RS16140	K00132	Ald2	CAETHG_3287	acetaldehyde dehydrogenase (acetylating)
Metabolism	Energy metabolism	Acetate & ethanol production	CAETHG_RS18395	K04072	adhE1	CAETHG_3747	bifunctional acetaldehyde-CoA/alcoho
Metabolism	Energy metabolism	Acetate & ethanol production	CAETHG_RS18400	K04072	adhE2	CAETHG_3748	bifunctional acetaldehyde-CoA/alcoho
Metabolism	Energy metabolism	Acetate & ethanol production	CAETHG_RS16495	K00925	ackA	CAETHG_3359	acetate kinase
Metabolism	Energy metabolism	Acetate & ethanol production	CAETHG_RS16490	K00625	pta	CAETHG_3358	phosphate acetyltransferase
Metabolism	Energy metabolism	Acetate & ethanol production	CAETHG_RS08805	K15024	Ald3	CAETHG_1818	phosphate propanoyltransferase
Metabolism	Energy metabolism	Acetate & ethanol production	CAETHG_RS16145	K15024	Ald4	CAETHG_3288	phosphate propanoyltransferase
Metabolism	Energy metabolism	Acetate & ethanol production	CAETHG_RS00150	K00121	frmA	CAETHG_0031	glutathione-dependent formaldehyd
Metabolism	Energy metabolism	Acetate & ethanol production	CAETHG_RS15940	K00008	SORD	CAETHG_3247	alcohol dehydrogenase
Metabolism	Energy metabolism	Acetate & ethanol production	CAETHG_RS02620	K23259	adh	CAETHG_0553	NAD(P)-dependent alcohol dehydrogenase
Metabolism	Energy metabolism	Acetate & ethanol production	CAETHG_RS05150	K13954	yiaY	CAETHG_1078	iron-containing alcohol dehydrogenase
Metabolism	Energy metabolism	Acetate & ethanol production	CAETHG_RS07215	K13954	yiaY2	CAETHG_1500	hypothetical protein
Metabolism	Energy metabolism	Acetate & ethanol production	CAETHG_RS17700	K13954	yiaY3	CAETHG_3604	iron-containing alcohol dehydrogenase
Metabolism	Energy metabolism	Acetate & ethanol production	CAETHG_RS18215	K00055	E1.1.1.90	CAETHG_3710	NAD(P)-dependent alcohol dehydrogenase
Metabolism	Energy metabolism	Acetate & ethanol production	CAETHG_RS12040	K19954	adh1	CAETHG_2445	alcohol dehydrogenase
Metabolism	Energy metabolism	Acetate & ethanol production	CAETHG_RS01950	K19955	adh2	CAETHG_0410	NADH-dependent alcohol dehydrogenase
Metabolism	Energy metabolism	Acetate & ethanol production	CAETHG_RS00440	#N/A	AOR1	CAETHG_0092	aldehyde ferredoxin oxidoreductase
Metabolism	Energy metabolism	Acetate & ethanol production	CAETHG_RS00490	#N/A	AOR2	CAETHG_0102	aldehyde ferredoxin oxidoreductase
Metabolism	Energy metabolism	Acetate & ethanol production	CAETHG_RS02630	#N/A	adh3	CAETHG_0555	NADPH-dependent butanol dehydrogenase
Metabolism	Energy metabolism	Acetate & ethanol production	CAETHG_RS08920	#N/A	adh4	CAETHG_1841	NADPH-dependent butanol dehydrogenase
Metabolism	Energy metabolism	Acetate & ethanol production	CAETHG_RS19400	#N/A	adh5	CAETHG_3954	alcohol dehydrogenase
Metabolism	Carbohydrate metabolism	Pyruvate metabolism	CAETHG_RS09960	K01962	accA	CAETHG_2040
Metabolism	Carbohydrate metabolism	Pyruvate metabolism	CAETHG_RS09980	K02160	accB	CAETHG_2044	acetyl-CoA carboxylase, biotin carboxyl carrie
Metabolism	Carbohydrate metabolism	Pyruvate metabolism	CAETHG_RS00605	K01961	accC	-	biotin carboxylase
Metabolism	Carbohydrate metabolism	Pyruvate metabolism	CAETHG_RS09970	K01961	accC2	CAETHG_2042	acetyl-CoA carboxylase biotin carboxylas
Metabolism	Carbohydrate metabolism	Pyruvate metabolism	CAETHG_RS09965	K01963	accD	CAETHG_2041
Metabolism	Carbohydrate metabolism	Pyruvate metabolism	CAETHG_RS19085	K23257	yvgN	CAETHG_3890	aldo/keto reductase
Metabolism	Carbohydrate metabolism	Pyruvate metabolism	CAETHG_RS06085	K01069	gloB	CAETHG_1267	MBL fold hydrolase
Metabolism	Carbohydrate metabolism	Pyruvate metabolism	CAETHG_RS01175	K22373	larA	CAETHG_0247	DUF2088 domain-containing protein
Metabolism	Carbohydrate metabolism	Pyruvate metabolism	CAETHG_RS12475	K22373	larA2	CAETHG_2534	DUF2088 domain-containing protein
Metabolism	Carbohydrate metabolism	Pyruvate metabolism	CAETHG_RS02875	K00027	ME2	CAETHG_0605	malate dehydrogenase
Metabolism	Carbohydrate metabolism	Pyruvate metabolism	CAETHG_RS05035	K00027	ME2_2	CAETHG_1055	malate dehydrogenase
Metabolism	Carbohydrate metabolism	Pyruvate metabolism	CAETHG_RS08235	K00027	ME2_3	CAETHG_1702	malate dehydrogenase
Metabolism	Carbohydrate metabolism	Pyruvate metabolism	CAETHG_RS12200	K00027	ME2_4	CAETHG_2478	malate dehydrogenase
Metabolism	Carbohydrate metabolism	Pyruvate metabolism	CAETHG_RS07735	K01958	pyc	CAETHG_1594	pyruvate carboxylase
Metabolism	Carbohydrate metabolism	Pyruvate metabolism	CAETHG_RS13335	K01610	pckA	CAETHG_2721	phosphoenolpyruvate carboxykinase (ATP)
Metabolism	Carbohydrate metabolism	Pyruvate metabolism	CAETHG_RS14295	K01006	ppdK	CAETHG_2909	pyruvate, phosphate dikinase
Metabolism	Carbohydrate metabolism	Pyruvate metabolism	CAETHG_RS02035	K00626	ACAT	CAETHG_0427	acetyl-CoA acetyltransferase
Metabolism	Carbohydrate metabolism	Pyruvate metabolism	CAETHG_RS17590	K00626	ACAT2	CAETHG_3585	3-Oxoacyl-(acyl-carrier-protein (ACP)) synthas
Metabolism	Carbohydrate metabolism	Pyruvate metabolism	CAETHG_RS12675	K02594	nifV	CAETHG_2574	hypothetical protein
Metabolism	Carbohydrate metabolism	Pyruvate metabolism	CAETHG_RS12680	K02594	nifV2	CAETHG_2575	homocitrate synthase
Metabolism	Carbohydrate metabolism	Glyoxylate and dicarboxylate metabolism	CAETHG_RS09230	K19268	glmE	CAETHG_1905	methylaspartate mutase subunit E
Metabolism	Carbohydrate metabolism	Glyoxylate and dicarboxylate metabolism	CAETHG_RS09240	K01846	glmS	CAETHG_1907	methylaspartate mutase subunit S
Metabolism	Carbohydrate metabolism	Glyoxylate and dicarboxylate metabolism	CAETHG_RS09225	K04835	mal	CAETHG_1904	methylaspartate ammonia-lyase
Metabolism	Carbohydrate metabolism	Glyoxylate and dicarboxylate metabolism	CAETHG_RS00560	K00104	glcD	CAETHG_0117	FAD-binding oxidoreductase
Metabolism	Carbohydrate metabolism	Glyoxylate and dicarboxylate metabolism	CAETHG_RS01160	K00104	glcD2	CAETHG_0244	2-hydroxy-acid oxidase
Metabolism	Carbohydrate metabolism	Glyoxylate and dicarboxylate metabolism	CAETHG_RS01815	K00104	glcD3	CAETHG_0382	FAD-binding oxidoreductase
Metabolism	Carbohydrate metabolism	Glyoxylate and dicarboxylate metabolism	CAETHG_RS13190	K00104	glcD4	CAETHG_2688	FAD-binding oxidoreductase
Metabolism	Carbohydrate metabolism	Glyoxylate and dicarboxylate metabolism	CAETHG_RS17055	K00104	glcD5	CAETHG_3473	FAD-binding oxidoreductase
Metabolism	Carbohydrate metabolism	Glyoxylate and dicarboxylate metabolism	CAETHG_RS00020	K00018	hprA	CAETHG_0004	glyoxylate reductase
Metabolism	Carbohydrate metabolism	Glyoxylate and dicarboxylate metabolism	CAETHG_RS05960	K00018	hprA2	CAETHG_1243	glycerate dehydrogenase
Metabolism	Carbohydrate metabolism	Glyoxylate and dicarboxylate metabolism	CAETHG_RS12275	K01091	gph	CAETHG_2493	haloacid dehalogenase
Metabolism	Carbohydrate metabolism	Glyoxylate and dicarboxylate metabolism	CAETHG_RS19065	K01091	gph2	CAETHG_3886	HAD family hydrolase
Metabolism	Carbohydrate metabolism	Glyoxylate and dicarboxylate metabolism	CAETHG_RS10710	K00042	garR	CAETHG_2186	2-hydroxy-3-oxopropionate reductase
Metabolism	Carbohydrate metabolism	Glyoxylate and dicarboxylate metabolism	CAETHG_RS02405	K01458	hutG2	CAETHG_0505	hypothetical protein
Metabolism	Carbohydrate metabolism	Propanoate metabolism	CAETHG_RS00615	K07250	gabT	CAETHG_0129	aspartate aminotransferase family protein
Metabolism	Carbohydrate metabolism	Propanoate metabolism	CAETHG_RS13880	K01734	mgsA	CAETHG_2822	methylglyoxal synthase
Metabolism	Carbohydrate metabolism	Propanoate metabolism	CAETHG_RS08780	K13921	pduQ	CAETHG_1813	alcohol dehydrogenase
Metabolism	Carbohydrate metabolism	Propanoate metabolism	CAETHG_RS16100	K13921	pduQ2	CAETHG_3279	alcohol dehydrogenase
Metabolism	Carbohydrate metabolism	Butanoate metabolism	CAETHG_RS02000	K00074	paaH	CAETHG_0420	3-hydroxybutyryl-CoA dehydrogenase
Metabolism	Carbohydrate metabolism	Butanoate metabolism	CAETHG_RS07695	K00074	paaH2	CAETHG_1586	3-hydroxybutyryl-CoA dehydrogenase
Metabolism	Carbohydrate metabolism	Butanoate metabolism	CAETHG_RS08425	K18120	4hbD	CAETHG_1741	NAD-dependent alcohol dehydrogenase
Metabolism	Carbohydrate metabolism	Butanoate metabolism	CAETHG_RS17585	K01641	E2.3.3.10_2	CAETHG_3584	hydroxymethylglutaryl-CoA synthase
Metabolism	Carbohydrate metabolism	Butanoate metabolism	CAETHG_RS14410	K01575	alsD	CAETHG_2932	acetolactate decarboxylase
Metabolism	Carbohydrate metabolism	Butanoate metabolism	CAETHG_RS01830	K00004	BDH	CAETHG_0385	butanediol dehydrogenase
Metabolism	Carbohydrate metabolism	Inositol phosphate metabolism	CAETHG_RS01410	K01114	plc	CAETHG_0300	phospholipase C/P1 nuclease
Metabolism	Carbohydrate metabolism	Inositol phosphate metabolism	CAETHG_RS03200	K22230	iolU	CAETHG_0673	gfo/Idh/MocA family oxidoreductase
Metabolism	Energy metabolism	Hydrogenases	CAETHG_RS07655	K00334	Hyd1c	CAETHG_1578	NAD(P)H-dependent oxidoreductase subunit E
Metabolism	Energy metabolism	Hydrogenases	CAETHG_RS13745	K00334	HytC	CAETHG_2794	NADH-quinone oxidoreductase subunit NuoE
Metabolism	Energy metabolism	Hydrogenases	CAETHG_RS07650	K00335	Hyd1b	CAETHG_1577	NADH-quinone oxidoreductase subunit NuoF
Metabolism	Energy metabolism	Hydrogenases	CAETHG_RS07645	K00336	Hyd1a	CAETHG_1576	hydrogenase Fe-only
Metabolism	Energy metabolism	Hydrogenases	CAETHG_RS17510	K00336	Hyd2	CAETHG_3569	hydrogenase Fe-only
Metabolism	Energy metabolism	Hydrogenases	CAETHG_RS13755	K05588	HytD	CAETHG_2796	4Fe-4S ferredoxin, iron-sulfur-bindin
Metabolism	Energy metabolism	Hydrogenases	CAETHG_RS04100	K06282	Hyd3	CAETHG_0862	Ni/Fe hydrogenase
Metabolism	Energy metabolism	Hydrogenases	CAETHG_RS19895	K03406	Hyd4a	CAETHG_0120	methyl-accepting chemotaxis sensory transducer
Metabolism	Energy metabolism	Hydrogenases	CAETHG_RS13750	K18331	HytB	CAETHG_2795	NADH dehydrogenase
Metabolism	Energy metabolism	Hydrogenases	CAETHG_RS13765	K18332	HytA	CAETHG_2798	hydrogenase, Fe-only
Metabolism	Energy metabolism	Hydrogenases	CAETHG_RS18840	K18332	Hyd5	CAETHG_3841	iron hydrogenase
Metabolism	Energy metabolism	Hydrogenases	CAETHG_RS13760	K05796	HytE1	CAETHG_2797	oxidoreductase
Metabolism	Energy metabolism	Hydrogenases	CAETHG_RS13770	K05796	HytE2	CAETHG_2799	electron transporter HydN
Metabolism	Energy metabolism	Hydrogenases	CAETHG_RS00530	#N/A	Hyd4b	CAETHG_0110	iron hydrogenase
Metabolism	Energy metabolism	Energy conservation	CAETHG_RS14565	K00335	nuoF	-	hypothetical protein
Metabolism	Energy metabolism	Energy conservation	CAETHG_RS17510	K00336	nuoE	CAETHG_3569	hydrogenase Fe-only
Metabolism	Energy metabolism	Energy conservation	CAETHG_RS11545	K02111	atpA	CAETHG_2347	F0F1 ATP synthase subunit alpha
Metabolism	Energy metabolism	Energy conservation	CAETHG_RS11555	K02112	atpD	CAETHG_2349	F0F1 ATP synthase subunit beta
Metabolism	Energy metabolism	Energy conservation	CAETHG_RS11550	K02115	atpG	CAETHG_2348	F0F1 ATP synthase subunit gamma
Metabolism	Energy metabolism	Energy conservation	CAETHG_RS11540	K02113	atpH	CAETHG_2346	F0F1 ATP synthase subunit delta
Metabolism	Energy metabolism	Energy conservation	CAETHG_RS11560	K02114	atpC	CAETHG_2350	F0F1 ATP synthase subunit epsilon
Metabolism	Energy metabolism	Energy conservation	CAETHG_RS11525	K02108	atpB	CAETHG_2343	F0F1 ATP synthase subunit A
Metabolism	Energy metabolism	Energy conservation	CAETHG_RS11535	K02109	atpF	CAETHG_2345	F0F1 ATP synthase subunit B
Metabolism	Energy metabolism	Energy conservation	CAETHG_RS11530	K02110	atpE	CAETHG_2344	ATP synthase F0 subunit C
Metabolism	Energy metabolism	Energy conservation	CAETHG_RS15405	K15986	ppaC	CAETHG_3137	inorganic pyrophosphatase
Metabolism	Energy metabolism	Energy conservation	CAETHG_RS07665	K00266	Nfn	CAETHG_1580	Nfn transhydrogenase
Metabolism	Energy metabolism	Energy conservation	CAETHG_RS11520	#N/A	AtpI	CAETHG_2342	hypothetical protein
Metabolism	Energy metabolism	Energy conservation	CAETHG_RS15845	K03614	rnfD	CAETHG_3228	NADH:ubiquinone oxidoreductase
Metabolism	Energy metabolism	Energy conservation	CAETHG_RS15840	K03615	rnfC	CAETHG_3227	electron transport complex subunit RsxC
Metabolism	Energy metabolism	Energy conservation	CAETHG_RS15865	K03616	rnfB	CAETHG_3232	electron transport complex protein RnfB
Metabolism	Energy metabolism	Energy conservation	CAETHG_RS15850	K03612	rnfG	CAETHG_3229	electron transport complex protein RnfG
Metabolism	Energy metabolism	Energy conservation	CAETHG_RS15855	K03613	rnfE	CAETHG_3230	electron transport complex subunit RsxE
Metabolism	Energy metabolism	Energy conservation	CAETHG_RS15860	K03617	rnfA	CAETHG_3231	electron transport complex subunit RsxA
Metabolism	C1 fixation	Wood-Ljungdahl pathway	CAETHG_RS07850	K01938	fhs	CAETHG_1618	formate--tetrahydrofolate ligase
Metabolism	C1 fixation	Wood-Ljungdahl pathway	CAETHG_RS07840	K01491	folD	CAETHG_1616	bifunctional 5,10-methylene-tetrahydrofolat
Metabolism	C1 fixation	Wood-Ljungdahl pathway	CAETHG_RS07830	K00297	metF	CAETHG_1614	5,10-methylenetetrahydrofolate reductase
Metabolism	C1 fixation	Wood-Ljungdahl pathway	CAETHG_RS07805	K15023	acsE	CAETHG_1609	carbon monoxide dehydrogenase
Metabolism	C1 fixation	Wood-Ljungdahl pathway	CAETHG_RS13980	K15023	acsE2	CAETHG_2843	methyltetrahydrofolate cobalami
Metabolism	C1 fixation	Wood-Ljungdahl pathway	CAETHG_RS14005	K15023	acsE3	CAETHG_2848	methyltetrahydrofolate cobalami
Metabolism	C1 fixation	Wood-Ljungdahl pathway	CAETHG_RS14775	K00198	cooS1	CAETHG_3005	carbon-monoxide dehydrogenase catalytic subunit
Metabolism	C1 fixation	Wood-Ljungdahl pathway	CAETHG_RS19130	K00198	cooS2	CAETHG_3899	carbon-monoxide dehydrogenase catalytic subunit
Metabolism	C1 fixation	Wood-Ljungdahl pathway	CAETHG_RS07861	K00198	AcsA (CODH)	CAETHG_1620	Carbon-monoxide dehydrogenase (acceptor)
Metabolism	C1 fixation	Wood-Ljungdahl pathway	CAETHG_RS07862	K00198	AcsA (CODH)	CAETHG_1621	Carbon-monoxide dehydrogenase (acceptor)
Metabolism	C1 fixation	Wood-Ljungdahl pathway	CAETHG_RS02080	K00196	cooF	CAETHG_0436	nitrate reductase subunit beta
Metabolism	C1 fixation	Wood-Ljungdahl pathway	CAETHG_RS14770	K00196	cooS1a	CAETHG_3004	4Fe-4S ferredoxin, iron-sulfur-bindin
Metabolism	C1 fixation	Wood-Ljungdahl pathway	CAETHG_RS14765	#N/A	CooS1b	CAETHG_3003	NAD(P)/FAD-dependent oxidoreductase
Metabolism	C1 fixation	Wood-Ljungdahl pathway	CAETHG_RS07800	K14138	AcsB(ACS)	CAETHG_1608	CO dehydrogenase/CO-methylating acetyl-Co
Metabolism	C1 fixation	Wood-Ljungdahl pathway	CAETHG_RS07810	K00197	AcsC	CAETHG_1610	Correnoid Iron Sulfur protein part1
Metabolism	C1 fixation	Wood-Ljungdahl pathway	CAETHG_RS07815	K00194	AcsD	CAETHG_1611	Correnoid Iron Sulfur protein part2
Metabolism	C1 fixation	Wood-Ljungdahl pathway	CAETHG_RS07825	K00382	lpdA	CAETHG_1613	dihydrolipoyl dehydrogenase
Metabolism	C1 fixation	Wood-Ljungdahl pathway	CAETHG_RS07795	K02437	gcvH	CAETHG_1607	glycine cleavage system protein H
Metabolism	C1 fixation	Wood-Ljungdahl pathway	CAETHG_RS07820	K07321	cooC	CAETHG_1612	hypothetical protein
Metabolism	C1 fixation	Wood-Ljungdahl pathway	CAETHG_RS07855	K07321	cooC2	CAETHG_1619	carbon monoxide dehydrogenase
Metabolism	C1 fixation	Wood-Ljungdahl pathway	CAETHG_RS07845	K01500	fchA	CAETHG_1617	sugar ABC transporter substrate-binding protein
Metabolism	C1 fixation	Wood-Ljungdahl pathway	CAETHG_RS13725	K22015	fdhA	CAETHG_2790	formate dehydrogenase subunit alpha
Metabolism	C1 fixation	Wood-Ljungdahl pathway	CAETHG_RS14690	K22015	fdhA2	CAETHG_2988	formate dehydrogenase subunit alpha
Metabolism	C1 fixation	Wood-Ljungdahl pathway	CAETHG_RS07835	#N/A	MetV	CAETHG_1615	hypothetical protein
Metabolism	Energy metabolism	Methane metabolism	CAETHG_RS14720	K11261	fwdE	CAETHG_2994	formylmethanofuran dehydrogenase subunit
Metabolism	Energy metabolism	Methane metabolism	CAETHG_RS00910	K14080	mtaA	CAETHG_0191	methylcobamide--CoM methyltransferase
Metabolism	Energy metabolism	Methane metabolism	CAETHG_RS19820	K14080	mtaA2	CAETHG_4043	uroporphyrinogen decarboxylase
Metabolism	Energy metabolism	Methane metabolism	CAETHG_RS19835	K14080	mtaA3	CAETHG_4046	methyltransferase MtaA/CmuA family
Metabolism	Energy metabolism	Methane metabolism	CAETHG_RS00920	K16179	mtbC	CAETHG_0193	cobalamin-binding protein
Metabolism	Energy metabolism	Methane metabolism	CAETHG_RS19830	K16179	mtbC2	CAETHG_4045	cobalamin-binding protein
Metabolism	Energy metabolism	Methane metabolism	CAETHG_RS09860	K05979	comB	CAETHG_2017	2-phosphosulfolactate phosphatase
Metabolism	Energy metabolism	Methane metabolism	CAETHG_RS13195	K05884	comC	CAETHG_2689	malate dehydrogenase
Metabolism	Energy metabolism	Nitrogen metabolism	CAETHG_RS02085	K00367	narB	CAETHG_0437	nitrate reductase
Metabolism	Energy metabolism	Nitrogen metabolism	CAETHG_RS01980	K02586	nifD	CAETHG_0416	oxidoreductase/nitrogenase component 1
Metabolism	Energy metabolism	Nitrogen metabolism	CAETHG_RS01975	K02591	nifK	CAETHG_0415	oxidoreductase/nitrogenase component 1
Metabolism	Energy metabolism	Nitrogen metabolism	CAETHG_RS12660	K02591	nifK2	CAETHG_2571	nitrogenase molybdenum-iron protein subuni
Metabolism	Energy metabolism	Nitrogen metabolism	CAETHG_RS01745	K02588	nifH3	CAETHG_0368	nitrogenase
Metabolism	Energy metabolism	Nitrogen metabolism	CAETHG_RS01780	K02588	nifH4	CAETHG_0375	nitrogenase iron protein
Metabolism	Energy metabolism	Nitrogen metabolism	CAETHG_RS01985	K02588	nifH5	CAETHG_0417	nitrogenase iron protein
Metabolism	Energy metabolism	Nitrogen metabolism	CAETHG_RS12640	K02588	nifH6	CAETHG_2567	nitrogenase iron protein
Metabolism	Energy metabolism	Nitrogen metabolism	CAETHG_RS03840	K05601	hcp	CAETHG_0812	hydroxylamine reductase
Metabolism	Energy metabolism	Nitrogen metabolism	CAETHG_RS14090	K05601	hcp2	CAETHG_2866	hydroxylamine reductase
Metabolism	Energy metabolism	Nitrogen metabolism	CAETHG_RS10015	K00459	ncd2	CAETHG_2052	nitronate monooxygenase
Metabolism	Energy metabolism	Nitrogen metabolism	CAETHG_RS11665	K00262	gdhA	CAETHG_2367	NADP-specific glutamate dehydrogenase
Metabolism	Energy metabolism	Nitrogen metabolism	CAETHG_RS02005	K00926	arcC	CAETHG_0421	carbamate kinase
Metabolism	Energy metabolism	Nitrogen metabolism	CAETHG_RS02120	K00926	arcC2	CAETHG_0445	carbamate kinase
Metabolism	Energy metabolism	Sulphur metabolism	CAETHG_RS16695	K06881	nrnA	CAETHG_3400	bifunctional oligoribonuclease/PAP phosphatas
Metabolism	Energy metabolism	Sulphur metabolism	CAETHG_RS02930	K16950	asrA	CAETHG_0616	anaerobic sulfite reductase subunit AsrA
Metabolism	Energy metabolism	Sulphur metabolism	CAETHG_RS02100	K16951	asrB	CAETHG_0441	anaerobic sulfite reductase subunit AsrB
Metabolism	Energy metabolism	Sulphur metabolism	CAETHG_RS02935	K16951	asrB2	CAETHG_0617	anaerobic sulfite reductase subunit AsrB
Metabolism	Energy metabolism	Sulphur metabolism	CAETHG_RS02095	K00385	asrC	CAETHG_0440	sulfite reductase subunit C
Metabolism	Energy metabolism	Sulphur metabolism	CAETHG_RS08590	K00640	cysE	CAETHG_1775	serine O-acetyltransferase
Metabolism	Energy metabolism	Sulphur metabolism	CAETHG_RS08595	K01738	cysK2	CAETHG_1776	cysteine synthase A
Metabolism	Lipid metabolism	Fatty acid biosynthesis	CAETHG_RS16515	K02078	acpP	CAETHG_3363	acyl carrier protein
Metabolism	Lipid metabolism	Fatty acid biosynthesis	CAETHG_RS09995	K00645	fabD	-	[acyl-carrier-protein] S-malonyltransferase
Metabolism	Lipid metabolism	Fatty acid biosynthesis	CAETHG_RS10005	K00648	fabH	CAETHG_2050	ketoacyl-ACP synthase III
Metabolism	Lipid metabolism	Fatty acid biosynthesis	CAETHG_RS09985	K09458	fabF	CAETHG_2045	beta-ketoacyl-[acyl-carrier-protein] synthas
Metabolism	Lipid metabolism	Fatty acid biosynthesis	CAETHG_RS04365	K00059	fabG	CAETHG_0914	3-oxoacyl-ACP reductase FabG
Metabolism	Lipid metabolism	Fatty acid biosynthesis	CAETHG_RS06705	K00059	fabG2	CAETHG_1392	3-oxoacyl-[acyl-carrier-protein] reductase
Metabolism	Lipid metabolism	Fatty acid biosynthesis	CAETHG_RS09990	K00059	fabG3	CAETHG_2046	3-oxoacyl-[acyl-carrier-protein] reductase
Metabolism	Lipid metabolism	Fatty acid biosynthesis	CAETHG_RS09975	K02372	fabZ	CAETHG_2043	3-hydroxyacyl-[acyl-carrier-protein] dehydratas
Metabolism	Lipid metabolism	Fatty acid biosynthesis	CAETHG_RS10000	K02371	fabK	CAETHG_2049	enoyl-[acyl-carrier-protein] reductase FabK
Metabolism	Lipid metabolism	Fatty acid biosynthesis	CAETHG_RS10065	K01071	MCH	CAETHG_2058	acyl-ACP thioesterase
Metabolism	Lipid metabolism	Fatty acid elongation	CAETHG_RS03395	K01068	ACOT1_2_4	CAETHG_0718	acyl-CoA thioester hydrolase
Metabolism	Lipid metabolism	Glycerolipid metabolism	CAETHG_RS03495	K00005	gldA	CAETHG_0738	glycerol dehydrogenase
Metabolism	Lipid metabolism	Glycerolipid metabolism	CAETHG_RS05780	K06117	E3.1.3.21_2	CAETHG_1205	NUDIX domain-containing protein
Metabolism	Lipid metabolism	Glycerolipid metabolism	CAETHG_RS16510	K03621	plsX	CAETHG_3362	phosphate acetyltransferase PlsX
Metabolism	Lipid metabolism	Glycerolipid metabolism	CAETHG_RS08580	K00655	plsC	CAETHG_1773	1-acyl-sn-glycerol-3-phosphate acyltransferase
Metabolism	Lipid metabolism	Glycerolipid metabolism	CAETHG_RS13530	K00655	plsC2	CAETHG_2750	1-acyl-sn-glycerol-3-phosphate acyltransferase
Metabolism	Lipid metabolism	Glycerolipid metabolism	CAETHG_RS14270	K00901	dgkA	CAETHG_2904	diacylglycerol kinase
Metabolism	Lipid metabolism	Glycerolipid metabolism	CAETHG_RS00225	K19002	mgs	CAETHG_0046	glycosyltransferase family 4 protein
Metabolism	Lipid metabolism	Glycerolipid metabolism	CAETHG_RS11420	K03429	ugtP	CAETHG_2321	UDP-N-acetylglucosamine--LPS N-acetylglucosamin
Metabolism	Lipid metabolism	Glycerolipid metabolism	CAETHG_RS02735	K19005	ltaS	CAETHG_0576	LTA synthase family protein
Metabolism	Lipid metabolism	Glycerolipid metabolism	CAETHG_RS14610	K19005	ltaS2	CAETHG_2971	LTA synthase family protein
Metabolism	Lipid metabolism	Glycerophospholipid metabolism	CAETHG_RS16355	K00057	gpsA	CAETHG_3330	NAD(P)H-dependent glycerol-3-phosphat
Metabolism	Lipid metabolism	Glycerophospholipid metabolism	CAETHG_RS07765	K00111	glpA	CAETHG_1600	FAD/NAD(P)-binding oxidoreductase
Metabolism	Lipid metabolism	Glycerophospholipid metabolism	CAETHG_RS10455	K00111	glpA2	-	FAD/NAD(P)-binding oxidoreductase
Metabolism	Lipid metabolism	Glycerophospholipid metabolism	CAETHG_RS11865	K07029	dagK	CAETHG_2409	lipid kinase
Metabolism	Lipid metabolism	Glycerophospholipid metabolism	CAETHG_RS16645	K00981	cdsA	CAETHG_3390	phosphatidate cytidylyltransferase
Metabolism	Lipid metabolism	Glycerophospholipid metabolism	CAETHG_RS11850	K17103	CHO1	CAETHG_2406	CDP-diacylglycerol--serin
Metabolism	Lipid metabolism	Glycerophospholipid metabolism	CAETHG_RS10720	K01613	psd	CAETHG_2188	phosphatidylserine decarboxylase
Metabolism	Lipid metabolism	Glycerophospholipid metabolism	CAETHG_RS16745	K00995	pgsA	CAETHG_3410	CDP-diacylglycerol--glycerol-3-phosphat
Metabolism	Lipid metabolism	Glycerophospholipid metabolism	CAETHG_RS04280	K06131	clsA_B	CAETHG_0896	cardiolipin synthase
Metabolism	Lipid metabolism	Glycerophospholipid metabolism	CAETHG_RS14670	K06131	clsA_B2	CAETHG_2984	cardiolipin synthase
Metabolism	Lipid metabolism	Glycerophospholipid metabolism	CAETHG_RS03045	K08744	CRLS	CAETHG_0642	CDP-alcohol phosphatidyltransferase
Metabolism	Lipid metabolism	Biosynthesis of unsaturated fatty acids	CAETHG_RS04590	K10804	tesA	-	hypothetical protein
Metabolism	Lipid metabolism	Biosynthesis of unsaturated fatty acids	CAETHG_RS14485	K10804	tesA2	CAETHG_2947	hydrolase
Metabolism	Nucleotide metabolism	Purine metabolism	CAETHG_RS15775	K01515	nudF	CAETHG_3214	NUDIX hydrolase
Metabolism	Nucleotide metabolism	Purine metabolism	CAETHG_RS05430	K13987	NUDT5	CAETHG_1133	NUDIX hydrolase
Metabolism	Nucleotide metabolism	Purine metabolism	CAETHG_RS14500	K00764	purF	CAETHG_2950	amidophosphoribosyltransferase
Metabolism	Nucleotide metabolism	Purine metabolism	CAETHG_RS14520	K01945	purD	CAETHG_2954	phosphoribosylamine--glycine ligase
Metabolism	Nucleotide metabolism	Purine metabolism	CAETHG_RS14510	K11175	purN	CAETHG_2952	phosphoribosylglycinamide formyltransferase
Metabolism	Nucleotide metabolism	Purine metabolism	CAETHG_RS15930	K01952	PFAS	CAETHG_3245	phosphoribosylformylglycinamidine synthase
Metabolism	Nucleotide metabolism	Purine metabolism	CAETHG_RS14505	K01933	purM	CAETHG_2951	phosphoribosylformylglycinamidine cyclo-ligase
Metabolism	Nucleotide metabolism	Purine metabolism	CAETHG_RS14490	K01588	purE	CAETHG_2948	5-(carboxyamino)imidazole ribonucleotide mutase
Metabolism	Nucleotide metabolism	Purine metabolism	CAETHG_RS14495	K01923	purC	CAETHG_2949	phosphoribosylaminoimidazolesuccinocarboxamid
Metabolism	Nucleotide metabolism	Purine metabolism	CAETHG_RS16795	K01756	purB	CAETHG_3420	adenylosuccinate lyase
Metabolism	Nucleotide metabolism	Purine metabolism	CAETHG_RS01505	K00602	purH	CAETHG_0319	5-aminoimidazole-4-carboxamide ribonucleotid
Metabolism	Nucleotide metabolism	Purine metabolism	CAETHG_RS06100	K00759	APRT	CAETHG_1270	adenine phosphoribosyltransferase
Metabolism	Nucleotide metabolism	Purine metabolism	CAETHG_RS06610	K03787	surE	CAETHG_1371	stationary phase survival protein SurE
Metabolism	Nucleotide metabolism	Purine metabolism	CAETHG_RS00760	K03783	punA	CAETHG_0160	purine-nucleoside phosphorylase
Metabolism	Nucleotide metabolism	Purine metabolism	CAETHG_RS06200	K00760	hprT	CAETHG_1290	hypoxanthine phosphoribosyltransferase
Metabolism	Nucleotide metabolism	Purine metabolism	CAETHG_RS09690	K00760	hprT2	CAETHG_1988	hypoxanthine phosphoribosyltransferase
Metabolism	Nucleotide metabolism	Purine metabolism	CAETHG_RS07625	K00088	IMPDH	CAETHG_1571	IMP dehydrogenase
Metabolism	Nucleotide metabolism	Purine metabolism	CAETHG_RS07500	K02428	rdgB	CAETHG_1546	non-canonical purine NTP pyrophosphatase
Metabolism	Nucleotide metabolism	Purine metabolism	CAETHG_RS17750	K03816	xpt	CAETHG_3614	xanthine phosphoribosyltransferase
Metabolism	Nucleotide metabolism	Purine metabolism	CAETHG_RS02160	K13479	ygeT	CAETHG_0454	molybdopterin dehydrogenase
Metabolism	Nucleotide metabolism	Purine metabolism	CAETHG_RS04725	K13479	ygeT2	CAETHG_0991	xanthine dehydrogenase family protein subunit M
Metabolism	Nucleotide metabolism	Purine metabolism	CAETHG_RS07620	K01951	guaA	CAETHG_1570	glutamine-hydrolyzing GMP synthase
Metabolism	Nucleotide metabolism	Purine metabolism	CAETHG_RS02200	K01487	guaD	CAETHG_0462	guanine deaminase
Metabolism	Nucleotide metabolism	Purine metabolism	CAETHG_RS16375	K00942	gmk	CAETHG_3334	guanylate kinase
Metabolism	Nucleotide metabolism	Purine metabolism	CAETHG_RS13650	K00525	nrdA	CAETHG_2775	ribonucleoside-diphosphate reductase
Metabolism	Nucleotide metabolism	Purine metabolism	CAETHG_RS11260	K21636	nrdD	CAETHG_2287	anaerobic ribonucleoside-triphosphate reductase
Metabolism	Nucleotide metabolism	Purine metabolism	CAETHG_RS12185	K01129	dgt	CAETHG_2475	HD domain-containing protein
Metabolism	Nucleotide metabolism	Purine metabolism	CAETHG_RS06095	K01139	spoT	CAETHG_1269	bifunctional (p)ppGp
Metabolism	Nucleotide metabolism	Purine metabolism	CAETHG_RS00360	K07816	E2.7.6.5X	CAETHG_0076	GTP pyrophosphokinase
Metabolism	Nucleotide metabolism	Purine metabolism	CAETHG_RS05090	K07816	E2.7.6.5X2	CAETHG_1066	hypothetical protein
Metabolism	Nucleotide metabolism	Purine metabolism	CAETHG_RS11705	K07816	E2.7.6.5X3	CAETHG_2376	RelA/SpoT domain protein
Metabolism	Nucleotide metabolism	Purine metabolism	CAETHG_RS11735	K05873	cyaB	CAETHG_2381	CYTH domain-containing protein
Metabolism	Nucleotide metabolism	Purine metabolism	CAETHG_RS10070	K01939	purA	CAETHG_2059	adenylosuccinate synthase
Metabolism	Nucleotide metabolism	Purine metabolism	CAETHG_RS03915	K01488	add	CAETHG_0825	adenosine deaminase
Metabolism	Nucleotide metabolism	Purine metabolism	CAETHG_RS02190	K01486	ade	CAETHG_0460	adenine deaminase
Metabolism	Nucleotide metabolism	Purine metabolism	CAETHG_RS03240	K01486	ade2	CAETHG_0681	adenine deaminase
Metabolism	Nucleotide metabolism	Purine metabolism	CAETHG_RS04715	K01486	ade3	CAETHG_0989	adenine deaminase
Metabolism	Nucleotide metabolism	Purine metabolism	CAETHG_RS09335	K00939	adk	CAETHG_1926	adenylate kinase
Metabolism	Nucleotide metabolism	Purine metabolism	CAETHG_RS18765	K06928	NTPCR	CAETHG_3826	DUF265 domain-containing protein
Metabolism	Nucleotide metabolism	Purine metabolism	CAETHG_RS17210	K03651	cpdA	CAETHG_3505	phosphohydrolase
Metabolism	Nucleotide metabolism	Purine metabolism	CAETHG_RS17855	K01466	allB	CAETHG_3635	allantoinase AllB
Metabolism	Nucleotide metabolism	Purine metabolism	CAETHG_RS17860	K01466	allB2	CAETHG_3636	allantoinase AllB
Metabolism	Nucleotide metabolism	Purine metabolism	CAETHG_RS17830	K02083	allC	CAETHG_3630	Zn-dependent hydrolase
Metabolism	Nucleotide metabolism	Purine metabolism	CAETHG_RS17825	K14977	ylbA	CAETHG_3629	hypothetical protein
Metabolism	Nucleotide metabolism	Purine metabolism	CAETHG_RS09805	K00948	PRPS	CAETHG_2006	ribose-phosphate pyrophosphokinase
Metabolism	Nucleotide metabolism	Pyrimidine metabolism	CAETHG_RS12355	K01955	carB	CAETHG_2510	carbamoyl-phosphate synthase large subunit
Metabolism	Nucleotide metabolism	Pyrimidine metabolism	CAETHG_RS12350	K01956	carA	-	carbamoyl phosphate synthase small subunit
Metabolism	Nucleotide metabolism	Pyrimidine metabolism	CAETHG_RS07130	K00609	pyrB	CAETHG_1481	aspartate carbamoyltransferase
Metabolism	Nucleotide metabolism	Pyrimidine metabolism	CAETHG_RS07125	K00610	pyrI	CAETHG_1480	aspartate carbamoyltransferase regulator
Metabolism	Nucleotide metabolism	Pyrimidine metabolism	CAETHG_RS06635	K01465	URA4	CAETHG_1376	amidohydrolase
Metabolism	Nucleotide metabolism	Pyrimidine metabolism	CAETHG_RS07690	K01465	URA42	CAETHG_1585	dihydroorotase multifunctional complex type
Metabolism	Nucleotide metabolism	Pyrimidine metabolism	CAETHG_RS07110	K17828	pyrDI	CAETHG_1477	dihydroorotate dehydrogenase B catalyti
Metabolism	Nucleotide metabolism	Pyrimidine metabolism	CAETHG_RS07115	K02823	pyrDII	CAETHG_1478	dihydroorotate dehydrogenase electron transfe
Metabolism	Nucleotide metabolism	Pyrimidine metabolism	CAETHG_RS07105	K00762	pyrE	CAETHG_1476	orotate phosphoribosyltransferase
Metabolism	Nucleotide metabolism	Pyrimidine metabolism	CAETHG_RS07120	K01591	pyrF	CAETHG_1479	orotidine-5'-phosphate decarboxylase
Metabolism	Nucleotide metabolism	Pyrimidine metabolism	CAETHG_RS16630	K09903	pyrH	CAETHG_3387	UMP kinase
Metabolism	Nucleotide metabolism	Pyrimidine metabolism	CAETHG_RS11440	K01937	pyrG	CAETHG_2325	CTP synthase
Metabolism	Nucleotide metabolism	Pyrimidine metabolism	CAETHG_RS01040	K00945	cmk	CAETHG_0219	(d)CMP kinase
Metabolism	Nucleotide metabolism	Pyrimidine metabolism	CAETHG_RS11755	K00876	udk	CAETHG_2385	nucleoside kinase
Metabolism	Nucleotide metabolism	Pyrimidine metabolism	CAETHG_RS11500	K00761	upp	CAETHG_2337	uracil phosphoribosyltransferase
Metabolism	Nucleotide metabolism	Pyrimidine metabolism	CAETHG_RS15545	K02825	pyrR	CAETHG_3164	bifunctional pyr operon transcriptiona
Metabolism	Nucleotide metabolism	Pyrimidine metabolism	CAETHG_RS07185	K17723	preA	CAETHG_1494	NAD-dependent dihydropyrimidine dehydrogenas
Metabolism	Nucleotide metabolism	Pyrimidine metabolism	CAETHG_RS02115	K01464	DPYS	CAETHG_0444	dihydropyrimidinase
Metabolism	Nucleotide metabolism	Pyrimidine metabolism	CAETHG_RS07195	K01464	DPYS2	CAETHG_1496	dihydropyrimidinase
Metabolism	Nucleotide metabolism	Pyrimidine metabolism	CAETHG_RS07205	K06016	pydC	CAETHG_1498	Zn-dependent hydrolase
Metabolism	Nucleotide metabolism	Pyrimidine metabolism	CAETHG_RS19255	K00756	pdp	CAETHG_3925	pyrimidine-nucleoside phosphorylase
Metabolism	Nucleotide metabolism	Pyrimidine metabolism	CAETHG_RS19880	K01485	codA	CAETHG_4058	cytosine deaminase
Metabolism	Nucleotide metabolism	Pyrimidine metabolism	CAETHG_RS15240	K01520	dut	CAETHG_3104	dUTP diphosphatase
Metabolism	Nucleotide metabolism	Pyrimidine metabolism	CAETHG_RS19235	K01489	cdd	CAETHG_3921	cytidine deaminase
Metabolism	Nucleotide metabolism	Pyrimidine metabolism	CAETHG_RS11505	K01493	comEB	CAETHG_2339	deaminase
Metabolism	Nucleotide metabolism	Pyrimidine metabolism	CAETHG_RS11060	K00943	tmk	CAETHG_2245	thymidylate kinase
Metabolism	Amino acid metabolism	Alanine, aspartate and glutamate metabolism	CAETHG_RS01020	K00812	aspB	CAETHG_0215	pyridoxal phosphate-dependent aminotransferase
Metabolism	Amino acid metabolism	Alanine, aspartate and glutamate metabolism	CAETHG_RS16780	K00812	aspB2	CAETHG_3417	pyridoxal phosphate-dependent aminotransferase
Metabolism	Amino acid metabolism	Alanine, aspartate and glutamate metabolism	CAETHG_RS12490	K11358	yhdR	CAETHG_2537	aspartate aminotransferase
Metabolism	Amino acid metabolism	Alanine, aspartate and glutamate metabolism	CAETHG_RS02390	K00278	nadB	CAETHG_0502	L-aspartate oxidase
Metabolism	Amino acid metabolism	Alanine, aspartate and glutamate metabolism	CAETHG_RS04475	K01779	racD	CAETHG_0938	aspartate/glutamate racemase family protein
Metabolism	Amino acid metabolism	Alanine, aspartate and glutamate metabolism	CAETHG_RS03570	K01953	asnB	CAETHG_0753	asparagine synthetase B
Metabolism	Amino acid metabolism	Alanine, aspartate and glutamate metabolism	CAETHG_RS12920	K01953	asnB2	CAETHG_2628	asparagine synthase
Metabolism	Amino acid metabolism	Alanine, aspartate and glutamate metabolism	CAETHG_RS19030	K01953	asnB3	CAETHG_3879	asparagine synthetase B
Metabolism	Amino acid metabolism	Alanine, aspartate and glutamate metabolism	CAETHG_RS01070	K13566	NIT2	CAETHG_0225	carbon-nitrogen hydrolase
Metabolism	Amino acid metabolism	Alanine, aspartate and glutamate metabolism	CAETHG_RS05880	K09758	asdA	CAETHG_1226	aspartate 4-decarboxylase
Metabolism	Amino acid metabolism	Alanine, aspartate and glutamate metabolism	CAETHG_RS10085	K01744	aspA	CAETHG_2062	aspartate ammonia-lyase
Metabolism	Amino acid metabolism	Alanine, aspartate and glutamate metabolism	CAETHG_RS12205	K01744	aspA2	CAETHG_2479	aspartate ammonia-lyase
Metabolism	Amino acid metabolism	Alanine, aspartate and glutamate metabolism	CAETHG_RS17835	K00609	pyrB2	CAETHG_3631	aspartate carbamoyltransferase
Metabolism	Amino acid metabolism	Alanine, aspartate and glutamate metabolism	CAETHG_RS18885	K00265	gltB	CAETHG_3850	glutamate synthase large subunit
Metabolism	Amino acid metabolism	Alanine, aspartate and glutamate metabolism	CAETHG_RS02275	K00266	gltD2	CAETHG_0477	dihydropyrimidine dehydrogenase subunit A
Metabolism	Amino acid metabolism	Alanine, aspartate and glutamate metabolism	CAETHG_RS18890	K00266	gltD	CAETHG_3851	glutamate synthase subunit beta
Metabolism	Amino acid metabolism	Alanine, aspartate and glutamate metabolism	CAETHG_RS09895	K01915	glnA	CAETHG_2024	glutamine synthetase
Metabolism	Amino acid metabolism	Alanine, aspartate and glutamate metabolism	CAETHG_RS02800	K01955	carB2	CAETHG_0589	carbamoyl-phosphate synthas
Metabolism	Amino acid metabolism	Alanine, aspartate and glutamate metabolism	CAETHG_RS02805	K01956	carA2	CAETHG_0590	carbamoyl-phosphate synthase small subunit
Metabolism	Amino acid metabolism	Glycine, serine and threonine metabolism	CAETHG_RS08185	K00928	lysC2	-	aspartate kinase
Metabolism	Amino acid metabolism	Glycine, serine and threonine metabolism	CAETHG_RS06525	K00133	asd	CAETHG_1353	aspartate-semialdehyde dehydrogenase
Metabolism	Amino acid metabolism	Glycine, serine and threonine metabolism	CAETHG_RS13805	K00003	hom	CAETHG_2807	homoserine dehydrogenase
Metabolism	Amino acid metabolism	Glycine, serine and threonine metabolism	CAETHG_RS15215	K00003	hom2	CAETHG_3099	homoserine dehydrogenase
Metabolism	Amino acid metabolism	Glycine, serine and threonine metabolism	CAETHG_RS13810	K00872	thrB	CAETHG_2808	homoserine kinase
Metabolism	Amino acid metabolism	Glycine, serine and threonine metabolism	CAETHG_RS05835	K01733	thrC	CAETHG_1217	threonine synthase
Metabolism	Amino acid metabolism	Glycine, serine and threonine metabolism	CAETHG_RS09115	K01733	thrC2	CAETHG_1882	threonine synthase
Metabolism	Amino acid metabolism	Glycine, serine and threonine metabolism	CAETHG_RS03265	K01620	ltaE	CAETHG_0686	low specificity L-threonine aldolase
Metabolism	Amino acid metabolism	Glycine, serine and threonine metabolism	CAETHG_RS15910	K00600	glyA	CAETHG_3241	serine hydroxymethyltransferase
Metabolism	Amino acid metabolism	Glycine, serine and threonine metabolism	CAETHG_RS05085	K00058	serA	CAETHG_1065	3-phosphoglycerate dehydrogenase
Metabolism	Amino acid metabolism	Glycine, serine and threonine metabolism	CAETHG_RS05635	K00058	serA2	CAETHG_1176	phosphoglycerate dehydrogenase
Metabolism	Amino acid metabolism	Glycine, serine and threonine metabolism	CAETHG_RS06620	K00058	serA3	CAETHG_1373	C-terminal binding protein
Metabolism	Amino acid metabolism	Glycine, serine and threonine metabolism	CAETHG_RS10850	K00058	serA4	CAETHG_2211	phosphoglycerate dehydrogenase
Metabolism	Amino acid metabolism	Glycine, serine and threonine metabolism	CAETHG_RS12055	K00058	serA5	CAETHG_2448	hydroxyacid dehydrogenase
Metabolism	Amino acid metabolism	Glycine, serine and threonine metabolism	CAETHG_RS15950	K00058	serA6	CAETHG_3249	phosphoglycerate dehydrogenase
Metabolism	Amino acid metabolism	Glycine, serine and threonine metabolism	CAETHG_RS15970	K00058	serA7	CAETHG_3253	2-hydroxyacid dehydrogenase
Metabolism	Amino acid metabolism	Glycine, serine and threonine metabolism	CAETHG_RS02260	K00282	gcvPA	CAETHG_0474	aminomethyl-transferring glycine dehydrogenase
Metabolism	Amino acid metabolism	Glycine, serine and threonine metabolism	CAETHG_RS02255	K00283	gcvPB	CAETHG_0473	glycine dehydrogenase subunit 2
Metabolism	Amino acid metabolism	Glycine, serine and threonine metabolism	CAETHG_RS02270	K00605	gcvT	CAETHG_0476	glycine cleavage system protein T
Metabolism	Amino acid metabolism	Glycine, serine and threonine metabolism	CAETHG_RS02265	K02437	gcvH2	CAETHG_0475	glycine cleavage system protein H
Metabolism	Amino acid metabolism	Glycine, serine and threonine metabolism	CAETHG_RS18030	K02437	gcvH3	CAETHG_3670	glycine cleavage system protein H
Metabolism	Amino acid metabolism	Glycine, serine and threonine metabolism	CAETHG_RS05870	K01752	sdaA	CAETHG_1224	L-serine ammonia-lyase, iron-sulfur-dependent
Metabolism	Amino acid metabolism	Glycine, serine and threonine metabolism	CAETHG_RS05875	K01752	sdaA2	CAETHG_1225	L-serine ammonia-lyase, iron-sulfur-dependent
Metabolism	Amino acid metabolism	Glycine, serine and threonine metabolism	CAETHG_RS17735	K01754	ilvA	CAETHG_3611	threonine ammonia-lyase
Metabolism	Amino acid metabolism	Cysteine and methionine metabolism	CAETHG_RS02365	K01738	cysK	CAETHG_0497	cysteine synthase A
Metabolism	Amino acid metabolism	Cysteine and methionine metabolism	CAETHG_RS14360	K01738	cysK3	CAETHG_2922	pyridoxal-5'-phosphate-dependent protein subuni
Metabolism	Amino acid metabolism	Cysteine and methionine metabolism	CAETHG_RS02370	K01760	metC	CAETHG_0498	cystathionine gamma-synthase
Metabolism	Amino acid metabolism	Cysteine and methionine metabolism	CAETHG_RS13555	K00548	metH	CAETHG_2755	methionine synthase
Metabolism	Amino acid metabolism	Cysteine and methionine metabolism	CAETHG_RS01995	K00789	metK	CAETHG_0419	methionine adenosyltransferase
Metabolism	Amino acid metabolism	Cysteine and methionine metabolism	CAETHG_RS11625	K00789	metK2	CAETHG_2358	methionine adenosyltransferase
Metabolism	Amino acid metabolism	Cysteine and methionine metabolism	CAETHG_RS01030	K01611	speD	CAETHG_0217	S-adenosylmethionine decarboxylase proenzyme
Metabolism	Amino acid metabolism	Cysteine and methionine metabolism	CAETHG_RS03880	K00797	speE	CAETHG_0820	polyamine aminopropyltransferase
Metabolism	Amino acid metabolism	Cysteine and methionine metabolism	CAETHG_RS15525	K01243	mtnN	CAETHG_3160	5'-methylthioadenosine/adenosylhomocystein
Metabolism	Amino acid metabolism	Cysteine and methionine metabolism	CAETHG_RS03235	K12960	mtaD	CAETHG_0680	S-adenosylhomocysteine deaminase
Metabolism	Amino acid metabolism	Cysteine and methionine metabolism	CAETHG_RS02345	K00651	metA	CAETHG_0492	homoserine O-succinyltransferase
Metabolism	Amino acid metabolism	Cysteine and methionine metabolism	CAETHG_RS13550	K01740	metY	CAETHG_2754	O-acetylhomoserin
Metabolism	Amino acid metabolism	Valine, leucine and isoleucine degradation	CAETHG_RS14595	K00826	ilvE	CAETHG_2968	branched-chain amino acid aminotransferase
Metabolism	Amino acid metabolism	Valine, leucine and isoleucine biosynthesis	CAETHG_RS14750	K01703	leuC	CAETHG_3000	3-isopropylmalate dehydratase large subunit
Metabolism	Amino acid metabolism	Valine, leucine and isoleucine biosynthesis	CAETHG_RS14755	K01704	leuD	CAETHG_3001	3-isopropylmalate dehydratase small subunit
Metabolism	Amino acid metabolism	Valine, leucine and isoleucine biosynthesis	CAETHG_RS08690	K00052	leuB	CAETHG_1795	3-isopropylmalate dehydrogenase
Metabolism	Amino acid metabolism	Valine, leucine and isoleucine biosynthesis	CAETHG_RS14760	K00052	leuB2	CAETHG_3002	3-isopropylmalate dehydrogenase
Metabolism	Amino acid metabolism	Valine, leucine and isoleucine biosynthesis	CAETHG_RS00580	K00053	ilvC	CAETHG_0122	ketol-acid reductoisomerase
Metabolism	Amino acid metabolism	Valine, leucine and isoleucine biosynthesis	CAETHG_RS17845	K00053	ilvC2	CAETHG_3633	ketol-acid reductoisomerase
Metabolism	Amino acid metabolism	Valine, leucine and isoleucine biosynthesis	CAETHG_RS00585	K01687	ilvD	CAETHG_0123	dihydroxy-acid dehydratase
Metabolism	Amino acid metabolism	Valine, leucine and isoleucine biosynthesis	CAETHG_RS14905	K00826	ilvE2	CAETHG_3032	hypothetical protein
Metabolism	Amino acid metabolism	Valine, leucine and isoleucine biosynthesis	CAETHG_RS14745	K01649	leuA	CAETHG_2999	2-isopropylmalate synthase
Metabolism	Amino acid metabolism	Valine, leucine and isoleucine biosynthesis	CAETHG_RS00590	K01652	ilvB3	CAETHG_0124	acetolactate synthase, large subunit
Metabolism	Amino acid metabolism	Valine, leucine and isoleucine biosynthesis	CAETHG_RS01930	K01652	ilvB4	CAETHG_0406	acetolactate synthase, large subunit
Metabolism	Amino acid metabolism	Valine, leucine and isoleucine biosynthesis	CAETHG_RS08420	K01652	ilvB5	CAETHG_1740	acetolactate synthase large subunit
Metabolism	Amino acid metabolism	Valine, leucine and isoleucine biosynthesis	CAETHG_RS00595	K01653	ilvH	CAETHG_0125	acetolactate synthase small subunit
Metabolism	Amino acid metabolism	Lysine biosynthesis	CAETHG_RS05690	K00928	lysC	CAETHG_1187	aspartate kinase
Metabolism	Amino acid metabolism	Lysine biosynthesis	CAETHG_RS06520	K01714	dapA	CAETHG_1352	4-hydroxy-tetrahydrodipicolinate synthase
Metabolism	Amino acid metabolism	Lysine biosynthesis	CAETHG_RS12045	K01714	dapA2	CAETHG_2446	4-hydroxy-tetrahydrodipicolinate synthase
Metabolism	Amino acid metabolism	Lysine biosynthesis	CAETHG_RS12300	K01714	dapA3	CAETHG_2498	4-hydroxy-tetrahydrodipicolinate synthase
Metabolism	Amino acid metabolism	Lysine biosynthesis	CAETHG_RS06515	K00215	dapB4	CAETHG_1351	4-hydroxy-tetrahydrodipicolinate reductase
Metabolism	Amino acid metabolism	Lysine biosynthesis	CAETHG_RS19200	K00215	dapB5	CAETHG_3914	4-hydroxy-tetrahydrodipicolinate reductase
Metabolism	Amino acid metabolism	Lysine biosynthesis	CAETHG_RS18895	K01439	dapE	CAETHG_3852	dipeptidase PepV
Metabolism	Amino acid metabolism	Lysine biosynthesis	CAETHG_RS15555	K01778	dapF	CAETHG_3166	diaminopimelate epimerase
Metabolism	Amino acid metabolism	Lysine biosynthesis	CAETHG_RS17235	K10206	E2.6.1.83	CAETHG_3510	LL-diaminopimelate aminotransferase
Metabolism	Amino acid metabolism	Lysine biosynthesis	CAETHG_RS08180	K01586	lysA	CAETHG_1688	diaminopimelate decarboxylase
Metabolism	Amino acid metabolism	Lysine biosynthesis	CAETHG_RS00175	K05825	LYSN	CAETHG_0036	aminotransferase
Metabolism	Amino acid metabolism	Lysine biosynthesis	CAETHG_RS00180	K05825	LYSN2	CAETHG_0037	PLP-dependent aminotransferase family protein
Metabolism	Amino acid metabolism	Lysine biosynthesis	CAETHG_RS01015	K05825	LYSN3	CAETHG_0213	PLP-dependent aminotransferase family protein
Metabolism	Amino acid metabolism	Lysine biosynthesis	CAETHG_RS04470	K05825	LYSN4	CAETHG_0937	PLP-dependent aminotransferase family protein
Metabolism	Amino acid metabolism	Arginine biosynthesis	CAETHG_RS02810	K00611	OTC	CAETHG_0591	ornithine carbamoyltransferase
Metabolism	Amino acid metabolism	Arginine biosynthesis	CAETHG_RS14860	K00611	OTC2	CAETHG_3022	ornithine carbamoyltransferase
Metabolism	Amino acid metabolism	Arginine biosynthesis	CAETHG_RS13585	K01755	argH	CAETHG_2762	argininosuccinate lyase
Metabolism	Amino acid metabolism	Arginine biosynthesis	CAETHG_RS01370	K01476	rocF	CAETHG_0290	arginase
Metabolism	Amino acid metabolism	Arginine biosynthesis	CAETHG_RS00620	K01941	E6.3.4.6	CAETHG_0130	allophanate hydrolase
Metabolism	Amino acid metabolism	Arginine biosynthesis	CAETHG_RS14855	K01478	arcA	CAETHG_3021	arginine deiminase
Metabolism	Amino acid metabolism	Arginine biosynthesis	CAETHG_RS10175	K00926	arcC5	CAETHG_2081	carbamate kinase
Metabolism	Amino acid metabolism	Arginine biosynthesis	CAETHG_RS14870	K00926	arcC4	CAETHG_3025	carbamate kinase
Metabolism	Amino acid metabolism	Arginine biosynthesis	CAETHG_RS17840	K00926	arcC3	CAETHG_3632	carbamate kinase
Metabolism	Amino acid metabolism	Arginine biosynthesis	CAETHG_RS01140	K00620	argJ	CAETHG_0240	ornithine acetyltransferase
Metabolism	Amino acid metabolism	Arginine biosynthesis	CAETHG_RS01135	K00930	argB	CAETHG_0239	acetylglutamate kinase
Metabolism	Amino acid metabolism	Arginine biosynthesis	CAETHG_RS01145	K00145	argC	CAETHG_0241	N-acetyl-gamma-glutamyl-phosphate reductase
Metabolism	Amino acid metabolism	Arginine biosynthesis	CAETHG_RS01130	K00821	argD	CAETHG_0238	aspartate aminotransferase family protein
Metabolism	Amino acid metabolism	Arginine and proline metabolism	CAETHG_RS06350	K01585	speA	CAETHG_1321	arginine decarboxylase
Metabolism	Amino acid metabolism	Arginine and proline metabolism	CAETHG_RS10145	K10536	aguA	CAETHG_2074	agmatine deiminase
Metabolism	Amino acid metabolism	Arginine and proline metabolism	CAETHG_RS07730	K00286	proC	CAETHG_1593	pyrroline-5-carboxylate reductase
Metabolism	Amino acid metabolism	Arginine and proline metabolism	CAETHG_RS13230	K00931	proB	CAETHG_2697	glutamate 5-kinase
Metabolism	Amino acid metabolism	Arginine and proline metabolism	CAETHG_RS13235	K00147	proA	CAETHG_2698	glutamate-5-semialdehyde dehydrogenase
Metabolism	Amino acid metabolism	Histidine metabolism	CAETHG_RS15995	K00765	hisG	CAETHG_3258	ATP phosphoribosyltransferase
Metabolism	Amino acid metabolism	Histidine metabolism	CAETHG_RS15990	K02502	hisZ	CAETHG_3257	ATP phosphoribosyltransferase regulator
Metabolism	Amino acid metabolism	Histidine metabolism	CAETHG_RS16035	K11755	hisIE	CAETHG_3266	phosphoribosyl-ATP diphosphatase
Metabolism	Amino acid metabolism	Histidine metabolism	CAETHG_RS16015	K01814	hisA	CAETHG_3262	1-(5-phosphoribosyl)-5-[(5
Metabolism	Amino acid metabolism	Histidine metabolism	CAETHG_RS16010	K02501	hisH	CAETHG_3261	imidazole glycerol phosphate synthase subuni
Metabolism	Amino acid metabolism	Histidine metabolism	CAETHG_RS16025	K02500	hisF	CAETHG_3264	imidazole glycerol phosphate synthase subuni
Metabolism	Amino acid metabolism	Histidine metabolism	CAETHG_RS16005	K01693	hisB	CAETHG_3260	imidazoleglycerol-phosphate dehydratase
Metabolism	Amino acid metabolism	Histidine metabolism	CAETHG_RS16020	K00817	hisC	CAETHG_3263	histidinol-phosphate transaminase
Metabolism	Amino acid metabolism	Histidine metabolism	CAETHG_RS16065	K04486	E3.1.3.15B	CAETHG_3272	histidinol phosphate phosphatase HisJ family
Metabolism	Amino acid metabolism	Histidine metabolism	CAETHG_RS16000	K00013	hisD	CAETHG_3259	histidinol dehydrogenase
Metabolism	Amino acid metabolism	Histidine metabolism	CAETHG_RS01105	K01745	hutH	CAETHG_0232	histidine ammonia-lyase
Metabolism	Amino acid metabolism	Histidine metabolism	CAETHG_RS05665	K01745	hutH2	CAETHG_1182	aromatic amino acid lyase
Metabolism	Amino acid metabolism	Histidine metabolism	CAETHG_RS01115	K01712	hutU	CAETHG_0234	urocanate hydratase
Metabolism	Amino acid metabolism	Histidine metabolism	CAETHG_RS01110	K01468	hutI	CAETHG_0233	imidazolonepropionase
Metabolism	Amino acid metabolism	Histidine metabolism	CAETHG_RS01085	K01479	hutG	CAETHG_0228	formimidoylglutamase
Metabolism	Amino acid metabolism	Histidine metabolism	CAETHG_RS01125	K00603	fctD	CAETHG_0237	glutamate formimidoyltransferase
Metabolism	Amino acid metabolism	Phenylalanine metabolism	CAETHG_RS02225	K01912	paaK	CAETHG_0467	AMP-dependent ligase
Metabolism	Amino acid metabolism	Phenylalanine metabolism	CAETHG_RS16965	K07253	MIF	CAETHG_3455	hypothetical protein
Metabolism	Amino acid metabolism	Phenylalanine metabolism	CAETHG_RS04685	K10797	enr	CAETHG_0983	2,4-dienoyl-CoA reductase (NADPH)
Metabolism	Amino acid metabolism	Phenylalanine metabolism	CAETHG_RS05980	K10797	enr2	CAETHG_1247	2-enoate reductase
Metabolism	Amino acid metabolism	Phenylalanine metabolism	CAETHG_RS11785	K02554	mhpD	CAETHG_2391	2-oxopent-4-enoate hydratase
Metabolism	Amino acid metabolism	Phenylalanine, tyrosine and tryptophan biosynthesis	CAETHG_RS17555	K01626	aroF	CAETHG_3578	3-deoxy-7-phosphoheptulonate synthase
Metabolism	Amino acid metabolism	Phenylalanine, tyrosine and tryptophan biosynthesis	CAETHG_RS04350	K03856	AROA2	CAETHG_0910	3-deoxy-7-phosphoheptulonate synthase
Metabolism	Amino acid metabolism	Phenylalanine, tyrosine and tryptophan biosynthesis	CAETHG_RS04340	K01735	aroB	CAETHG_0908	3-dehydroquinate synthase
Metabolism	Amino acid metabolism	Phenylalanine, tyrosine and tryptophan biosynthesis	CAETHG_RS04145	K03785	aroD	CAETHG_0871	type I 3-dehydroquinate dehydratase
Metabolism	Amino acid metabolism	Phenylalanine, tyrosine and tryptophan biosynthesis	CAETHG_RS04320	K00014	aroE	CAETHG_0904	shikimate dehydrogenase
Metabolism	Amino acid metabolism	Phenylalanine, tyrosine and tryptophan biosynthesis	CAETHG_RS04315	K00891	aroK	CAETHG_0903	shikimate kinase
Metabolism	Amino acid metabolism	Phenylalanine, tyrosine and tryptophan biosynthesis	CAETHG_RS04335	K00800	aroA	CAETHG_0907	3-phosphoshikimate 1-carboxyvinyltransferase
Metabolism	Amino acid metabolism	Phenylalanine, tyrosine and tryptophan biosynthesis	CAETHG_RS04330	K01736	aroC	CAETHG_0906	chorismate synthase
Metabolism	Amino acid metabolism	Phenylalanine, tyrosine and tryptophan biosynthesis	CAETHG_RS18175	K01657	trpE	CAETHG_3701	anthranilate synthase component I
Metabolism	Amino acid metabolism	Phenylalanine, tyrosine and tryptophan biosynthesis	CAETHG_RS18180	K01658	trpG	CAETHG_3702	type 1 glutamine amidotransferase
Metabolism	Amino acid metabolism	Phenylalanine, tyrosine and tryptophan biosynthesis	CAETHG_RS18185	K00766	trpD	CAETHG_3703	anthranilate phosphoribosyltransferase
Metabolism	Amino acid metabolism	Phenylalanine, tyrosine and tryptophan biosynthesis	CAETHG_RS18195	K01817	trpF	CAETHG_3705	N-(5'-phosphoribosyl)anthranilate isomerase
Metabolism	Amino acid metabolism	Phenylalanine, tyrosine and tryptophan biosynthesis	CAETHG_RS18190	K01609	trpC	CAETHG_3704	indole-3-glycerol-phosphate synthase
Metabolism	Amino acid metabolism	Phenylalanine, tyrosine and tryptophan biosynthesis	CAETHG_RS18205	K01695	trpA	-	tryptophan synthase subunit alpha
Metabolism	Amino acid metabolism	Phenylalanine, tyrosine and tryptophan biosynthesis	CAETHG_RS18200	K01696	trpB	CAETHG_3706	tryptophan synthase subunit beta
Metabolism	Amino acid metabolism	Phenylalanine, tyrosine and tryptophan biosynthesis	CAETHG_RS04325	K14170	pheA	CAETHG_0905	prephenate dehydratase
Metabolism	Amino acid metabolism	Phenylalanine, tyrosine and tryptophan biosynthesis	CAETHG_RS13800	K06209	pheB	CAETHG_2806	hypothetical protein
Metabolism	Amino acid metabolism	Phenylalanine, tyrosine and tryptophan biosynthesis	CAETHG_RS04345	K04517	tyrA2	CAETHG_0909	prephenate dehydrogenase/arogenate dehydrogenas
Metabolism	Amino acid metabolism	Phenylalanine, tyrosine and tryptophan biosynthesis	CAETHG_RS02945	K04518	pheA2	CAETHG_0619	prephenate dehydratase
Metabolism	Metabolism of other amino acids	Taurine and hypotaurine metabolism	CAETHG_RS07210	K15372	toa	CAETHG_1499	aspartate aminotransferase family protein
Metabolism	Metabolism of other amino acids	Selenocompound metabolism	CAETHG_RS09165	K00384	trxB	CAETHG_1892	NAD(P)/FAD-dependent oxidoreductase
Metabolism	Metabolism of other amino acids	Selenocompound metabolism	CAETHG_RS02135	K12527	ygfK	CAETHG_0448	putative selenate reductase subunit YgfK
Metabolism	Metabolism of other amino acids	Selenocompound metabolism	CAETHG_RS13960	K01008	selD	CAETHG_2838	selenide, water dikinase
Metabolism	Metabolism of other amino acids	Selenocompound metabolism	CAETHG_RS13965	K01042	selA	CAETHG_2839	L-seryl-tRNA(Sec) selenium transferase
Metabolism	Metabolism of other amino acids	D-Glutamine and D-glutamate metabolism	CAETHG_RS09890	K01776	murI	CAETHG_2023	glutamate racemase
Metabolism	Metabolism of other amino acids	D-Glutamine and D-glutamate metabolism	CAETHG_RS09825	K01924	murC	CAETHG_2010	UDP-N-acetylmuramate--L-alanine ligase
Metabolism	Metabolism of other amino acids	D-Glutamine and D-glutamate metabolism	CAETHG_RS09645	K01925	murD	CAETHG_1980	UDP-N-acetylmuramoyl-L-alanine--D-glutamat
Metabolism	Metabolism of other amino acids	D-Alanine metabolism	CAETHG_RS05465	K01775	alr	CAETHG_1140	alanine racemase
Metabolism	Metabolism of other amino acids	D-Alanine metabolism	CAETHG_RS05460	K01921	ddl	CAETHG_1139	D-alanine--D-alanine ligase
Metabolism	Metabolism of other amino acids	Glutathione metabolism	CAETHG_RS19790	K00681	ggt	CAETHG_4037	gamma-glutamyltransferase
Metabolism	Metabolism of other amino acids	Glutathione metabolism	CAETHG_RS00635	K07160	pxpA	CAETHG_0133	hypothetical protein
Metabolism	Metabolism of other amino acids	Glutathione metabolism	CAETHG_RS00625	K23124	pxpC	CAETHG_0131	urea carboxylase
Metabolism	Glycan biosynthesis and metabolism	Mucin type O-glycan biosynthesis	CAETHG_RS19665	K00710	GALNT	CAETHG_4012	glycosyl transferase family 2
Metabolism	Glycan biosynthesis and metabolism	Glycosaminoglycan biosynthesis-heparansulfate/heparin	CAETHG_RS02980	K01793	GLCE	CAETHG_0628	D-glucuronyl C5-epimerase domain protein
Metabolism	Glycan biosynthesis and metabolism	Glycosaminoglycan biosynthesis-heparansulfate/heparin	CAETHG_RS03615	K01793	GLCE2	CAETHG_0762	D-glucuronyl C5-epimerase
Metabolism	Glycan biosynthesis and metabolism	O-Antigen nucleotide sugar biosynthesis	CAETHG_RS12870	K00973	rfbA	CAETHG_2617	glucose-1-phosphate thymidylyltransferase
Metabolism	Glycan biosynthesis and metabolism	O-Antigen nucleotide sugar biosynthesis	CAETHG_RS12970	K00973	rfbA2	CAETHG_2639	glucose-1-phosphate thymidylyltransferase
Metabolism	Glycan biosynthesis and metabolism	O-Antigen nucleotide sugar biosynthesis	CAETHG_RS12865	K01710	rfbB	CAETHG_2616	dTDP-glucose 4,6-dehydratase
Metabolism	Glycan biosynthesis and metabolism	O-Antigen nucleotide sugar biosynthesis	CAETHG_RS12965	K01710	rfbB2	CAETHG_2638	dTDP-glucose 4,6-dehydratase
Metabolism	Glycan biosynthesis and metabolism	O-Antigen nucleotide sugar biosynthesis	CAETHG_RS12880	K01790	rfbC	CAETHG_2619	dTDP-4-dehydrorhamnose 3,5-epimerase
Metabolism	Glycan biosynthesis and metabolism	O-Antigen nucleotide sugar biosynthesis	CAETHG_RS12980	K01790	rfbC2	CAETHG_2641	dTDP-4-dehydrorhamnose 3,5-epimerase
Metabolism	Glycan biosynthesis and metabolism	O-Antigen nucleotide sugar biosynthesis	CAETHG_RS12875	K00067	rfbD	CAETHG_2618	dTDP-4-dehydrorhamnose reductase
Metabolism	Glycan biosynthesis and metabolism	O-Antigen nucleotide sugar biosynthesis	CAETHG_RS12975	K00067	rfbD2	CAETHG_2640	dTDP-4-dehydrorhamnose reductase
Metabolism	Glycan biosynthesis and metabolism	Peptidoglycan biosynthesis	CAETHG_RS15460	K01928	murE	CAETHG_3147	UDP-N-acetylmuramoyl-L-alanyl-D-glutamate--2
Metabolism	Glycan biosynthesis and metabolism	Peptidoglycan biosynthesis	CAETHG_RS15465	K01929	murF	CAETHG_3148	UDP-N-acetylmuramoyl-tripeptide--D-alanyl-D
Metabolism	Glycan biosynthesis and metabolism	Peptidoglycan biosynthesis	CAETHG_RS07000	K00806	uppS	CAETHG_1455	dihydroorotate dehydrogenase
Metabolism	Glycan biosynthesis and metabolism	Peptidoglycan biosynthesis	CAETHG_RS16640	K00806	uppS2	CAETHG_3389	isoprenyl transferase
Metabolism	Glycan biosynthesis and metabolism	Peptidoglycan biosynthesis	CAETHG_RS13340	K06153	bacA	CAETHG_2722	undecaprenyl-diphosphate phosphatase
Metabolism	Glycan biosynthesis and metabolism	Peptidoglycan biosynthesis	CAETHG_RS18145	K19302	bcrC	CAETHG_3695	phosphoesterase PA-phosphatase related protein
Metabolism	Glycan biosynthesis and metabolism	Peptidoglycan biosynthesis	CAETHG_RS18680	K19302	bcrC2	CAETHG_3807	phosphatase PAP2 family protein
Metabolism	Glycan biosynthesis and metabolism	Peptidoglycan biosynthesis	CAETHG_RS15470	K01000	mraY	CAETHG_3149	phospho-N-acetylmuramoyl-pentapeptide
Metabolism	Glycan biosynthesis and metabolism	Peptidoglycan biosynthesis	CAETHG_RS14885	K02563	murG	CAETHG_3028	undecaprenyldiphospho-muramoylpentapeptid
Metabolism	Glycan biosynthesis and metabolism	Peptidoglycan biosynthesis	CAETHG_RS06210	K05366	mrcA	CAETHG_1292	peptidase
Metabolism	Glycan biosynthesis and metabolism	Peptidoglycan biosynthesis	CAETHG_RS18130	K18770	pbpD	CAETHG_3692	hypothetical protein
Metabolism	Glycan biosynthesis and metabolism	Peptidoglycan biosynthesis	CAETHG_RS00525	K05515	mrdA	CAETHG_0109	penicillin-binding protein
Metabolism	Glycan biosynthesis and metabolism	Peptidoglycan biosynthesis	CAETHG_RS13855	K05515	mrdA2	CAETHG_2817	penicillin-binding protein
Metabolism	Glycan biosynthesis and metabolism	Peptidoglycan biosynthesis	CAETHG_RS08365	K08384	spoVD	CAETHG_1729	stage V sporulation protein D
Metabolism	Glycan biosynthesis and metabolism	Peptidoglycan biosynthesis	CAETHG_RS15455	K08384	spoVD2	CAETHG_3146	stage V sporulation protein D
Metabolism	Glycan biosynthesis and metabolism	Peptidoglycan biosynthesis	CAETHG_RS13950	K07258	dacC	CAETHG_2836	D-alanyl-D-alanine carboxypeptidase
Metabolism	Glycan biosynthesis and metabolism	Peptidoglycan biosynthesis	CAETHG_RS15795	K07258	dacC2	CAETHG_3218	D-alanyl-D-alanine carboxypeptidase
Metabolism	Glycan biosynthesis and metabolism	Peptidoglycan biosynthesis	CAETHG_RS15825	K07258	dacC3	CAETHG_3224	D-alanyl-D-alanine carboxypeptidase
Metabolism	Glycan biosynthesis and metabolism	Peptidoglycan biosynthesis	CAETHG_RS16820	K07258	dacC4	CAETHG_3425	D-alanyl-D-alanine carboxypeptidase
Metabolism	Glycan biosynthesis and metabolism	Peptidoglycan biosynthesis	CAETHG_RS18080	K07260	vanY	CAETHG_3680	peptidase M15
Metabolism	Glycan biosynthesis and metabolism	Peptidoglycan biosynthesis	CAETHG_RS13330	K23393	murT	CAETHG_2720	DUF1727 domain-containing protein
Metabolism	Glycan biosynthesis and metabolism	Peptidoglycan biosynthesis	CAETHG_RS13325	K07009	gatD	CAETHG_2719	glutamine amidotransferase
Metabolism	Metabolism of cofactors and vitamins	Thiamine metabolism	CAETHG_RS05765	K00941	thiD	CAETHG_1202	bifunctional hydroxymethylpyrimidin
Metabolism	Metabolism of cofactors and vitamins	Thiamine metabolism	CAETHG_RS03955	K04487	iscS3	CAETHG_0833	cysteine desulfurase
Metabolism	Metabolism of cofactors and vitamins	Thiamine metabolism	CAETHG_RS03950	K03151	thiI	CAETHG_0832	tRNA 4-thiouridine(8) synthase ThiI
Metabolism	Metabolism of cofactors and vitamins	Thiamine metabolism	CAETHG_RS15740	K01662	dxs	CAETHG_3205	1-deoxy-D-xylulose-5-phosphate synthase
Metabolism	Metabolism of cofactors and vitamins	Thiamine metabolism	CAETHG_RS05770	K00878	thiM	CAETHG_1203	hydroxyethylthiazole kinase
Metabolism	Metabolism of cofactors and vitamins	Thiamine metabolism	CAETHG_RS06810	K00878	thiM2	CAETHG_1415	hydroxyethylthiazole kinase
Metabolism	Metabolism of cofactors and vitamins	Thiamine metabolism	CAETHG_RS05775	K00788	thiE	CAETHG_1204	thiamine phosphate synthase
Metabolism	Metabolism of cofactors and vitamins	Thiamine metabolism	CAETHG_RS16835	K00788	thiE2	CAETHG_3428	thiamine phosphate synthase
Metabolism	Metabolism of cofactors and vitamins	Thiamine metabolism	CAETHG_RS16430	K06949	rsgA	CAETHG_3345	ribosome small subunit-dependent GTPase A
Metabolism	Metabolism of cofactors and vitamins	Thiamine metabolism	CAETHG_RS16440	K00949	thiN	CAETHG_3347	thiamine diphosphokinase
Metabolism	Metabolism of cofactors and vitamins	Thiamine metabolism	CAETHG_RS02900	K03707	tenA	CAETHG_0610	thiaminase II
Metabolism	Metabolism of cofactors and vitamins	Riboflavin metabolism	CAETHG_RS01435	K14652	ribBA	CAETHG_0305	bifunctiona
Metabolism	Metabolism of cofactors and vitamins	Riboflavin metabolism	CAETHG_RS01445	K11752	ribD	CAETHG_0307	riboflavin biosynthesis protein RibD
Metabolism	Metabolism of cofactors and vitamins	Riboflavin metabolism	CAETHG_RS01430	K00794	ribH	CAETHG_0304	6,7-dimethyl-8-ribityllumazine synthase
Metabolism	Metabolism of cofactors and vitamins	Riboflavin metabolism	CAETHG_RS01440	K00793	ribE	CAETHG_0306	riboflavin synthase
Metabolism	Metabolism of cofactors and vitamins	Riboflavin metabolism	CAETHG_RS16705	K11753	ribF	CAETHG_3402	bifunctional riboflavin kinase/FAD synthetase
Metabolism	Metabolism of cofactors and vitamins	Vitamin B6 metabolism	CAETHG_RS08730	K06215	pdxS	CAETHG_1804	pyridoxal 5'-phosphate synthase lyase subuni
Metabolism	Metabolism of cofactors and vitamins	Vitamin B6 metabolism	CAETHG_RS08735	K08681	pdxT	CAETHG_1805	pyridoxal 5'-phosphate synthase glutaminas
Metabolism	Metabolism of cofactors and vitamins	Nicotinate and nicotinamide metabolism	CAETHG_RS02395	K03517	nadA	CAETHG_0503	quinolinate synthase NadA
Metabolism	Metabolism of cofactors and vitamins	Nicotinate and nicotinamide metabolism	CAETHG_RS02385	K00767	nadC	CAETHG_0501	nicotinate-nucleotide diphosphorylas
Metabolism	Metabolism of cofactors and vitamins	Nicotinate and nicotinamide metabolism	CAETHG_RS11775	K00767	nadC2	CAETHG_2389	Quinolinate phosphoribosyl transferase
Metabolism	Metabolism of cofactors and vitamins	Nicotinate and nicotinamide metabolism	CAETHG_RS16830	K00763	pncB	CAETHG_3427	nicotinate phosphoribosyltransferase
Metabolism	Metabolism of cofactors and vitamins	Nicotinate and nicotinamide metabolism	CAETHG_RS13930	K00969	nadD	CAETHG_2832	nicotinate-nucleotide adenylyltransferase
Metabolism	Metabolism of cofactors and vitamins	Nicotinate and nicotinamide metabolism	CAETHG_RS00135	K03426	nudC	CAETHG_0028	NAD(+) diphosphatase
Metabolism	Metabolism of cofactors and vitamins	Nicotinate and nicotinamide metabolism	CAETHG_RS10820	K03426	nudC2	CAETHG_2205	NUDIX domain-containing protein
Metabolism	Metabolism of cofactors and vitamins	Nicotinate and nicotinamide metabolism	CAETHG_RS13685	K01950	nadE	CAETHG_2782	NAD(+) synthase
Metabolism	Metabolism of cofactors and vitamins	Nicotinate and nicotinamide metabolism	CAETHG_RS08570	K03742	pncC	CAETHG_1770	competence/damage-inducible protein A
Metabolism	Metabolism of cofactors and vitamins	Nicotinate and nicotinamide metabolism	CAETHG_RS01795	K08281	pncA	CAETHG_0378	isochorismatase
Metabolism	Metabolism of cofactors and vitamins	Nicotinate and nicotinamide metabolism	CAETHG_RS11025	K12410	npdA	CAETHG_2239	NAD-dependent protein deacylase
Metabolism	Metabolism of cofactors and vitamins	Nicotinate and nicotinamide metabolism	CAETHG_RS15750	K00858	ppnK	CAETHG_3207	NAD(+) kinase
Metabolism	Metabolism of cofactors and vitamins	Nicotinate and nicotinamide metabolism	CAETHG_RS12370	K20454	dml	CAETHG_2513	carboxyvinyl-carboxyphosphonat
Metabolism	Metabolism of cofactors and vitamins	Pantothenate and CoA biosynthesis	CAETHG_RS00565	K00077	panE	CAETHG_0118	ketopantoate reductase family protein
Metabolism	Metabolism of cofactors and vitamins	Pantothenate and CoA biosynthesis	CAETHG_RS14585	K00077	panE2	CAETHG_2966	ketopantoate reductase family protein
Metabolism	Metabolism of cofactors and vitamins	Pantothenate and CoA biosynthesis	CAETHG_RS19020	K00077	panE3	CAETHG_3877	2-dehydropantoate 2-reductase
Metabolism	Metabolism of cofactors and vitamins	Pantothenate and CoA biosynthesis	CAETHG_RS09680	K03525	coaX	CAETHG_1986	type III pantothenate kinase
Metabolism	Metabolism of cofactors and vitamins	Pantothenate and CoA biosynthesis	CAETHG_RS09010	K13038	coaBC	CAETHG_1863	flavoprotein
Metabolism	Metabolism of cofactors and vitamins	Pantothenate and CoA biosynthesis	CAETHG_RS16385	K13038	coaBC2	CAETHG_3336	bifunctional phosphopantothenoylcystein
Metabolism	Metabolism of cofactors and vitamins	Pantothenate and CoA biosynthesis	CAETHG_RS16470	K00954	coaD	CAETHG_3353	pantetheine-phosphate adenylyltransferase
Metabolism	Metabolism of cofactors and vitamins	Pantothenate and CoA biosynthesis	CAETHG_RS06040	K00859	coaE	CAETHG_1258	dephospho-CoA kinase
Metabolism	Metabolism of cofactors and vitamins	Pantothenate and CoA biosynthesis	CAETHG_RS11895	K00997	acpS	CAETHG_2415	holo-ACP synthase
Metabolism	Metabolism of cofactors and vitamins	Biotin metabolism	CAETHG_RS01605	K01012	bioB	CAETHG_0339	radical SAM protein
Metabolism	Metabolism of cofactors and vitamins	Biotin metabolism	CAETHG_RS08190	K01012	bioB2	CAETHG_1691	[FeFe] hydrogenase H-cluster radical SA
Metabolism	Metabolism of cofactors and vitamins	Biotin metabolism	CAETHG_RS03540	K03524	birA	CAETHG_0747	biotin--[acetyl-CoA-carboxylase] ligase
Metabolism	Metabolism of cofactors and vitamins	Lipoic acid metabolism	CAETHG_RS05850	K03644	lipA	CAETHG_1220	lipoyl synthase
Metabolism	Metabolism of cofactors and vitamins	Lipoic acid metabolism	CAETHG_RS05855	K03800	lplA	CAETHG_1221	lipoyltransferase and lipoate-protein ligase
Metabolism	Metabolism of cofactors and vitamins	Lipoic acid metabolism	CAETHG_RS14825	K03800	lplA2	CAETHG_3015	lipoate--protein ligase A
Metabolism	Metabolism of cofactors and vitamins	Folate biosynthesis	CAETHG_RS13405	K01495	GCH1	CAETHG_2730	GTP cyclohydrolase I FolE
Metabolism	Metabolism of cofactors and vitamins	Folate biosynthesis	CAETHG_RS02500	K08310	nudB	CAETHG_0527	NUDIX pyrophosphatase
Metabolism	Metabolism of cofactors and vitamins	Folate biosynthesis	CAETHG_RS13415	K13940	sulD	CAETHG_2732	2-amino-4-hydroxy-6
Metabolism	Metabolism of cofactors and vitamins	Folate biosynthesis	CAETHG_RS13400	K00796	folP	CAETHG_2729	dihydropteroate synthase
Metabolism	Metabolism of cofactors and vitamins	Folate biosynthesis	CAETHG_RS02425	K00287	DHFR	CAETHG_0509	dihydrofolate reductase
Metabolism	Metabolism of cofactors and vitamins	Folate biosynthesis	CAETHG_RS06580	K11754	folC	CAETHG_1365	bifunctional folylpolyglutamat
Metabolism	Metabolism of cofactors and vitamins	Folate biosynthesis	CAETHG_RS07255	K01664	pabA	CAETHG_1510	type 1 glutamine amidotransferase
Metabolism	Metabolism of cofactors and vitamins	Folate biosynthesis	CAETHG_RS07250	K01665	pabB	CAETHG_1509	aminodeoxychorismate synthase, component I
Metabolism	Metabolism of cofactors and vitamins	Folate biosynthesis	CAETHG_RS07245	K02619	pabC	CAETHG_1508	4-amino-4-deoxychorismate lyase
Metabolism	Metabolism of cofactors and vitamins	Folate biosynthesis	CAETHG_RS12135	K01737	queD	CAETHG_2465	6-pyruvoyl tetrahydropterin synthase-relate
Metabolism	Metabolism of cofactors and vitamins	Folate biosynthesis	CAETHG_RS06710	K06897	K06897	CAETHG_1393	MBL fold metallo-hydrolase
Metabolism	Metabolism of cofactors and vitamins	Folate biosynthesis	CAETHG_RS05935	K03639	moaA	CAETHG_1238	GTP 3',8-cyclase MoaA
Metabolism	Metabolism of cofactors and vitamins	Folate biosynthesis	CAETHG_RS02720	K03637	moaC	CAETHG_0573	cyclic pyranopterin monophosphate synthase MoaC
Metabolism	Metabolism of cofactors and vitamins	Folate biosynthesis	CAETHG_RS02725	K03831	mogA	CAETHG_0574	molybdenum cofactor biosynthesis protein
Metabolism	Metabolism of cofactors and vitamins	Folate biosynthesis	CAETHG_RS00470	K03750	moeA1	CAETHG_0098	molybdopterin molybdenumtransferase MoeA
Metabolism	Metabolism of cofactors and vitamins	Folate biosynthesis	CAETHG_RS00475	K03750	moeA2	CAETHG_0099	molybdopterin biosynthesis protein
Metabolism	Metabolism of cofactors and vitamins	Folate biosynthesis	CAETHG_RS13730	K03750	moeA3	CAETHG_2791	molybdopterin molybdenumtransferase MoeA
Metabolism	Metabolism of cofactors and vitamins	Folate biosynthesis	CAETHG_RS18750	K03750	moeA4	CAETHG_3823	molybdopterin molybdenumtransferase MoeA
Metabolism	Metabolism of cofactors and vitamins	Folate biosynthesis	CAETHG_RS02215	K07141	mocA5	CAETHG_0465	phosphohydrolase
Metabolism	Metabolism of cofactors and vitamins	Folate biosynthesis	CAETHG_RS01080	K03752	mobA	CAETHG_0227	molybdenum cofactor guanylyltransferase
Metabolism	Metabolism of cofactors and vitamins	One carbon pool by folate	CAETHG_RS01095	K01500	fchA1	CAETHG_0230	glutamate formimidoyltransferase
Metabolism	Metabolism of cofactors and vitamins	One carbon pool by folate	CAETHG_RS08360	K01500	fchA2	CAETHG_1728	formiminotetrahydrofolate cyclodeaminase
Metabolism	Metabolism of cofactors and vitamins	One carbon pool by folate	CAETHG_RS16400	K00604	MTFMT	CAETHG_3339	methionyl-tRNA formyltransferase
Metabolism	Metabolism of cofactors and vitamins	One carbon pool by folate	CAETHG_RS01355	K01934	MTHFS	CAETHG_0286	5-formyltetrahydrofolate cyclo-ligase
Metabolism	Metabolism of cofactors and vitamins	Porphyrin and chlorophyll metabolism	CAETHG_RS12405	K02492	hemA	CAETHG_2520	glutamyl-tRNA reductase
Metabolism	Metabolism of cofactors and vitamins	Porphyrin and chlorophyll metabolism	CAETHG_RS05385	K01698	hemB	CAETHG_1124	delta-aminolevulinic acid dehydratase
Metabolism	Metabolism of cofactors and vitamins	Porphyrin and chlorophyll metabolism	CAETHG_RS05395	K01749	hemC	CAETHG_1126	hydroxymethylbilane synthase
Metabolism	Metabolism of cofactors and vitamins	Porphyrin and chlorophyll metabolism	CAETHG_RS00915	K01599	hemE	CAETHG_0192	uroporphyrinogen decarboxylase
Metabolism	Metabolism of cofactors and vitamins	Porphyrin and chlorophyll metabolism	CAETHG_RS00935	K01599	hemE2	CAETHG_0197	Uroporphyrinogen decarboxylase (URO-D)
Metabolism	Metabolism of cofactors and vitamins	Porphyrin and chlorophyll metabolism	CAETHG_RS04940	K01599	hemE3	CAETHG_1037	methylcobamide--CoM methyltransferase
Metabolism	Metabolism of cofactors and vitamins	Porphyrin and chlorophyll metabolism	CAETHG_RS19825	K01599	hemE4	CAETHG_4044	uroporphyrinogen decarboxylase
Metabolism	Metabolism of cofactors and vitamins	Porphyrin and chlorophyll metabolism	CAETHG_RS14195	K02495	hemN	CAETHG_2888	coproporphyrinogen III oxidase
Metabolism	Metabolism of cofactors and vitamins	Porphyrin and chlorophyll metabolism	CAETHG_RS05390	K13542	cobA-hemD	CAETHG_1125	uroporphyrinogen-III C-methyltransferase
Metabolism	Metabolism of cofactors and vitamins	Porphyrin and chlorophyll metabolism	CAETHG_RS05400	K02304	MET8	CAETHG_1127	siroheme synthase
Metabolism	Metabolism of cofactors and vitamins	Porphyrin and chlorophyll metabolism	CAETHG_RS05330	K02190	cbiK	CAETHG_1113	sirohydrochlorin cobaltochelatase
Metabolism	Metabolism of cofactors and vitamins	Porphyrin and chlorophyll metabolism	CAETHG_RS05350	K03394	cobI-cbiL	CAETHG_1117	cobalt-factor II C(20)-methyltransferase
Metabolism	Metabolism of cofactors and vitamins	Porphyrin and chlorophyll metabolism	CAETHG_RS05335	K05934	cobJ	CAETHG_1114	precorrin-3B C(17)-methyltransferase
Metabolism	Metabolism of cofactors and vitamins	Porphyrin and chlorophyll metabolism	CAETHG_RS05340	K02189	cbiG	CAETHG_1115	cobalt-precorrin 5A hydrolase
Metabolism	Metabolism of cofactors and vitamins	Porphyrin and chlorophyll metabolism	CAETHG_RS05345	K05936	cobM	CAETHG_1116	precorrin-4 C(11)-methyltransferase
Metabolism	Metabolism of cofactors and vitamins	Porphyrin and chlorophyll metabolism	CAETHG_RS05325	K05895	cobK-cbiJ	CAETHG_1112	cobalt-precorrin-6A reductase
Metabolism	Metabolism of cofactors and vitamins	Porphyrin and chlorophyll metabolism	CAETHG_RS05365	K02188	cbiD	CAETHG_1120	cobalamin biosynthesis protein CbiD
Metabolism	Metabolism of cofactors and vitamins	Porphyrin and chlorophyll metabolism	CAETHG_RS05355	K02191	cbiT	CAETHG_1118	precorrin-6Y C5,15-methyltransferas
Metabolism	Metabolism of cofactors and vitamins	Porphyrin and chlorophyll metabolism	CAETHG_RS05360	K03399	cbiE	CAETHG_1119	precorrin-6y C5,15-methyltransferas
Metabolism	Metabolism of cofactors and vitamins	Porphyrin and chlorophyll metabolism	CAETHG_RS05370	K06042	cobH-cbiC	CAETHG_1121	precorrin-8X methylmutase
Metabolism	Metabolism of cofactors and vitamins	Porphyrin and chlorophyll metabolism	CAETHG_RS05380	K02224	cobB-cbiA	CAETHG_1123	cobyrinate a,c-diamide synthase
Metabolism	Metabolism of cofactors and vitamins	Porphyrin and chlorophyll metabolism	CAETHG_RS05315	K19221	cobA	CAETHG_1110	cob(I)yrinic acid a,c-diamid
Metabolism	Metabolism of cofactors and vitamins	Porphyrin and chlorophyll metabolism	CAETHG_RS05415	K02232	cobQ	CAETHG_1130	cobyric acid synthase
Metabolism	Metabolism of cofactors and vitamins	Porphyrin and chlorophyll metabolism	CAETHG_RS05410	K02227	cbiB	CAETHG_1129	cobalamin biosynthesis protein
Metabolism	Metabolism of cofactors and vitamins	Porphyrin and chlorophyll metabolism	CAETHG_RS07025	K02231	cobP	CAETHG_1460	bifunctional adenosylcobinamid
Metabolism	Metabolism of cofactors and vitamins	Porphyrin and chlorophyll metabolism	CAETHG_RS07030	K02233	cobS	CAETHG_1461	adenosylcobinamide-GDP ribazoletransferase
Metabolism	Metabolism of cofactors and vitamins	Porphyrin and chlorophyll metabolism	CAETHG_RS05375	K00768	cobU	CAETHG_1122	nicotinate-nucleotide--dimethylbenzimidazol
Metabolism	Metabolism of cofactors and vitamins	Porphyrin and chlorophyll metabolism	CAETHG_RS07035	K02226	cobC	CAETHG_1462	alpha-ribazole phosphatase
Metabolism	Metabolism of cofactors and vitamins	Porphyrin and chlorophyll metabolism	CAETHG_RS05320	K16651	pduX	CAETHG_1111	GHMP kinase
Metabolism	Metabolism of cofactors and vitamins	Porphyrin and chlorophyll metabolism	CAETHG_RS05405	K04720	cobD	CAETHG_1128	threonine-phosphate decarboxylase
Metabolism	Metabolism of cofactors and vitamins	Porphyrin and chlorophyll metabolism	CAETHG_RS00230	K03594	bfr	CAETHG_0047	rubrerythrin
Metabolism	Metabolism of cofactors and vitamins	Ubiquinone and other terpenoid-quinone biosynthesis	CAETHG_RS09085	K03183	ubiE	CAETHG_1876	bifunctional demethylmenaquinon
Metabolism	Metabolism of cofactors and vitamins	Ubiquinone and other terpenoid-quinone biosynthesis	CAETHG_RS09075	K02548	menA	CAETHG_1874	1,4-dihydroxy-2-naphthoat
Metabolism	Metabolism of terpenoids and polyketides	Terpenoid backbone biosynthesis	CAETHG_RS16650	K00099	dxr	CAETHG_3391	1-deoxy-D-xylulose-5-phosphate reductoisomerase
Metabolism	Metabolism of terpenoids and polyketides	Terpenoid backbone biosynthesis	CAETHG_RS09560	K00991	ispD	CAETHG_1969	2-C-methyl-D-erythritol 4-phosphat
Metabolism	Metabolism of terpenoids and polyketides	Terpenoid backbone biosynthesis	CAETHG_RS11395	K00919	ispE	CAETHG_2316	4-(cytidin
Metabolism	Metabolism of terpenoids and polyketides	Terpenoid backbone biosynthesis	CAETHG_RS11150	K01770	ispF	CAETHG_2263	2-C-methyl-D-erythritol 2,4-cyclodiphosphat
Metabolism	Metabolism of terpenoids and polyketides	Terpenoid backbone biosynthesis	CAETHG_RS16660	K03526	gcpE	CAETHG_3393	4-hydroxy-3-methylbut-2-en-1-yl diphosphat
Metabolism	Metabolism of terpenoids and polyketides	Terpenoid backbone biosynthesis	CAETHG_RS15735	K13789	GGPS	CAETHG_3204	polyprenyl synthetase family protein
Metabolism	Metabolism of terpenoids and polyketides	Terpenoid backbone biosynthesis	CAETHG_RS15870	K00805	hepST	CAETHG_3233	heptaprenyl diphosphate synthase subunit I
Metabolism	Metabolism of terpenoids and polyketides	Terpenoid backbone biosynthesis	CAETHG_RS09090	K02523	ispB	CAETHG_1877	polyprenyl synthetase
Genetic Information Processing	Transcription	RNA polymerase	CAETHG_RS09305	K03040	rpoA	CAETHG_1920	DNA-directed RNA polymerase subunit alpha
Genetic Information Processing	Transcription	RNA polymerase	CAETHG_RS09480	K03043	rpoB	CAETHG_1955	DNA-directed RNA polymerase subunit beta
Genetic Information Processing	Transcription	RNA polymerase	CAETHG_RS09475	K03046	rpoC	CAETHG_1954	DNA-directed RNA polymerase subunit beta'
Genetic Information Processing	Transcription	RNA polymerase	CAETHG_RS16380	K03060	rpoZ	CAETHG_3335	DNA-directed RNA polymerase subunit omega
Genetic Information Processing	Translation	Ribosome	CAETHG_RS04035	K02945	rpsA	CAETHG_0848	30S ribosomal protein S1
Genetic Information Processing	Translation	Ribosome	CAETHG_RS16620	K02967	rpsB	CAETHG_3385	30S ribosomal protein S2
Genetic Information Processing	Translation	Ribosome	CAETHG_RS09410	K02982	rpsC	CAETHG_1941	30S ribosomal protein S3
Genetic Information Processing	Translation	Ribosome	CAETHG_RS09310	K02986	rpsD	CAETHG_1921	30S ribosomal protein S4
Genetic Information Processing	Translation	Ribosome	CAETHG_RS09355	K02988	rpsE	CAETHG_1930	30S ribosomal protein S5
Genetic Information Processing	Translation	Ribosome	CAETHG_RS10290	K02990	rpsF	CAETHG_2105	30S ribosomal protein S6
Genetic Information Processing	Translation	Ribosome	CAETHG_RS09460	K02992	rpsG	CAETHG_1951	30S ribosomal protein S7
Genetic Information Processing	Translation	Ribosome	CAETHG_RS09370	K02994	rpsH	CAETHG_1933	30S ribosomal protein S8
Genetic Information Processing	Translation	Ribosome	CAETHG_RS09270	K02996	rpsI	CAETHG_1913	30S ribosomal protein S9
Genetic Information Processing	Translation	Ribosome	CAETHG_RS09445	K02946	rpsJ	CAETHG_1948	30S ribosomal protein S10
Genetic Information Processing	Translation	Ribosome	CAETHG_RS09315	K02948	rpsK	-	30S ribosomal protein S11
Genetic Information Processing	Translation	Ribosome	CAETHG_RS09465	K02950	rpsL	CAETHG_1952	30S ribosomal protein S12
Genetic Information Processing	Translation	Ribosome	CAETHG_RS09320	K02952	rpsM	CAETHG_1923	30S ribosomal protein S13
Genetic Information Processing	Translation	Ribosome	CAETHG_RS09375	K02954	rpsN	CAETHG_1934	type Z 30S ribosomal protein S14
Genetic Information Processing	Translation	Ribosome	CAETHG_RS16710	K02956	rpsO	CAETHG_3403	30S ribosomal protein S15
Genetic Information Processing	Translation	Ribosome	CAETHG_RS16550	K02959	rpsP	CAETHG_3371	30S ribosomal protein S16
Genetic Information Processing	Translation	Ribosome	CAETHG_RS09395	K02961	rpsQ	CAETHG_1938	30S ribosomal protein S17
Genetic Information Processing	Translation	Ribosome	CAETHG_RS10280	K02963	rpsR	CAETHG_2103	30S ribosomal protein S18
Genetic Information Processing	Translation	Ribosome	CAETHG_RS09420	K02965	rpsS	CAETHG_1943	30S ribosomal protein S19
Genetic Information Processing	Translation	Ribosome	CAETHG_RS14170	K02968	rpsT	CAETHG_2883	30S ribosomal protein S20
Genetic Information Processing	Translation	Ribosome	CAETHG_RS14240	K02970	rpsU	CAETHG_2898	30S ribosomal protein S21
Genetic Information Processing	Translation	Ribosome	CAETHG_RS09495	K02863	rplA	CAETHG_1958	50S ribosomal protein L1
Genetic Information Processing	Translation	Ribosome	CAETHG_RS09425	K02886	rplB	CAETHG_1944	50S ribosomal protein L2
Genetic Information Processing	Translation	Ribosome	CAETHG_RS09440	K02906	rplC	CAETHG_1947	50S ribosomal protein L3
Genetic Information Processing	Translation	Ribosome	CAETHG_RS09435	K02926	rplD	CAETHG_1946	50S ribosomal protein L4
Genetic Information Processing	Translation	Ribosome	CAETHG_RS09380	K02931	rplE	CAETHG_1935	50S ribosomal protein L5
Genetic Information Processing	Translation	Ribosome	CAETHG_RS09365	K02933	rplF	CAETHG_1932	50S ribosomal protein L6
Genetic Information Processing	Translation	Ribosome	CAETHG_RS09485	K02935	rplL	CAETHG_1956	50S ribosomal protein L7/L12
Genetic Information Processing	Translation	Ribosome	CAETHG_RS10260	K02939	rplI	CAETHG_2098	50S ribosomal protein L9
Genetic Information Processing	Translation	Ribosome	CAETHG_RS09490	K02864	rplJ	CAETHG_1957	50S ribosomal protein L10
Genetic Information Processing	Translation	Ribosome	CAETHG_RS09500	K02867	rplK	CAETHG_1959	50S ribosomal protein L11
Genetic Information Processing	Translation	Ribosome	CAETHG_RS09275	K02871	rplM	CAETHG_1914	50S ribosomal protein L13
Genetic Information Processing	Translation	Ribosome	CAETHG_RS09390	K02874	rplN	CAETHG_1937	50S ribosomal protein L14
Genetic Information Processing	Translation	Ribosome	CAETHG_RS09345	K02876	rplO	CAETHG_1928	50S ribosomal protein L15
Genetic Information Processing	Translation	Ribosome	CAETHG_RS09405	K02878	rplP	CAETHG_1940	50S ribosomal protein L16
Genetic Information Processing	Translation	Ribosome	CAETHG_RS09300	K02879	rplQ	CAETHG_1919	50S ribosomal protein L17
Genetic Information Processing	Translation	Ribosome	CAETHG_RS09360	K02881	rplR	CAETHG_1931	50S ribosomal protein L18
Genetic Information Processing	Translation	Ribosome	CAETHG_RS16570	K02884	rplS	CAETHG_3375	50S ribosomal protein L19
Genetic Information Processing	Translation	Ribosome	CAETHG_RS06460	K02887	rplT	CAETHG_1344	50S ribosomal protein L20
Genetic Information Processing	Translation	Ribosome	CAETHG_RS13910	K02888	rplU	CAETHG_2828	50S ribosomal protein L21
Genetic Information Processing	Translation	Ribosome	CAETHG_RS09415	K02890	rplV	CAETHG_1942	50S ribosomal protein L22
Genetic Information Processing	Translation	Ribosome	CAETHG_RS09430	K02892	rplW	CAETHG_1945	50S ribosomal protein L23
Genetic Information Processing	Translation	Ribosome	CAETHG_RS09385	K02895	rplX	CAETHG_1936	50S ribosomal protein L24
Genetic Information Processing	Translation	Ribosome	CAETHG_RS13920	K02899	rpmA	CAETHG_2830	50S ribosomal protein L27
Genetic Information Processing	Translation	Ribosome	CAETHG_RS16445	K02902	rpmB	CAETHG_3348	50S ribosomal protein L28
Genetic Information Processing	Translation	Ribosome	CAETHG_RS09400	K02904	rpmC	CAETHG_1939	50S ribosomal protein L29
Genetic Information Processing	Translation	Ribosome	CAETHG_RS09350	K02907	rpmD	CAETHG_1929	50S ribosomal protein L30
Genetic Information Processing	Translation	Ribosome	CAETHG_RS11455	K02909	rpmE	CAETHG_2328	50S ribosomal protein L31
Genetic Information Processing	Translation	Ribosome	CAETHG_RS16505	K02911	rpmF	CAETHG_3361	50S ribosomal protein L32
Genetic Information Processing	Translation	Ribosome	CAETHG_RS09515	K02913	rpmG	CAETHG_1962	50S ribosomal protein L33
Genetic Information Processing	Translation	Ribosome	CAETHG_RS10380	K02914	rpmH	CAETHG_2123	50S ribosomal protein L34
Genetic Information Processing	Translation	Ribosome	CAETHG_RS06465	K02916	rpmI	CAETHG_1345	50S ribosomal protein L35
Genetic Information Processing	Translation	Ribosome	CAETHG_RS09325	K02919	rpmJ	CAETHG_1924	50S ribosomal protein L36
Genetic Information Processing	Translation	Ribosome	CAETHG_RS09470	K07590	rplGB	CAETHG_1953	50S ribosomal protein L7ae-like protein
Genetic Information Processing	Translation	Aminoacyl-tRNA biosynthesis	CAETHG_RS16810	K01885	EARS	CAETHG_3423	glutamate--tRNA ligase
Genetic Information Processing	Translation	Aminoacyl-tRNA biosynthesis	CAETHG_RS07535	K02433	gatA	CAETHG_1553	Asp-tRNA(Asn)/Glu-tRNA(Gln) amidotransferas
Genetic Information Processing	Translation	Aminoacyl-tRNA biosynthesis	CAETHG_RS07530	K02434	gatB	CAETHG_1552	Asp-tRNA(Asn)/Glu-tRNA(Gln) amidotransferas
Genetic Information Processing	Translation	Aminoacyl-tRNA biosynthesis	CAETHG_RS07540	K02435	gatC	CAETHG_1554	Asp-tRNA(Asn)/Glu-tRNA(Gln) amidotransferas
Genetic Information Processing	Translation	Aminoacyl-tRNA biosynthesis	CAETHG_RS03580	K01886	QARS	CAETHG_0755	glutamine--tRNA ligase
Genetic Information Processing	Translation	Aminoacyl-tRNA biosynthesis	CAETHG_RS16190	K01872	AARS	CAETHG_3297	alanine--tRNA ligase
Genetic Information Processing	Translation	Aminoacyl-tRNA biosynthesis	CAETHG_RS06070	K01876	DARS2	CAETHG_1264	aspartate--tRNA ligase
Genetic Information Processing	Translation	Aminoacyl-tRNA biosynthesis	CAETHG_RS09925	K01893	NARS	CAETHG_2033	asparagine--tRNA ligase
Genetic Information Processing	Translation	Aminoacyl-tRNA biosynthesis	CAETHG_RS13600	K01893	NARS2	CAETHG_2765	hypothetical protein
Genetic Information Processing	Translation	Aminoacyl-tRNA biosynthesis	CAETHG_RS09650	K01880	GARS	CAETHG_1981	glycine--tRNA ligase
Genetic Information Processing	Translation	Aminoacyl-tRNA biosynthesis	CAETHG_RS06475	K01868	TARS	CAETHG_1347	threonine--tRNA ligase
Genetic Information Processing	Translation	Aminoacyl-tRNA biosynthesis	CAETHG_RS10465	K01875	SARS	CAETHG_2137	serine--tRNA ligase
Genetic Information Processing	Translation	Aminoacyl-tRNA biosynthesis	CAETHG_RS00810	K01883	CARS	CAETHG_0170	cysteine--tRNA ligase
Genetic Information Processing	Translation	Aminoacyl-tRNA biosynthesis	CAETHG_RS09555	K01883	CARS2	CAETHG_1968	cysteine--tRNA ligase
Genetic Information Processing	Translation	Aminoacyl-tRNA biosynthesis	CAETHG_RS11205	K01874	MARS	CAETHG_2275	methionine--tRNA ligase
Genetic Information Processing	Translation	Aminoacyl-tRNA biosynthesis	CAETHG_RS06585	K01873	VARS	CAETHG_1366	valine--tRNA ligase
Genetic Information Processing	Translation	Aminoacyl-tRNA biosynthesis	CAETHG_RS11710	K01869	LARS	CAETHG_2377	leucine--tRNA ligase
Genetic Information Processing	Translation	Aminoacyl-tRNA biosynthesis	CAETHG_RS11285	K01870	IARS	CAETHG_2292	isoleucine--tRNA ligase
Genetic Information Processing	Translation	Aminoacyl-tRNA biosynthesis	CAETHG_RS09660	K04567	KARS	CAETHG_1982	lysine--tRNA ligase
Genetic Information Processing	Translation	Aminoacyl-tRNA biosynthesis	CAETHG_RS01220	K01887	RARS	CAETHG_0257	arginine--tRNA ligase
Genetic Information Processing	Translation	Aminoacyl-tRNA biosynthesis	CAETHG_RS08205	K01881	PARS	CAETHG_1694	proline--tRNA ligase
Genetic Information Processing	Translation	Aminoacyl-tRNA biosynthesis	CAETHG_RS06075	K01892	HARS	CAETHG_1265	histidine--tRNA ligase
Genetic Information Processing	Translation	Aminoacyl-tRNA biosynthesis	CAETHG_RS06450	K01889	FARSA	CAETHG_1342	phenylalanine--tRNA ligase subunit alpha
Genetic Information Processing	Translation	Aminoacyl-tRNA biosynthesis	CAETHG_RS06445	K01890	FARSB	CAETHG_1341	phenylalanine--tRNA ligase subunit beta
Genetic Information Processing	Translation	Aminoacyl-tRNA biosynthesis	CAETHG_RS06390	K01866	YARS	-	tyrosine--tRNA ligase
Genetic Information Processing	Translation	Aminoacyl-tRNA biosynthesis	CAETHG_RS08130	K01866	YARS2	CAETHG_1677	tyrosine--tRNA ligase
Genetic Information Processing	Translation	Aminoacyl-tRNA biosynthesis	CAETHG_RS08170	K01867	WARS	CAETHG_1686	tryptophan--tRNA ligase
Genetic Information Processing	Translation	RNA transport	CAETHG_RS03530	K00784	rnz	CAETHG_0745	ribonuclease
Genetic Information Processing	Translation	RNA transport	CAETHG_RS15800	K00974	cca	CAETHG_3219	CCA tRNA nucleotidyltransferase
Genetic Information Processing	Folding, sorting and degradation	Protein export	CAETHG_RS09340	K03076	secY	CAETHG_1927	preprotein translocase subunit SecY
Genetic Information Processing	Folding, sorting and degradation	Protein export	CAETHG_RS09510	K03073	secE	CAETHG_1961	preprotein translocase subunit SecE
Genetic Information Processing	Folding, sorting and degradation	Protein export	CAETHG_RS08490	K03075	secG	CAETHG_1755	preprotein translocase subunit SecG
Genetic Information Processing	Folding, sorting and degradation	Protein export	CAETHG_RS06115	K03072	secD	CAETHG_1273	protein translocase subunit SecD
Genetic Information Processing	Folding, sorting and degradation	Protein export	CAETHG_RS06110	K03074	secF	CAETHG_1272	protein translocase subunit SecF
Genetic Information Processing	Folding, sorting and degradation	Protein export	CAETHG_RS06135	K03210	yajC	CAETHG_1277	preprotein translocase subunit YajC
Genetic Information Processing	Folding, sorting and degradation	Protein export	CAETHG_RS03585	K03217	yidC	CAETHG_0756	protein translocase component YidC
Genetic Information Processing	Folding, sorting and degradation	Protein export	CAETHG_RS10365	K03217	yidC2	CAETHG_2120	membrane protein insertase YidC
Genetic Information Processing	Folding, sorting and degradation	Protein export	CAETHG_RS11650	K03070	secA	CAETHG_2364	preprotein translocase subunit SecA
Genetic Information Processing	Folding, sorting and degradation	Protein export	CAETHG_RS16545	K03106	ffh	CAETHG_3370	signal recognition particle protein
Genetic Information Processing	Folding, sorting and degradation	Protein export	CAETHG_RS16535	K03110	ftsY	CAETHG_3368	signal recognition particle-docking protei
Genetic Information Processing	Folding, sorting and degradation	Protein export	CAETHG_RS13225	K03100	lepB2	CAETHG_2696	signal peptidase I
Genetic Information Processing	Folding, sorting and degradation	Sulphur relay system	CAETHG_RS01915	K04487	iscS	CAETHG_0403	cysteine desulfurase NifS
Genetic Information Processing	Folding, sorting and degradation	Sulphur relay system	CAETHG_RS16170	K04487	iscS2	CAETHG_3293	cysteine desulfurase NifS
Genetic Information Processing	Folding, sorting and degradation	Sulphur relay system	CAETHG_RS01910	K00566	mnmA	CAETHG_0402	tRNA 2-thiouridine(34) synthase MnmA
Genetic Information Processing	Folding, sorting and degradation	Sulphur relay system	CAETHG_RS00410	K03636	moaD	CAETHG_0086	thiamine S protein
Genetic Information Processing	Folding, sorting and degradation	Sulphur relay system	CAETHG_RS00495	K03636	moaD2	CAETHG_0103	thiamine S protein
Genetic Information Processing	Folding, sorting and degradation	Sulphur relay system	CAETHG_RS00415	K21029	moeB	CAETHG_0087	molybdopterin biosynthesis protein MoeB
Genetic Information Processing	Folding, sorting and degradation	Sulphur relay system	CAETHG_RS00500	K21029	moeB2	CAETHG_0104	molybdopterin biosynthesis protein MoeB
Genetic Information Processing	Folding, sorting and degradation	RNA degradation	CAETHG_RS16715	K00962	pnp	CAETHG_3404	polyribonucleotide nucleotidyltransferase
Genetic Information Processing	Folding, sorting and degradation	RNA degradation	CAETHG_RS08485	K12573	rnr	CAETHG_1754	ribonuclease R
Genetic Information Processing	Folding, sorting and degradation	RNA degradation	CAETHG_RS01715	K05592	deaD	CAETHG_0361	ATP-dependent helicase
Genetic Information Processing	Folding, sorting and degradation	RNA degradation	CAETHG_RS06980	K05592	deaD2	CAETHG_1450	ATP-dependent helicase
Genetic Information Processing	Folding, sorting and degradation	RNA degradation	CAETHG_RS12180	K05592	deaD3	CAETHG_2474	ATP-dependent helicase
Genetic Information Processing	Folding, sorting and degradation	RNA degradation	CAETHG_RS14780	K05592	deaD4	CAETHG_3006	ATP-dependent helicase
Genetic Information Processing	Folding, sorting and degradation	RNA degradation	CAETHG_RS02825	K03654	recQ	-	DNA helicase RecQ
Genetic Information Processing	Folding, sorting and degradation	RNA degradation	CAETHG_RS11450	K03628	rho	CAETHG_2327	transcription termination factor Rho
Genetic Information Processing	Folding, sorting and degradation	RNA degradation	CAETHG_RS16755	K18682	rny	CAETHG_3412	ribonuclease Y
Genetic Information Processing	Folding, sorting and degradation	RNA degradation	CAETHG_RS16215	K12574	rnj	CAETHG_3302	ribonuclease J
Genetic Information Processing	Folding, sorting and degradation	RNA degradation	CAETHG_RS00985	K03666	hfq	CAETHG_0207	RNA chaperone Hfq
Genetic Information Processing	Folding, sorting and degradation	RNA degradation	CAETHG_RS11125	K00970	pcnB	CAETHG_2258	CCA tRNA nucleotidyltransferase
Genetic Information Processing	Replication and repair	DNA replication	CAETHG_RS07355	K02342	dnaQ	CAETHG_1533	exonuclease RNase T and DNA polymerase III
Genetic Information Processing	Replication and repair	DNA replication	CAETHG_RS19845	K02342	dnaQ2	CAETHG_4048	3'-5' exonuclease
Genetic Information Processing	Replication and repair	DNA replication	CAETHG_RS12010	K02337	dnaE	CAETHG_2438	DNA polymerase III subunit alpha
Genetic Information Processing	Replication and repair	DNA replication	CAETHG_RS05125	K03763	polC	CAETHG_1073	DNA polymerase III subunit alpha
Genetic Information Processing	Replication and repair	DNA replication	CAETHG_RS10790	K02343	dnaX	CAETHG_2199	DNA polymerase III subunit gamma/tau
Genetic Information Processing	Replication and repair	DNA replication	CAETHG_RS11070	K02341	holB	CAETHG_2247	DNA polymerase III subunit delta'
Genetic Information Processing	Replication and repair	DNA replication	CAETHG_RS14165	K02340	holA	CAETHG_2882	DNA polymerase III subunit delta
Genetic Information Processing	Replication and repair	DNA replication	CAETHG_RS10390	K02338	dnaN	CAETHG_2125	DNA polymerase III subunit beta
Genetic Information Processing	Replication and repair	DNA replication	CAETHG_RS10250	K02314	dnaB	CAETHG_2096	replicative DNA helicase
Genetic Information Processing	Replication and repair	DNA replication	CAETHG_RS14330	K02316	dnaG	CAETHG_2916	DNA primase
Genetic Information Processing	Replication and repair	DNA replication	CAETHG_RS10285	K03111	ssb	CAETHG_2104	single-stranded DNA-binding protein
Genetic Information Processing	Replication and repair	DNA replication	CAETHG_RS15245	K03111	ssb2	CAETHG_3105	single-stranded DNA-binding protein
Genetic Information Processing	Replication and repair	DNA replication	CAETHG_RS16585	K03470	rnhB	CAETHG_3378	ribonuclease HII
Genetic Information Processing	Replication and repair	DNA replication	CAETHG_RS06045	K02335	polA	CAETHG_1259	DNA polymerase I
Genetic Information Processing	Replication and repair	DNA replication	CAETHG_RS07560	K01972	ligA	CAETHG_1558	NAD-dependent DNA ligase LigA
Genetic Information Processing	Replication and repair	Base excision repair	CAETHG_RS07660	K03660	OGG1	CAETHG_1579	DNA-(apurinic or apyrimidinic site) lyase
Genetic Information Processing	Replication and repair	Base excision repair	CAETHG_RS08575	K10773	NTH	-	endonuclease III
Genetic Information Processing	Replication and repair	Base excision repair	CAETHG_RS07390	K01246	tag	CAETHG_1539	methyladenine DNA glycosylase
Genetic Information Processing	Replication and repair	Base excision repair	CAETHG_RS10925	K21929	udg	CAETHG_2223	uracil-DNA glycosylase
Genetic Information Processing	Replication and repair	Base excision repair	CAETHG_RS11200	K21929	udg2	CAETHG_2274	uracil-DNA glycosylase
Genetic Information Processing	Replication and repair	Base excision repair	CAETHG_RS11315	K03652	MPG	CAETHG_2298	DNA-3-methyladenine glycosylase
Genetic Information Processing	Replication and repair	Base excision repair	CAETHG_RS00520	K01151	nfo	CAETHG_0108	deoxyribonuclease IV
Genetic Information Processing	Replication and repair	Base excision repair	CAETHG_RS06105	K07462	recJ	CAETHG_1271	delta(24)-sterol C-methyltransferase
Genetic Information Processing	Replication and repair	Base excision repair	CAETHG_RS14840	K07462	recJ2	CAETHG_3018	single-stranded-DNA-specific exonuclease RecJ
Genetic Information Processing	Replication and repair	Nucleotide excision repair	CAETHG_RS09780	K03723	mfd	CAETHG_2001	transcription-repair coupling factor
Genetic Information Processing	Replication and repair	Nucleotide excision repair	CAETHG_RS11955	K03701	uvrA	CAETHG_2427	excinuclease ABC subunit UvrA
Genetic Information Processing	Replication and repair	Nucleotide excision repair	CAETHG_RS17535	K03701	uvrA2	CAETHG_3574	excinuclease ABC subunit A
Genetic Information Processing	Replication and repair	Nucleotide excision repair	CAETHG_RS11950	K03702	uvrB	CAETHG_2426	excinuclease ABC subunit UvrB
Genetic Information Processing	Replication and repair	Nucleotide excision repair	CAETHG_RS11980	K03703	uvrC	CAETHG_2432	excinuclease ABC subunit UvrC
Genetic Information Processing	Replication and repair	Nucleotide excision repair	CAETHG_RS01380	K03657	uvrD	CAETHG_0292	hypothetical protein
Genetic Information Processing	Replication and repair	Nucleotide excision repair	CAETHG_RS03975	K03657	uvrD2	CAETHG_0838	ATP-dependent helicase
Genetic Information Processing	Replication and repair	Nucleotide excision repair	CAETHG_RS07565	K03657	uvrD3	CAETHG_1559	DNA helicase PcrA
Genetic Information Processing	Replication and repair	Nucleotide excision repair	CAETHG_RS08195	K03657	uvrD4	CAETHG_1692	Helicase superfamily 1 UvrD-related protein
Genetic Information Processing	Replication and repair	Nucleotide excision repair	CAETHG_RS18405	K03657	uvrD5	CAETHG_3749	ATP-dependent helicase
Genetic Information Processing	Replication and repair	Mismatch repair	CAETHG_RS01000	K03555	mutS	CAETHG_0210	DNA mismatch repair protein MutS
Genetic Information Processing	Replication and repair	Mismatch repair	CAETHG_RS06430	K07456	mutS2	CAETHG_1338	endonuclease MutS2
Genetic Information Processing	Replication and repair	Mismatch repair	CAETHG_RS17715	K07456	mutS2_2	CAETHG_3607	DNA mismatch repair protein MutS
Genetic Information Processing	Replication and repair	Mismatch repair	CAETHG_RS00995	K03572	mutL	CAETHG_0209	DNA mismatch repair protein MutL
Genetic Information Processing	Replication and repair	Mismatch repair	CAETHG_RS15725	K03601	xseA	CAETHG_3202	exodeoxyribonuclease VII large subunit
Genetic Information Processing	Replication and repair	Mismatch repair	CAETHG_RS15730	K03602	xseB	CAETHG_3203	exodeoxyribonuclease VII small subunit
Genetic Information Processing	Replication and repair	Homologous recombination	CAETHG_RS10400	K03629	recF	CAETHG_2127	DNA replication/repair protein RecF
Genetic Information Processing	Replication and repair	Homologous recombination	CAETHG_RS14280	K03584	recO	CAETHG_2906	DNA repair protein RecO
Genetic Information Processing	Replication and repair	Homologous recombination	CAETHG_RS10800	K06187	recR	CAETHG_2201	recombination protein RecR
Genetic Information Processing	Replication and repair	Homologous recombination	CAETHG_RS16750	K03553	recA	CAETHG_3411	recombinase RecA
Genetic Information Processing	Replication and repair	Homologous recombination	CAETHG_RS06155	K03550	ruvA	CAETHG_1281	Holliday junction branch migration protein RuvA
Genetic Information Processing	Replication and repair	Homologous recombination	CAETHG_RS06150	K03551	ruvB	CAETHG_1280	Holliday junction branch migration DNA helicas
Genetic Information Processing	Replication and repair	Homologous recombination	CAETHG_RS07980	K03655	recG	CAETHG_1648	transcriptional regulator
Genetic Information Processing	Replication and repair	Homologous recombination	CAETHG_RS08140	K03655	recG2	CAETHG_1679	putative transcriptional regulator
Genetic Information Processing	Replication and repair	Homologous recombination	CAETHG_RS16460	K03655	recG3	CAETHG_3351	DNA helicase RecG
Genetic Information Processing	Replication and repair	Homologous recombination	CAETHG_RS11630	K03581	recD	CAETHG_2359	ATP-dependent RecD-like DNA helicase
Genetic Information Processing	Replication and repair	Homologous recombination	CAETHG_RS16390	K04066	priA	CAETHG_3337	primosomal protein N'
Genetic Information Processing	Transcription	Transcription factors	CAETHG_RS10690	K13653	K13653	CAETHG_2182	AraC family transcriptional regulator
Genetic Information Processing	Transcription	Transcription factors	CAETHG_RS05895	K21755	bsdA	CAETHG_1229	LysR family transcriptional regulator
Genetic Information Processing	Transcription	Transcription factors	CAETHG_RS10120	K21755	bsdA2	CAETHG_2069	LysR family transcriptional regulator
Genetic Information Processing	Transcription	Transcription factors	CAETHG_RS19035	K21755	bsdA3	CAETHG_3880	LysR family transcriptional regulator
Genetic Information Processing	Transcription	Transcription factors	CAETHG_RS00690	K03436	fruR2	CAETHG_0144	DeoR/GlpR transcriptional regulator
Genetic Information Processing	Transcription	Transcription factors	CAETHG_RS03335	K03436	fruR2_2	CAETHG_0706	DeoR/GlpR transcriptional regulator
Genetic Information Processing	Transcription	Transcription factors	CAETHG_RS11585	K06283	spoIIID	CAETHG_2355	sporulation transcriptional regulator SpoIIID
Genetic Information Processing	Transcription	Transcription factors	CAETHG_RS18105	K06608	iolR	CAETHG_3685	DeoR/GlpR transcriptional regulator
Genetic Information Processing	Transcription	Transcription factors	CAETHG_RS14290	K23774	ccpN	CAETHG_2908	hypothetical protein
Genetic Information Processing	Transcription	Transcription factors	CAETHG_RS11290	K02529	lacI	CAETHG_2293	LacI family transcriptional regulator
Genetic Information Processing	Transcription	Transcription factors	CAETHG_RS10980	K02103	araR	-	GntR family transcriptional regulator
Genetic Information Processing	Transcription	Transcription factors	CAETHG_RS13610	K03710	K03710	CAETHG_2767	GntR family transcriptional regulator
Genetic Information Processing	Transcription	Transcription factors	CAETHG_RS01185	K05799	pdhR	CAETHG_0249	FadR family transcriptional regulator
Genetic Information Processing	Transcription	Transcription factors	CAETHG_RS17060	K05799	pdhR2	CAETHG_3474	FadR family transcriptional regulator
Genetic Information Processing	Transcription	Transcription factors	CAETHG_RS19920	K00375	K00375	-
Genetic Information Processing	Transcription	Transcription factors	CAETHG_RS19100	K00375	K00375_2	CAETHG_3893	PLP-dependent aminotransferase family protein
Genetic Information Processing	Transcription	Transcription factors	CAETHG_RS08900	K18907	norG	CAETHG_1837	PLP-dependent aminotransferase family protein
Genetic Information Processing	Transcription	Transcription factors	CAETHG_RS09245	K07978	plmA	CAETHG_1908	GntR family transcriptional regulator
Genetic Information Processing	Transcription	Transcription factors	CAETHG_RS02760	K07979	ytrA	CAETHG_0581	GntR family transcriptional regulator
Genetic Information Processing	Transcription	Transcription factors	CAETHG_RS06925	K07979	ytrA2	CAETHG_1438	GntR family transcriptional regulator
Genetic Information Processing	Transcription	Transcription factors	CAETHG_RS12480	K07979	ytrA3	CAETHG_2535	GntR family transcriptional regulator
Genetic Information Processing	Transcription	Transcription factors	CAETHG_RS13595	K03718	asnC	CAETHG_2764	transcriptional regulator
Genetic Information Processing	Transcription	Transcription factors	CAETHG_RS00905	K03719	lrp	CAETHG_0190	Lrp/AsnC family transcriptional regulator
Genetic Information Processing	Transcription	Transcription factors	CAETHG_RS03310	K03719	lrp2	CAETHG_0697	Lrp/AsnC family transcriptional regulator
Genetic Information Processing	Transcription	Transcription factors	CAETHG_RS12195	K03719	lrp3	CAETHG_2477	Lrp/AsnC family transcriptional regulator
Genetic Information Processing	Transcription	Transcription factors	CAETHG_RS00030	K03556	malT	CAETHG_0007	LuxR family transcriptional regulator
Genetic Information Processing	Transcription	Transcription factors	CAETHG_RS01870	K03556	malT2	CAETHG_0394	LuxR family transcriptional regulator
Genetic Information Processing	Transcription	Transcription factors	CAETHG_RS03765	K18909	mepR	CAETHG_0797	MarR family transcriptional regulator
Genetic Information Processing	Transcription	Transcription factors	CAETHG_RS00085	K03711	fur	CAETHG_0018	transcriptional repressor
Genetic Information Processing	Transcription	Transcription factors	CAETHG_RS13270	K03711	fur2	CAETHG_2706	transcriptional repressor
Genetic Information Processing	Transcription	Transcription factors	CAETHG_RS16210	K03711	fur3	CAETHG_3301	transcriptional repressor
Genetic Information Processing	Transcription	Transcription factors	CAETHG_RS18275	K03711	fur4	CAETHG_3722	transcriptional repressor
Genetic Information Processing	Transcription	Transcription factors	CAETHG_RS07040	K09825	perR	CAETHG_1463	transcriptional repressor
Genetic Information Processing	Transcription	Transcription factors	CAETHG_RS04445	K19333	kdgR	CAETHG_0932	IclR family transcriptional regulator
Genetic Information Processing	Transcription	Transcription factors	CAETHG_RS10665	K19333	kdgR2	CAETHG_2177	IclR family transcriptional regulator
Genetic Information Processing	Transcription	Transcription factors	CAETHG_RS11805	K19333	kdgR3	CAETHG_2396	IclR family transcriptional regulator
Genetic Information Processing	Transcription	Transcription factors	CAETHG_RS17580	K19333	kdgR4	CAETHG_3583	hypothetical protein
Genetic Information Processing	Transcription	Transcription factors	CAETHG_RS02110	K10914	crp	CAETHG_0443	Crp/Fnr family transcriptional regulator
Genetic Information Processing	Transcription	Transcription factors	CAETHG_RS15580	K10914	crp2	CAETHG_3172	Crp/Fnr family transcriptional regulator
Genetic Information Processing	Transcription	Transcription factors	CAETHG_RS14085	K21563	dnr	CAETHG_2865	Crp/Fnr family transcriptional regulator
Genetic Information Processing	Transcription	Transcription factors	CAETHG_RS16165	K17472	cymR	CAETHG_3292	Rrf2 family transcriptional regulator
Genetic Information Processing	Transcription	Transcription factors	CAETHG_RS17995	K03892	arsR	CAETHG_3663	ArsR family transcriptional regulator
Genetic Information Processing	Transcription	Transcription factors	CAETHG_RS11270	K21903	cadC	CAETHG_2289	ArsR family transcriptional regulator
Genetic Information Processing	Transcription	Transcription factors	CAETHG_RS04515	K22042	hlyU	CAETHG_0947	ArsR family transcriptional regulator
Genetic Information Processing	Transcription	Transcription factors	CAETHG_RS01790	K23779	sutR	CAETHG_0377	XRE family transcriptional regulator
Genetic Information Processing	Transcription	Transcription factors	CAETHG_RS16940	K23779	sutR2	CAETHG_3450	XRE family transcriptional regulator
Genetic Information Processing	Transcription	Transcription factors	CAETHG_RS01610	K10947	padR	CAETHG_0340	transcriptional regulator
Genetic Information Processing	Transcription	Transcription factors	CAETHG_RS03680	K10947	padR2	CAETHG_0778	PadR family transcriptional regulator
Genetic Information Processing	Transcription	Transcription factors	CAETHG_RS05710	K10947	padR3	CAETHG_1191	PadR family transcriptional regulator
Genetic Information Processing	Transcription	Transcription factors	CAETHG_RS06370	K10947	padR4	CAETHG_1325	PadR family transcriptional regulator
Genetic Information Processing	Transcription	Transcription factors	CAETHG_RS06405	K10947	padR5	CAETHG_1333	PadR family transcriptional regulator
Genetic Information Processing	Transcription	Transcription factors	CAETHG_RS08330	K10947	padR6	CAETHG_1722	PadR family transcriptional regulator
Genetic Information Processing	Transcription	Transcription factors	CAETHG_RS18240	K10947	padR7	CAETHG_3715	PadR family transcriptional regulator
Genetic Information Processing	Transcription	Transcription factors	CAETHG_RS02775	K02171	blaI	CAETHG_0584	transcriptional regulator
Genetic Information Processing	Transcription	Transcription factors	CAETHG_RS08325	K02171	blaI2	CAETHG_1721	transcriptional regulator
Genetic Information Processing	Transcription	Transcription factors	CAETHG_RS13620	K02171	blaI3	CAETHG_2769	transcriptional regulator
Genetic Information Processing	Transcription	Transcription factors	CAETHG_RS16850	K02171	blaI4	CAETHG_3431	transcriptional regulator
Genetic Information Processing	Transcription	Transcription factors	CAETHG_RS19735	K02171	blaI5	CAETHG_4026	transcriptional regulator
Genetic Information Processing	Transcription	Transcription factors	CAETHG_RS14880	K23356	trmB2	CAETHG_3027	TrmB family transcriptional regulator
Genetic Information Processing	Transcription	Transcription factors	CAETHG_RS00445	K21405	acoR	CAETHG_0093	sigma-54-dependent Fis family transcriptiona
Genetic Information Processing	Transcription	Transcription factors	CAETHG_RS00450	K21405	acoR2	CAETHG_0094	sigma54 specific transcriptional regulator wit
Genetic Information Processing	Transcription	Transcription factors	CAETHG_RS00485	K21405	acoR3	CAETHG_0101	sigma-54-dependent Fis family transcriptiona
Genetic Information Processing	Transcription	Transcription factors	CAETHG_RS00505	K21405	acoR4	CAETHG_0105	sigma-54-dependent Fis family transcriptiona
Genetic Information Processing	Transcription	Transcription factors	CAETHG_RS01835	K21405	acoR5	CAETHG_0386	sigma-54-dependent Fis family transcriptiona
Genetic Information Processing	Transcription	Transcription factors	CAETHG_RS02205	K21405	acoR6	CAETHG_0463	sigma-54-dependent Fis family transcriptiona
Genetic Information Processing	Transcription	Transcription factors	CAETHG_RS02250	K21405	acoR7	CAETHG_0472	sigma54 specific transcriptional regulator wit
Genetic Information Processing	Transcription	Transcription factors	CAETHG_RS02615	K21405	acoR8	CAETHG_0552	sigma-54-dependent Fis family transcriptiona
Genetic Information Processing	Transcription	Transcription factors	CAETHG_RS02625	K21405	acoR9	CAETHG_0554	sigma-54-dependent Fis family transcriptiona
Genetic Information Processing	Transcription	Transcription factors	CAETHG_RS09125	K21405	acoR10	CAETHG_1884	sigma-54-dependent Fis family transcriptiona
Genetic Information Processing	Transcription	Transcription factors	CAETHG_RS09255	K21405	acoR11	CAETHG_1910	Fis family transcriptional regulator
Genetic Information Processing	Transcription	Transcription factors	CAETHG_RS13775	K21405	acoR12	CAETHG_2800	sigma-54-dependent Fis family transcriptiona
Genetic Information Processing	Transcription	Transcription factors	CAETHG_RS03890	K02647	cdaR	CAETHG_0822	sugar diacid utilization regulator
Genetic Information Processing	Transcription	Transcription factors	CAETHG_RS05685	K06714	rocR	CAETHG_1186	sigma-54-dependent Fis family transcriptiona
Genetic Information Processing	Transcription	Transcription factors	CAETHG_RS07670	K01926	rex	CAETHG_1581	redox-sensing transcriptional repressor Rex
Genetic Information Processing	Transcription	Transcription factors	CAETHG_RS16615	K03706	codY	CAETHG_3384	GTP-sensing pleiotropic transcriptiona
Genetic Information Processing	Transcription	Transcription factors	CAETHG_RS02590	K07727	K07727	CAETHG_0545	transcriptional regulator
Genetic Information Processing	Transcription	Transcription factors	CAETHG_RS17125	K07727	K07727_2	CAETHG_3487	transcriptional regulator
Genetic Information Processing	Transcription	Transcription factors	CAETHG_RS18460	K07727	K07727_3	CAETHG_3761	XRE family transcriptional regulator
Genetic Information Processing	Transcription	Transcription factors	CAETHG_RS00070	K07729	K07729	CAETHG_0015	transcriptional regulator
Genetic Information Processing	Transcription	Transcription factors	CAETHG_RS05650	K07729	K07729_2	CAETHG_1179	transcriptional regulator
Genetic Information Processing	Transcription	Transcription factors	CAETHG_RS10495	K07729	K07729_3	CAETHG_2140	transcriptional regulator
Genetic Information Processing	Transcription	Transcription factors	CAETHG_RS18420	K07729	K07729_4	CAETHG_3752	transcriptional regulator
Genetic Information Processing	Transcription	Transcription factors	CAETHG_RS18985	K07729	K07729_5	CAETHG_3870	transcriptional regulator
Genetic Information Processing	Transcription	Transcription factors	CAETHG_RS19410	K07729	K07729_6	CAETHG_3956	transcriptional regulator
Genetic Information Processing	Transcription	Transcription factors	CAETHG_RS11910	K07723	ndoAI	CAETHG_2418	hypothetical protein
Genetic Information Processing	Transcription	Transcription factors	CAETHG_RS02645	K21600	csoR	CAETHG_0558	hypothetical protein
Genetic Information Processing	Transcription	Transcription factors	CAETHG_RS05475	K21600	csoR2	CAETHG_1142	hypothetical protein
Genetic Information Processing	Transcription	Transcription factors	CAETHG_RS15895	K21600	csoR3	CAETHG_3238	transcriptional regulator
Genetic Information Processing	Transcription	Transcription factors	CAETHG_RS01340	K09684	pucR	CAETHG_0284	PucR family transcriptional regulator
Genetic Information Processing	Transcription	Transcription factors	CAETHG_RS02065	K09684	pucR2	CAETHG_0433	PucR family transcriptional regulator
Genetic Information Processing	Transcription	Transcription factors	CAETHG_RS17815	K09684	pucR3	CAETHG_3627	hypothetical protein
Genetic Information Processing	Transcription	Transcription factors	CAETHG_RS11120	K06284	abrB	CAETHG_2257	AbrB/MazE/SpoVT family DNA-bindin
Genetic Information Processing	Transcription	Transcription factors	CAETHG_RS09770	K04769	spoVT	CAETHG_1999	stage V sporulation protein T
Genetic Information Processing	Transcription	Transcription factors	CAETHG_RS10330	K03497	parB	CAETHG_2113	chromosome partitioning protein ParB
Genetic Information Processing	Transcription	Transcription factors	CAETHG_RS10340	K03497	parB2	CAETHG_2115	nucleoid occlusion protein
Genetic Information Processing	Transcription	Transcription factors	CAETHG_RS14845	K03402	argR	CAETHG_3019	arginine repressor
Genetic Information Processing	Transcription	Transcription factors	CAETHG_RS15755	K03402	argR2	CAETHG_3208	arginine repressor
Genetic Information Processing	Transcription	Transcription factors	CAETHG_RS14200	K03705	hrcA	CAETHG_2889	heat-inducible transcriptional repressor HrcA
Genetic Information Processing	Transcription	Transcription factors	CAETHG_RS09600	K03708	ctsR	CAETHG_1977	hypothetical protein
Genetic Information Processing	Transcription	Transcription factors	CAETHG_RS08520	K05311	cggR	CAETHG_1761	transcriptional regulator
Genetic Information Processing	Transcription	Transcription factors	CAETHG_RS19230	K05346	deoR	CAETHG_3920	RNA polymerase subunit sigma-70
Genetic Information Processing	Transcription	Transcription factors	CAETHG_RS19600	K11531	lsrR	CAETHG_3999	DeoR family transcriptional regulator
Genetic Information Processing	Transcription	Transcription factors	CAETHG_RS16290	K07738	nrdR	CAETHG_3317	transcriptional repressor NrdR
Genetic Information Processing	Transcription	Transcription factors	CAETHG_RS09820	K09685	purR	CAETHG_2009	pur operon repressor
Genetic Information Processing	Transcription	Transcription factors	CAETHG_RS01050	#N/A	RS01050	CAETHG_0221	MurR/RpiR family transcriptional regulator
Genetic Information Processing	Transcription	Transcription machinery	CAETHG_RS14335	K03086	rpoD	CAETHG_2917	RNA polymerase sigma factor RpoD
Genetic Information Processing	Transcription	Transcription machinery	CAETHG_RS18230	K03088	rpoE	CAETHG_3713	RNA polymerase sigma-24 subunit ECF subfamily
Genetic Information Processing	Transcription	Transcription machinery	CAETHG_RS06215	K03091	sigH	CAETHG_1293	RNA polymerase sporulation sigma factor SigF
Genetic Information Processing	Transcription	Transcription machinery	CAETHG_RS09535	K03091	sigH2	CAETHG_1964	RNA polymerase sporulation sigma factor SigH
Genetic Information Processing	Transcription	Transcription machinery	CAETHG_RS12790	K03091	sigH3	CAETHG_2597	sigma-70 family RNA polymerase sigma factor
Genetic Information Processing	Transcription	Transcription machinery	CAETHG_RS16245	K03091	sigH4	CAETHG_3308	RNA polymerase subunit sigma-70
Genetic Information Processing	Transcription	Transcription machinery	CAETHG_RS16275	K03091	sigH5	CAETHG_3314	RNA polymerase sporulation sigma factor SigE
Genetic Information Processing	Transcription	Transcription machinery	CAETHG_RS16280	K03091	sigH6	CAETHG_3315	RNA polymerase sporulation sigma factor SigG
Genetic Information Processing	Transcription	Transcription machinery	CAETHG_RS02445	K03093	sigI	CAETHG_0513	RNA polymerase sigma-I factor
Genetic Information Processing	Transcription	Transcription machinery	CAETHG_RS08525	K03092	rpoN	CAETHG_1762	RNA polymerase sigma-54 factor
Genetic Information Processing	Transcription	Transcription machinery	CAETHG_RS15375	K02405	fliA	CAETHG_3131	FliA/WhiG family RNA polymerase sigma factor
Genetic Information Processing	Transcription	Transcription machinery	CAETHG_RS16670	K02600	nusA	CAETHG_3395	transcription termination/antiterminatio
Genetic Information Processing	Transcription	Transcription machinery	CAETHG_RS15720	K03625	nusB	CAETHG_3201	transcription antitermination factor NusB
Genetic Information Processing	Transcription	Transcription machinery	CAETHG_RS09505	K02601	nusG	CAETHG_1960	transcription termination/antiterminatio
Genetic Information Processing	Transcription	Transcription machinery	CAETHG_RS11825	K04749	rsbV	CAETHG_2401	anti-sigma factor antagonist
Genetic Information Processing	Transcription	Transcription machinery	CAETHG_RS11835	K04757	rsbW	CAETHG_2403	ATP-binding protein
Genetic Information Processing	Transcription	Transcription machinery	CAETHG_RS15835	K03803	rseC	CAETHG_3226	siderophore-interacting protein
Genetic Information Processing	Transcription	Transcription machinery	CAETHG_RS03405	K03624	greA	CAETHG_0720	transcription elongation factor GreA
Genetic Information Processing	Transcription	Transcription machinery	CAETHG_RS06990	K03624	greA2	CAETHG_1453	transcription elongation factor GreA
Genetic Information Processing	Transcription	Transcription machinery	CAETHG_RS09665	K03624	greA3	CAETHG_1983	transcription elongation factor GreA
Genetic Information Processing	Transcription	Messenger RNA biogenesis	CAETHG_RS13905	K08301	rng	CAETHG_2827	ribonuclease E/G
Genetic Information Processing	Transcription	Messenger RNA biogenesis	CAETHG_RS16520	K03685	rnc	CAETHG_3364	ribonuclease III
Genetic Information Processing	Transcription	Messenger RNA biogenesis	CAETHG_RS08470	K03698	cbf	CAETHG_1750	HD domain-containing protein
Genetic Information Processing	Transcription	Messenger RNA biogenesis	CAETHG_RS11990	K06958	rapZ	CAETHG_2434	RNase adapter RapZ
Genetic Information Processing	Translation	Ribosome biogenesis	CAETHG_RS14275	K03595	era	CAETHG_2905	GTPase Era
Genetic Information Processing	Translation	Ribosome biogenesis	CAETHG_RS13925	K03979	obgE	CAETHG_2831	GTPase ObgE
Genetic Information Processing	Translation	Ribosome biogenesis	CAETHG_RS07575	K06183	rsuA	CAETHG_1561	rRNA pseudouridine synthase
Genetic Information Processing	Translation	Ribosome biogenesis	CAETHG_RS11225	K02528	ksgA	CAETHG_2279	16S rRN
Genetic Information Processing	Translation	Ribosome biogenesis	CAETHG_RS16410	K03500	rsmB	CAETHG_3341	16S rRNA (cytosine(967)-C(5))-methyltransferas
Genetic Information Processing	Translation	Ribosome biogenesis	CAETHG_RS16465	K08316	rsmD	CAETHG_3352	16S rRNA (guanine(966)-N(2))-methyltransferas
Genetic Information Processing	Translation	Ribosome biogenesis	CAETHG_RS14225	K09761	rsmE	-	16S rRNA (uracil(1498)-N(3))-methyltransferase
Genetic Information Processing	Translation	Ribosome biogenesis	CAETHG_RS10345	K03501	gidB	CAETHG_2116	16S rRNA (guanine(527)-N(7))-methyltransferas
Genetic Information Processing	Translation	Ribosome biogenesis	CAETHG_RS15445	K03438	mraW	CAETHG_3144	16S rRNA (cytosine(1402)-N(4))-methyltransferas
Genetic Information Processing	Translation	Ribosome biogenesis	CAETHG_RS11105	K07056	rsmI	CAETHG_2254	16S rRN
Genetic Information Processing	Translation	Ribosome biogenesis	CAETHG_RS15745	K06442	tlyA	CAETHG_3206	TlyA family rRN
Genetic Information Processing	Translation	Ribosome biogenesis	CAETHG_RS09545	K03218	rlmB	CAETHG_1966	23S rRN
Genetic Information Processing	Translation	Ribosome biogenesis	CAETHG_RS18900	K00783	rlmH	CAETHG_3853	23S rRN
Genetic Information Processing	Translation	Ribosome biogenesis	CAETHG_RS16415	K06941	rlmN	CAETHG_3342	23S rRNA (adenine(2503)-C(2))-methyltransferas
Genetic Information Processing	Translation	Ribosome biogenesis	CAETHG_RS12025	K03215	rumA	CAETHG_2442	23S rRNA (uracil(1939)-C(5))-methyltransferas
Genetic Information Processing	Translation	Ribosome biogenesis	CAETHG_RS14600	K03215	rumA2	CAETHG_2969	23S rRNA (uracil(1939)-C(5))-methyltransferas
Genetic Information Processing	Translation	Ribosome biogenesis	CAETHG_RS01055	K06178	rluB	CAETHG_0222	rRNA pseudouridine synthase
Genetic Information Processing	Translation	Ribosome biogenesis	CAETHG_RS18875	K06179	rluC	CAETHG_3848	RluA family pseudouridine synthase
Genetic Information Processing	Translation	Ribosome biogenesis	CAETHG_RS13945	K06180	rluD	CAETHG_2835	pseudouridine synthase
Genetic Information Processing	Translation	Ribosome biogenesis	CAETHG_RS15535	K06180	rluD2	CAETHG_3162	RluA family pseudouridine synthase
Genetic Information Processing	Translation	Ribosome biogenesis	CAETHG_RS08125	K03789	rimI	CAETHG_1676	ribosomal-protein-alanine N-acetyltransferase
Genetic Information Processing	Translation	Ribosome biogenesis	CAETHG_RS10860	K03790	rimJ	-	N-acetyltransferase
Genetic Information Processing	Translation	Ribosome biogenesis	CAETHG_RS16560	K02860	rimM	CAETHG_3373	16S rRNA processing protein RimM
Genetic Information Processing	Translation	Ribosome biogenesis	CAETHG_RS16740	K14441	rimO	CAETHG_3409	30S ribosomal protein S12 methylthiotransferas
Genetic Information Processing	Translation	Ribosome biogenesis	CAETHG_RS14220	K02687	prmA	CAETHG_2893	50S ribosomal protein L11 methyltransferase
Genetic Information Processing	Translation	Ribosome biogenesis	CAETHG_RS09550	K11145	K11145	CAETHG_1967	hypothetical protein
Genetic Information Processing	Translation	Ribosome biogenesis	CAETHG_RS16350	K03977	engA	CAETHG_3329	ribosome biogenesis GTPase Der
Genetic Information Processing	Translation	Ribosome biogenesis	CAETHG_RS16580	K14540	rbgA	CAETHG_3377	ribosome biogenesis GTPase YlqF
Genetic Information Processing	Translation	Ribosome biogenesis	CAETHG_RS06195	K03665	hflX	CAETHG_1289	GTPase HflX
Genetic Information Processing	Translation	Ribosome biogenesis	CAETHG_RS11485	K07566	tsaC2	CAETHG_2334	threonylcarbamoyl-AMP synthase
Genetic Information Processing	Translation	Ribosome biogenesis	CAETHG_RS16690	K02834	rbfA	CAETHG_3399	30S ribosome-binding factor RbfA
Genetic Information Processing	Translation	Ribosome biogenesis	CAETHG_RS16665	K09748	rimP	CAETHG_3394	ribosome maturation factor RimP
Genetic Information Processing	Translation	Ribosome biogenesis	CAETHG_RS10395	K14761	ybcJ	CAETHG_2126	RNA-binding protein
Genetic Information Processing	Translation	Ribosome biogenesis	CAETHG_RS14265	K07042	ybeY	CAETHG_2903	rRNA maturation RNase YbeY
Genetic Information Processing	Translation	Ribosome biogenesis	CAETHG_RS11645	K05808	yhbH	CAETHG_2363	ribosome-associated translation inhibitor RaiA
Genetic Information Processing	Translation	Ribosome biogenesis	CAETHG_RS15435	K06942	ychF	CAETHG_3142	redox-regulated ATPase YchF
Genetic Information Processing	Transcription	Transfer RNA biogenesis	CAETHG_RS06090	K07560	dtd	CAETHG_1268	D-tyrosyl-tRNA(Tyr) deacylase
Genetic Information Processing	Transcription	Transfer RNA biogenesis	CAETHG_RS04595	K03439	trmB	CAETHG_0964	tRNA (guanosine(46)-N7)-methyltransferase TrmB
Genetic Information Processing	Transcription	Transfer RNA biogenesis	CAETHG_RS09280	K06173	truA	CAETHG_1915	tRNA pseudouridine(38-40) synthase TruA
Genetic Information Processing	Transcription	Transfer RNA biogenesis	CAETHG_RS16700	K03177	truB	CAETHG_3401	tRNA pseudouridine(55) synthase TruB
Genetic Information Processing	Transcription	Transfer RNA biogenesis	CAETHG_RS07740	K01409	KAE1	CAETHG_1595	tRN
Genetic Information Processing	Transcription	Transfer RNA biogenesis	CAETHG_RS03685	K07566	tsaC	CAETHG_0779	threonylcarbamoyl-AMP synthase
Genetic Information Processing	Transcription	Transfer RNA biogenesis	CAETHG_RS00990	K00791	miaA	CAETHG_0208	tRNA (adenosine(37)-N6)-dimethylallyltransferas
Genetic Information Processing	Transcription	Transfer RNA biogenesis	CAETHG_RS10355	K03650	mnmE	CAETHG_2118	tRNA uridine-5-carboxymethylaminomethyl(34
Genetic Information Processing	Transcription	Transfer RNA biogenesis	CAETHG_RS10350	K03495	gidA	CAETHG_2117	tRNA uridine-5-carboxymethylaminomethyl(34
Genetic Information Processing	Transcription	Transfer RNA biogenesis	CAETHG_RS06140	K00773	tgt	CAETHG_1278	tRNA guanosine(34) transglycosylase Tgt
Genetic Information Processing	Transcription	Transfer RNA biogenesis	CAETHG_RS10375	K03536	rnpA	CAETHG_2122	ribonuclease P protein component
Genetic Information Processing	Transcription	Transfer RNA biogenesis	CAETHG_RS07505	K00989	rph	CAETHG_1547	ribonuclease PH
Genetic Information Processing	Transcription	Transfer RNA biogenesis	CAETHG_RS00295	K19055	prdX	CAETHG_0063	prolyl-tRNA synthetase associate
Genetic Information Processing	Transcription	Transfer RNA biogenesis	CAETHG_RS10745	K11991	tadA	CAETHG_2192	nucleoside deaminase
Genetic Information Processing	Transcription	Transfer RNA biogenesis	CAETHG_RS09675	K05540	dusB	CAETHG_1985	tRNA dihydrouridine synthase DusB
Genetic Information Processing	Transcription	Transfer RNA biogenesis	CAETHG_RS01005	K06168	miaB	CAETHG_0211	tRNA (N6-isopenteny
Genetic Information Processing	Transcription	Transfer RNA biogenesis	CAETHG_RS14230	K18707	mtaB	CAETHG_2896	tRN
Genetic Information Processing	Transcription	Transfer RNA biogenesis	CAETHG_RS19495	K15256	cmoA	-	class I SAM-dependent methyltransferase
Genetic Information Processing	Transcription	Transfer RNA biogenesis	CAETHG_RS16565	K00554	trmD	CAETHG_3374	tRNA (guanosine(37)-N1)-methyltransferase TrmD
Genetic Information Processing	Transcription	Transfer RNA biogenesis	CAETHG_RS14345	K06967	trmK	CAETHG_2919	SAM-dependent methyltransferase
Genetic Information Processing	Transcription	Transfer RNA biogenesis	CAETHG_RS08535	K03216	trmL	CAETHG_1764	tRN
Genetic Information Processing	Transcription	Transfer RNA biogenesis	CAETHG_RS11100	K15460	yfiC	CAETHG_2253	tRNA1(Val) (adenine(37)-N6)-methyltransferase
Genetic Information Processing	Transcription	Transfer RNA biogenesis	CAETHG_RS06455	K03437	spoU	CAETHG_1343	RNA methyltransferase
Genetic Information Processing	Transcription	Transfer RNA biogenesis	CAETHG_RS06145	K07568	queA	CAETHG_1279	S-adenosylmethionine:tRN
Genetic Information Processing	Transcription	Transfer RNA biogenesis	CAETHG_RS02355	K18979	queG	CAETHG_0495	hypothetical protein
Genetic Information Processing	Transcription	Transfer RNA biogenesis	CAETHG_RS05620	K18979	queG2	CAETHG_1173	epoxyqueuosine reductase
Genetic Information Processing	Transcription	Transfer RNA biogenesis	CAETHG_RS08585	K18979	queG3	CAETHG_1774	tRNA epoxyqueuosine(34) reductase QueG
Genetic Information Processing	Transcription	Transfer RNA biogenesis	CAETHG_RS19870	K18979	queG4	CAETHG_4056	epoxyqueuosine reductase
Genetic Information Processing	Transcription	Transfer RNA biogenesis	CAETHG_RS09695	K04075	tilS	CAETHG_1989	tRNA(Ile)-lysidine synthetase
Genetic Information Processing	Transcription	Transfer RNA biogenesis	CAETHG_RS08120	K14742	tsaB	CAETHG_1675	tRN
Genetic Information Processing	Transcription	Transfer RNA biogenesis	CAETHG_RS08115	K06925	tsaE	CAETHG_1674	tRN
Genetic Information Processing	Transcription	Transfer RNA biogenesis	CAETHG_RS01075	K22132	tcdA	CAETHG_0226	tRNA threonylcarbamoyladenosine dehydratase
Genetic Information Processing	Translation	Translation factors	CAETHG_RS16685	K02519	infB	CAETHG_3398	translation initiation factor IF-2
Genetic Information Processing	Translation	Translation factors	CAETHG_RS00765	K02520	infC	CAETHG_0161	translation initiation factor IF-3
Genetic Information Processing	Translation	Translation factors	CAETHG_RS06470	K02520	infC2	CAETHG_1346	translation initiation factor IF-3
Genetic Information Processing	Translation	Translation factors	CAETHG_RS07675	K06158	ABCF3	CAETHG_1582	ABC transporter ATP-binding protein
Genetic Information Processing	Translation	Translation factors	CAETHG_RS16625	K02357	tsf	CAETHG_3386	elongation factor Ts
Genetic Information Processing	Translation	Translation factors	CAETHG_RS09450	K02358	tuf	CAETHG_1949	elongation factor Tu
Genetic Information Processing	Translation	Translation factors	CAETHG_RS09520	K02358	tuf2	CAETHG_1963	elongation factor Tu
Genetic Information Processing	Translation	Translation factors	CAETHG_RS09455	K02355	fusA	CAETHG_1950	elongation factor G
Genetic Information Processing	Translation	Translation factors	CAETHG_RS09610	K02355	fusA2	CAETHG_1979	elongation factor G
Genetic Information Processing	Translation	Translation factors	CAETHG_RS13970	K03833	selB	-	selenocysteine-specific translation elongatio
Genetic Information Processing	Translation	Translation factors	CAETHG_RS11470	K02835	prfA	CAETHG_2331	peptide chain release factor 1
Genetic Information Processing	Translation	Translation factors	CAETHG_RS16635	K02838	frr	CAETHG_3388	ribosome-recycling factor
Genetic Information Processing	Translation	Translation factors	CAETHG_RS11465	K02493	hemK	CAETHG_2330	protein-(glutamine-N5) methyltransferase
Genetic Information Processing	Translation	Translation factors	CAETHG_RS09785	K01056	PTH1	CAETHG_2002	aminoacyl-tRNA hydrolase
Genetic Information Processing	Translation	Translation factors	CAETHG_RS09330	K02518	infA	CAETHG_1925	translation initiation factor IF-1
Genetic Information Processing	Translation	Translation factors	CAETHG_RS15665	K02356	efp	CAETHG_3190	elongation factor P
Genetic Information Processing	Translation	Translation factors	CAETHG_RS11655	K02836	prfB	CAETHG_2365	peptide chain release factor 2
Genetic Information Processing	Translation	Translation factors	CAETHG_RS08165	K02837	prfC	CAETHG_1685	peptide chain release factor 3
Genetic Information Processing	Folding, sorting and degradation	Chaperones and folding catalysts	CAETHG_RS02555	K03694	clpA	CAETHG_0538	ATP-dependent Clp protease ATP-binding subuni
Genetic Information Processing	Folding, sorting and degradation	Chaperones and folding catalysts	CAETHG_RS13315	K03695	clpB	CAETHG_2717	ATP-dependent chaperone ClpB
Genetic Information Processing	Folding, sorting and degradation	Chaperones and folding catalysts	CAETHG_RS09585	K03696	clpC	CAETHG_1974	ATP-dependent Clp protease ATP-binding subunit
Genetic Information Processing	Folding, sorting and degradation	Chaperones and folding catalysts	CAETHG_RS07080	K03544	clpX	CAETHG_1471	ATP-dependent Clp protease ATP-binding subuni
Genetic Information Processing	Folding, sorting and degradation	Chaperones and folding catalysts	CAETHG_RS00265	K04079	htpG	CAETHG_0057	molecular chaperone HtpG
Genetic Information Processing	Folding, sorting and degradation	Chaperones and folding catalysts	CAETHG_RS14210	K04043	dnaK	CAETHG_2891	molecular chaperone DnaK
Genetic Information Processing	Folding, sorting and degradation	Chaperones and folding catalysts	CAETHG_RS07630	K04077	groEL	CAETHG_1572	chaperonin GroEL
Genetic Information Processing	Folding, sorting and degradation	Chaperones and folding catalysts	CAETHG_RS11725	K03686	dnaJ	CAETHG_2379	molecular chaperone DnaJ
Genetic Information Processing	Folding, sorting and degradation	Chaperones and folding catalysts	CAETHG_RS14215	K03686	dnaJ2	CAETHG_2892	molecular chaperone DnaJ
Genetic Information Processing	Folding, sorting and degradation	Chaperones and folding catalysts	CAETHG_RS06540	K04083	hslO	CAETHG_1356	Hsp33 family molecular chaperone HslO
Genetic Information Processing	Folding, sorting and degradation	Chaperones and folding catalysts	CAETHG_RS14205	K03687	GRPE	CAETHG_2890	nucleotide exchange factor GrpE
Genetic Information Processing	Folding, sorting and degradation	Chaperones and folding catalysts	CAETHG_RS10240	K13993	HSP20	CAETHG_2094	Hsp20/alpha crystallin family protein
Genetic Information Processing	Folding, sorting and degradation	Chaperones and folding catalysts	CAETHG_RS10245	K13993	HSP20_2	CAETHG_2095	Hsp20/alpha crystallin family protein
Genetic Information Processing	Folding, sorting and degradation	Chaperones and folding catalysts	CAETHG_RS07635	K04078	groES	CAETHG_1573	co-chaperone GroES
Genetic Information Processing	Folding, sorting and degradation	Chaperones and folding catalysts	CAETHG_RS09790	K04771	degP	CAETHG_2003	protease
Genetic Information Processing	Folding, sorting and degradation	Chaperones and folding catalysts	CAETHG_RS14430	K04771	degP2	CAETHG_2936	PDZ/DHR/GLGF domain protein
Genetic Information Processing	Folding, sorting and degradation	Chaperones and folding catalysts	CAETHG_RS08200	K03798	ftsH	CAETHG_1693	peptidase M41
Genetic Information Processing	Folding, sorting and degradation	Chaperones and folding catalysts	CAETHG_RS09685	K03798	ftsH2	CAETHG_1987	cell division protein FtsH
Genetic Information Processing	Folding, sorting and degradation	Chaperones and folding catalysts	CAETHG_RS13290	K03798	ftsH3	CAETHG_2710	ATP-dependent metalloprotease FtsH
Genetic Information Processing	Folding, sorting and degradation	Chaperones and folding catalysts	CAETHG_RS02925	K23349	dmsD	CAETHG_0615	TorD-like chaperone
Genetic Information Processing	Folding, sorting and degradation	Chaperones and folding catalysts	CAETHG_RS01665	K03768	PPIB	CAETHG_0351	peptidylprolyl isomerase
Genetic Information Processing	Folding, sorting and degradation	Chaperones and folding catalysts	CAETHG_RS09775	K07533	prsA	CAETHG_2000	peptidylprolyl isomerase
Genetic Information Processing	Folding, sorting and degradation	Chaperones and folding catalysts	CAETHG_RS10955	K03769	ppiC	CAETHG_2226	peptidylprolyl isomerase
Genetic Information Processing	Folding, sorting and degradation	Chaperones and folding catalysts	CAETHG_RS09170	K03671	trxA	CAETHG_1893	thioredoxin
Genetic Information Processing	Replication and repair	DNA replication proteins	CAETHG_RS09755	K03530	hupB	CAETHG_1996	HU family DNA-binding protein
Genetic Information Processing	Replication and repair	DNA replication proteins	CAETHG_RS10385	K02313	dnaA	CAETHG_2124	chromosomal replication initiator protein DnaA
Genetic Information Processing	Replication and repair	DNA replication proteins	CAETHG_RS10025	K02315	dnaC	CAETHG_2054	DNA replication protein DnaC
Genetic Information Processing	Replication and repair	DNA replication proteins	CAETHG_RS10415	K02469	gyrA	CAETHG_2130	DNA gyrase subunit A
Genetic Information Processing	Replication and repair	DNA replication proteins	CAETHG_RS14820	K02469	gyrA2	CAETHG_3014	DNA topoisomerase IV subunit A
Genetic Information Processing	Replication and repair	DNA replication proteins	CAETHG_RS10410	K02470	gyrB	CAETHG_2129	DNA topoisomerase (ATP-hydrolyzing) subunit B
Genetic Information Processing	Replication and repair	DNA replication proteins	CAETHG_RS14815	K02470	gyrB2	CAETHG_3013	type IIA DNA topoisomerase subunit B
Genetic Information Processing	Replication and repair	DNA replication proteins	CAETHG_RS16610	K03168	topA	CAETHG_3383	DNA topoisomerase 1
Genetic Information Processing	Replication and repair	DNA replication proteins	CAETHG_RS01710	K03169	topB	CAETHG_0360	type IA DNA topoisomerase
Genetic Information Processing	Replication and repair	DNA replication proteins	CAETHG_RS01955	K03169	topB2	CAETHG_0411	DNA topoisomerase III
Genetic Information Processing	Replication and repair	Chromosome and associated proteins	CAETHG_RS16530	K03529	smc	CAETHG_3367	chromosome segregation protein SMC
Genetic Information Processing	Replication and repair	Chromosome and associated proteins	CAETHG_RS15805	K05896	scpA	CAETHG_3220	segregation/condensation protein A
Genetic Information Processing	Replication and repair	Chromosome and associated proteins	CAETHG_RS15810	K06024	scpB	CAETHG_3221	segregation/condensation protein B
Genetic Information Processing	Replication and repair	Chromosome and associated proteins	CAETHG_RS16260	K03590	ftsA	CAETHG_3311	cell division protein FtsA
Genetic Information Processing	Replication and repair	Chromosome and associated proteins	CAETHG_RS16735	K03466	ftsK	CAETHG_3408	DNA translocase FtsK
Genetic Information Processing	Replication and repair	Chromosome and associated proteins	CAETHG_RS18430	K03466	ftsK2	-	cell division FtsK/SpoIIIE
Genetic Information Processing	Replication and repair	Chromosome and associated proteins	CAETHG_RS15480	K03589	ftsQ	CAETHG_3151	polypeptide-transport-associated domain protei
Genetic Information Processing	Replication and repair	Chromosome and associated proteins	CAETHG_RS15475	K03588	ftsW	CAETHG_3150	stage V sporulation protein E
Genetic Information Processing	Replication and repair	Chromosome and associated proteins	CAETHG_RS16265	K03531	ftsZ	CAETHG_3312	cell division protein FtsZ
Genetic Information Processing	Replication and repair	Chromosome and associated proteins	CAETHG_RS13210	K03585	acrA2	CAETHG_2692	efflux RND transporter periplasmic adapto
Genetic Information Processing	Replication and repair	Chromosome and associated proteins	CAETHG_RS13860	K03610	minC	CAETHG_2818	septum site-determining protein MinC
Genetic Information Processing	Replication and repair	Chromosome and associated proteins	CAETHG_RS13865	K03609	minD	CAETHG_2819	septum site-determining protein MinD
Genetic Information Processing	Replication and repair	Chromosome and associated proteins	CAETHG_RS13870	K03608	minE	CAETHG_2820	cell division topological specificity facto
Genetic Information Processing	Replication and repair	Chromosome and associated proteins	CAETHG_RS15520	K04074	divIVA	CAETHG_3159	DivIVA domain-containing protein
Genetic Information Processing	Replication and repair	Chromosome and associated proteins	CAETHG_RS15505	K09772	sepF	CAETHG_3156	DUF552 domain-containing protein
Genetic Information Processing	Replication and repair	Chromosome and associated proteins	CAETHG_RS13840	K03569	mreB2	CAETHG_2814	rod shape-determining protein
Genetic Information Processing	Replication and repair	Chromosome and associated proteins	CAETHG_RS13845	K03570	mreC	CAETHG_2815	rod shape-determining protein MreC
Genetic Information Processing	Replication and repair	Chromosome and associated proteins	CAETHG_RS13850	K03571	mreD	CAETHG_2816	rod shape-determining protein MreD
Genetic Information Processing	Replication and repair	Chromosome and associated proteins	CAETHG_RS13875	K05837	rodA	CAETHG_2821	rod shape-determining protein RodA
Genetic Information Processing	Replication and repair	Chromosome and associated proteins	CAETHG_RS18710	K05837	rodA2	CAETHG_3814	rod shape-determining protein RodA
Genetic Information Processing	Replication and repair	Chromosome and associated proteins	CAETHG_RS10335	K03496	parA	CAETHG_2114	ParA family protein
Genetic Information Processing	Replication and repair	Chromosome and associated proteins	CAETHG_RS17305	K03496	parA2	CAETHG_3524	ParA family protein
Genetic Information Processing	Replication and repair	Chromosome and associated proteins	CAETHG_RS00885	K04763	xerD	CAETHG_0186	tyrosine recombinase XerC
Genetic Information Processing	Replication and repair	Chromosome and associated proteins	CAETHG_RS03625	K04763	xerD2	CAETHG_0767	integrase
Genetic Information Processing	Replication and repair	Chromosome and associated proteins	CAETHG_RS15090	K04763	xerD3	CAETHG_3070	hypothetical protein
Genetic Information Processing	Replication and repair	Chromosome and associated proteins	CAETHG_RS15095	K04763	xerD4	-	integrase
Genetic Information Processing	Replication and repair	Chromosome and associated proteins	CAETHG_RS15790	K04763	xerD5	CAETHG_3217	tyrosine recombinase XerD
Genetic Information Processing	Replication and repair	Chromosome and associated proteins	CAETHG_RS17560	K04763	xerD6	CAETHG_3579	integrase
Genetic Information Processing	Replication and repair	Chromosome and associated proteins	CAETHG_RS18410	K04763	xerD7	CAETHG_3750	site-specific integrase
Genetic Information Processing	Replication and repair	Chromosome and associated proteins	CAETHG_RS09760	K02499	yabN	CAETHG_1997	nucleoside triphosphate pyrophosphohydrolase
Genetic Information Processing	Replication and repair	Chromosome and associated proteins	CAETHG_RS07070	K03978	engB	CAETHG_1469	YihA family ribosome biogenesis GTP-bindin
Genetic Information Processing	Replication and repair	DNA repair and recombination proteins	CAETHG_RS19110	K00567	ogt	CAETHG_3895	methylated-DNA--[protein]-cystein
Genetic Information Processing	Replication and repair	DNA repair and recombination proteins	CAETHG_RS17285	K03574	mutT	CAETHG_3520	(deoxy)nucleoside triphosphat
Genetic Information Processing	Replication and repair	DNA repair and recombination proteins	CAETHG_RS17400	K03574	mutT2	CAETHG_3545	(deoxy)nucleoside triphosphat
Genetic Information Processing	Replication and repair	DNA repair and recombination proteins	CAETHG_RS17710	K03574	mutT3	CAETHG_3606	NUDIX hydrolase
Genetic Information Processing	Replication and repair	DNA repair and recombination proteins	CAETHG_RS00545	K03546	sbcC	-	nuclease SbcCD subunit C
Genetic Information Processing	Replication and repair	DNA repair and recombination proteins	CAETHG_RS00540	K03547	sbcD	CAETHG_0112	exonuclease sbcCD subunit D
Genetic Information Processing	Replication and repair	DNA repair and recombination proteins	CAETHG_RS17385	K03547	sbcD2	CAETHG_3542	DNA repair exonuclease
Genetic Information Processing	Replication and repair	DNA repair and recombination proteins	CAETHG_RS09580	K04485	radA	CAETHG_1973	DNA repair protein RadA
Genetic Information Processing	Replication and repair	DNA repair and recombination proteins	CAETHG_RS15760	K03631	recN	CAETHG_3209	DNA repair protein RecN
Genetic Information Processing	Replication and repair	DNA repair and recombination proteins	CAETHG_RS05825	K16898	addA	CAETHG_1215	helicase-exonuclease AddAB subunit AddA
Genetic Information Processing	Replication and repair	DNA repair and recombination proteins	CAETHG_RS13715	K16899	addB	CAETHG_2788	helicase-exonuclease AddAB subunit AddB
Genetic Information Processing	Replication and repair	DNA repair and recombination proteins	CAETHG_RS06725	K15342	cas1	CAETHG_1395	type I-B CRISPR-associated endonuclease Cas1
Genetic Information Processing	Replication and repair	DNA repair and recombination proteins	CAETHG_RS00900	K02346	dinB	CAETHG_0189	DNA polymerase IV
Environmental Information Processing	Membrane transport	ABC transporters	CAETHG_RS00455	K05772	tupA	CAETHG_0095	PBP domain containing protein
Environmental Information Processing	Membrane transport	ABC transporters	CAETHG_RS00460	K05773	tupB	CAETHG_0096	ABC transporter permease
Environmental Information Processing	Membrane transport	ABC transporters	CAETHG_RS00465	K06857	tupC	CAETHG_0097	phosphate-transporting ATPase
Environmental Information Processing	Membrane transport	ABC transporters	CAETHG_RS19330	K15553	ssuA	CAETHG_3940	ABC transporter substrate-binding protein
Environmental Information Processing	Membrane transport	ABC transporters	CAETHG_RS19320	K15554	ssuC	CAETHG_3938	ABC transporter permease
Environmental Information Processing	Membrane transport	ABC transporters	CAETHG_RS19325	K15555	ssuB	CAETHG_3939	ABC transporter ATP-binding protein
Environmental Information Processing	Membrane transport	ABC transporters	CAETHG_RS02885	K15598	thiY	CAETHG_0607	ABC transporter substrate-binding protein
Environmental Information Processing	Membrane transport	ABC transporters	CAETHG_RS02890	K15599	thiX	CAETHG_0608	ABC transporter permease
Environmental Information Processing	Membrane transport	ABC transporters	CAETHG_RS02895	K15600	thiZ	CAETHG_0609	ABC transporter ATP-binding protein
Environmental Information Processing	Membrane transport	ABC transporters	CAETHG_RS01485	K02020	modA	CAETHG_0315	molybdate ABC transporter substrate-bindin
Environmental Information Processing	Membrane transport	ABC transporters	CAETHG_RS03190	K02020	modA2	CAETHG_0671	molybdate ABC transporter substrate-bindin
Environmental Information Processing	Membrane transport	ABC transporters	CAETHG_RS01480	K02018	modB	CAETHG_0314	molybdate ABC transporter permease subunit
Environmental Information Processing	Membrane transport	ABC transporters	CAETHG_RS01235	K11069	potD	CAETHG_0260	ABC transporter substrate-binding protein
Environmental Information Processing	Membrane transport	ABC transporters	CAETHG_RS01240	K11070	potC	CAETHG_0261	putrescine/spermidine ABC transporter permease
Environmental Information Processing	Membrane transport	ABC transporters	CAETHG_RS01250	K11072	potA	-	spermidine/putrescine ABC transporte
Environmental Information Processing	Membrane transport	ABC transporters	CAETHG_RS06295	K15770	cycB	CAETHG_1309	maltose ABC transporter substrate-bindin
Environmental Information Processing	Membrane transport	ABC transporters	CAETHG_RS11330	K10188	lacE	CAETHG_2301	carbohydrate ABC transporter substrate-bindin
Environmental Information Processing	Membrane transport	ABC transporters	CAETHG_RS04765	K07335	bmpA	CAETHG_0999	BMP family ABC transporter substrate-bindin
Environmental Information Processing	Membrane transport	ABC transporters	CAETHG_RS08755	K07335	bmpA2	CAETHG_1809	BMP family ABC transporter substrate-bindin
Environmental Information Processing	Membrane transport	ABC transporters	CAETHG_RS04755	K23535	nupB	CAETHG_0997	ABC transporter permease
Environmental Information Processing	Membrane transport	ABC transporters	CAETHG_RS08745	K23535	nupB2	CAETHG_1807	ABC transporter permease
Environmental Information Processing	Membrane transport	ABC transporters	CAETHG_RS04750	K23536	nupC3	CAETHG_0996	ABC transporter permease
Environmental Information Processing	Membrane transport	ABC transporters	CAETHG_RS08740	K23536	nupC2	CAETHG_1806	ABC transporter permease
Environmental Information Processing	Membrane transport	ABC transporters	CAETHG_RS04760	K23537	nupA	CAETHG_0998	ABC transporter ATP-binding protein
Environmental Information Processing	Membrane transport	ABC transporters	CAETHG_RS08750	K23537	nupA2	CAETHG_1808	ABC transporter ATP-binding protein
Environmental Information Processing	Membrane transport	ABC transporters	CAETHG_RS10995	K10439	rbsB	CAETHG_2235	sugar ABC transporter substrate-binding protein
Environmental Information Processing	Membrane transport	ABC transporters	CAETHG_RS11005	K10440	rbsC	CAETHG_2237	ribose ABC transporter permease
Environmental Information Processing	Membrane transport	ABC transporters	CAETHG_RS11000	K10441	rbsA	CAETHG_2236	sugar ABC transporter ATP-binding protein
Environmental Information Processing	Membrane transport	ABC transporters	CAETHG_RS06670	K23508	ytfQ	CAETHG_1385	LacI family transcriptional regulator
Environmental Information Processing	Membrane transport	ABC transporters	CAETHG_RS06655	K23509	ytfT	CAETHG_1382	sugar ABC transporter permease YjfF
Environmental Information Processing	Membrane transport	ABC transporters	CAETHG_RS06660	K23509	ytfT2	CAETHG_1383	ABC transporter permease
Environmental Information Processing	Membrane transport	ABC transporters	CAETHG_RS06665	K10820	ytfR	CAETHG_1384	sugar ABC transporter ATP-binding protein
Environmental Information Processing	Membrane transport	ABC transporters	CAETHG_RS14695	K10540	mglB	CAETHG_2989	galactose ABC transporter substrate-bindin
Environmental Information Processing	Membrane transport	ABC transporters	CAETHG_RS16310	K02040	pstS	CAETHG_3321	phosphate-binding protein
Environmental Information Processing	Membrane transport	ABC transporters	CAETHG_RS16315	K02037	pstC	CAETHG_3322	phosphate ABC transporter permease subunit PstC
Environmental Information Processing	Membrane transport	ABC transporters	CAETHG_RS16320	K02038	pstA	CAETHG_3323	phosphate ABC transporter, permease protei
Environmental Information Processing	Membrane transport	ABC transporters	CAETHG_RS16325	K02036	pstB	CAETHG_3324	phosphate ABC transporter ATP-binding protein
Environmental Information Processing	Membrane transport	ABC transporters	CAETHG_RS04245	K16961	yxeM	CAETHG_0891	polar amino acid ABC transporte
Environmental Information Processing	Membrane transport	ABC transporters	CAETHG_RS04240	K16962	yxeN	CAETHG_0890	amino acid ABC transporter permease
Environmental Information Processing	Membrane transport	ABC transporters	CAETHG_RS04235	K16963	yxeO	CAETHG_0889	amino acid ABC transporter ATP-binding protein
Environmental Information Processing	Membrane transport	ABC transporters	CAETHG_RS05455	K02073	metQ	CAETHG_1138	ABC transporter substrate-binding protein
Environmental Information Processing	Membrane transport	ABC transporters	CAETHG_RS13380	K02073	metQ2	CAETHG_2726	ABC transporter periplasmic protein
Environmental Information Processing	Membrane transport	ABC transporters	CAETHG_RS12470	K02072	metI	CAETHG_2533	ABC transporter permease
Environmental Information Processing	Membrane transport	ABC transporters	CAETHG_RS13375	K02072	metI2	CAETHG_2725	ABC transporter permease
Environmental Information Processing	Membrane transport	ABC transporters	CAETHG_RS12465	K02071	metN	CAETHG_2532	methionine ABC transporter ATP-binding protein
Environmental Information Processing	Membrane transport	ABC transporters	CAETHG_RS13370	K02071	metN2	CAETHG_2724	phosphonate-transporting ATPase
Environmental Information Processing	Membrane transport	ABC transporters	CAETHG_RS07520	K15580	oppA	CAETHG_1550	peptide ABC transporter substrate-bindin
Environmental Information Processing	Membrane transport	ABC transporters	CAETHG_RS01500	K09815	znuA	CAETHG_0318	ABC transporter substrate-binding protein
Environmental Information Processing	Membrane transport	ABC transporters	CAETHG_RS08105	K09815	znuA2	CAETHG_1672	ABC-type metal ion transporter, periplasmi
Environmental Information Processing	Membrane transport	ABC transporters	CAETHG_RS05310	K09816	znuB	CAETHG_1109	metal ABC transporter permease
Environmental Information Processing	Membrane transport	ABC transporters	CAETHG_RS05305	K09817	znuC	CAETHG_1108	metal ABC transporter ATP-binding protein
Environmental Information Processing	Membrane transport	ABC transporters	CAETHG_RS01515	K02007	cbiM	CAETHG_0321	energy-coupling factor ABC transporter permease
Environmental Information Processing	Membrane transport	ABC transporters	CAETHG_RS05845	K02007	cbiM2	CAETHG_1219	cobalt transporter CbiM
Environmental Information Processing	Membrane transport	ABC transporters	CAETHG_RS04065	K02008	cbiQ	CAETHG_0855	cobalt ECF transporter T component CbiQ
Environmental Information Processing	Membrane transport	ABC transporters	CAETHG_RS05425	K02008	cbiQ2	CAETHG_1132	ABC transporter permease
Environmental Information Processing	Membrane transport	ABC transporters	CAETHG_RS04060	K02006	cbiO	CAETHG_0854	cobalt ABC transporter ATPase
Environmental Information Processing	Membrane transport	ABC transporters	CAETHG_RS05420	K02006	cbiO2	CAETHG_1131	ABC transporter ATP-binding protein
Environmental Information Processing	Membrane transport	ABC transporters	CAETHG_RS02415	K03523	bioY	CAETHG_0507	BioY family transporter
Environmental Information Processing	Membrane transport	ABC transporters	CAETHG_RS01565	K16785	ecfT	-	cobalt transporter
Environmental Information Processing	Membrane transport	ABC transporters	CAETHG_RS09285	K16785	ecfT2	CAETHG_1916	energy-coupling factor transporter transmembran
Environmental Information Processing	Membrane transport	ABC transporters	CAETHG_RS09295	K16786	ecfA1	CAETHG_1918	energy-coupling factor transporter ATPase
Environmental Information Processing	Membrane transport	ABC transporters	CAETHG_RS09290	K16787	ecfA2	CAETHG_1917	energy-coupling factor transporter ATPase
Environmental Information Processing	Membrane transport	ABC transporters	CAETHG_RS19620	K10555	lsrB	CAETHG_4003	hypothetical protein
Environmental Information Processing	Membrane transport	ABC transporters	CAETHG_RS19610	K10556	lsrC	CAETHG_4001	ABC transporter permease
Environmental Information Processing	Membrane transport	ABC transporters	CAETHG_RS19615	K10557	lsrD	CAETHG_4002	ABC transporter permease
Environmental Information Processing	Membrane transport	ABC transporters	CAETHG_RS19605	K10558	lsrA	CAETHG_4000	sugar ABC transporter ATP-binding protein
Environmental Information Processing	Membrane transport	ABC transporters	CAETHG_RS17725	K09696	natB	CAETHG_3609	ABC transporter permease
Environmental Information Processing	Membrane transport	ABC transporters	CAETHG_RS17730	K09697	natA	CAETHG_3610	ABC transporter
Environmental Information Processing	Membrane transport	ABC transporters	CAETHG_RS10755	K19310	bcrB	CAETHG_2193	ABC transporter permease
Environmental Information Processing	Membrane transport	ABC transporters	CAETHG_RS10760	K19310	bcrB2	CAETHG_2194	ABC transporter permease
Environmental Information Processing	Membrane transport	ABC transporters	CAETHG_RS10765	K19309	bcrA	CAETHG_2195	ABC transporter ATP-binding protein
Environmental Information Processing	Membrane transport	ABC transporters	CAETHG_RS13475	K19309	bcrA2	CAETHG_2745	ABC transporter ATP-binding protein
Environmental Information Processing	Membrane transport	ABC transporters	CAETHG_RS17010	K20461	nukG	CAETHG_3464	hypothetical protein
Environmental Information Processing	Membrane transport	ABC transporters	CAETHG_RS17000	K20459	nukF	CAETHG_3462	ABC transporter ATP-binding protein
Environmental Information Processing	Membrane transport	ABC transporters	CAETHG_RS01685	K20491	nisE	CAETHG_0355	lantibiotic immunity ABC transporter MutE/Epi
Environmental Information Processing	Membrane transport	ABC transporters	CAETHG_RS14795	K20491	nisE2	CAETHG_3009	lantibiotic immunity ABC transporter MutE/Epi
Environmental Information Processing	Membrane transport	ABC transporters	CAETHG_RS01690	K20492	nisG	CAETHG_0356	lantibiotic immunity ABC transporter MutG famil
Environmental Information Processing	Membrane transport	ABC transporters	CAETHG_RS14800	K20492	nisG2	CAETHG_3010	lantibiotic immunity ABC transporter MutG famil
Environmental Information Processing	Membrane transport	ABC transporters	CAETHG_RS01680	K20490	nisF	CAETHG_0354	lantibiotic protection ABC transporte
Environmental Information Processing	Membrane transport	ABC transporters	CAETHG_RS14790	K20490	nisF2	CAETHG_3008	lantibiotic protection ABC transporte
Environmental Information Processing	Membrane transport	ABC transporters	CAETHG_RS13055	K09808	lolC_E	CAETHG_2657	ABC transporter permease
Environmental Information Processing	Membrane transport	ABC transporters	CAETHG_RS13060	K09810	lolD	CAETHG_2658	ABC transporter ATP-binding protein
Environmental Information Processing	Membrane transport	ABC transporters	CAETHG_RS11935	K09811	ftsX	CAETHG_2423	ABC transporter permease
Environmental Information Processing	Membrane transport	ABC transporters	CAETHG_RS11930	K09812	ftsE	CAETHG_2422	cell division ATP-binding protein FtsE
Environmental Information Processing	Membrane transport	ABC transporters	CAETHG_RS19785	K18231	msrA	CAETHG_4036	ABC transporter ATP-binding protein
Environmental Information Processing	Membrane transport	Phosphotransferase system (PTS)	CAETHG_RS09185	K08483	ptsI	CAETHG_1896	phosphoenolpyruvate--protein phosphotransferase
Environmental Information Processing	Membrane transport	Phosphotransferase system (PTS)	CAETHG_RS16785	K02784	ptsH	CAETHG_3418	HPr family phosphocarrier protein
Environmental Information Processing	Membrane transport	Phosphotransferase system (PTS)	CAETHG_RS00680	K02770	fruA	CAETHG_0142	PTS fructose transporter subunit IIC
Environmental Information Processing	Membrane transport	Phosphotransferase system (PTS)	CAETHG_RS03215	K02768	fruB	CAETHG_0676	PTS IIA-like nitrogen-regulatory protein PtsN
Environmental Information Processing	Membrane transport	Phosphotransferase system (PTS)	CAETHG_RS00685	K00882	fruK	CAETHG_0143	1-phosphofructokinase
Environmental Information Processing	Signal transduction	Two-component system	CAETHG_RS00110	K07636	phoR	CAETHG_0023	sensor histidine kinase
Environmental Information Processing	Signal transduction	Two-component system	CAETHG_RS16305	K07636	phoR2	CAETHG_3320	PAS domain-containing sensor histidine kinase
Environmental Information Processing	Signal transduction	Two-component system	CAETHG_RS16300	K07658	phoB1	CAETHG_3319	DNA-binding response regulator
Environmental Information Processing	Signal transduction	Two-component system	CAETHG_RS14075	K07776	regX3	CAETHG_2863	DNA-binding response regulator
Environmental Information Processing	Signal transduction	Two-component system	CAETHG_RS09065	K07642	baeS	CAETHG_1872	sensor histidine kinase
Environmental Information Processing	Signal transduction	Two-component system	CAETHG_RS08700	K07646	kdpD	CAETHG_1797	sensor histidine kinase KdpD
Environmental Information Processing	Signal transduction	Two-component system	CAETHG_RS08695	K07667	kdpE	CAETHG_1796	DNA-binding response regulator
Environmental Information Processing	Signal transduction	Two-component system	CAETHG_RS08720	K01546	kdpA	CAETHG_1801	potassium-transporting ATPase subunit KdpA
Environmental Information Processing	Signal transduction	Two-component system	CAETHG_RS08715	K01547	kdpB	CAETHG_1800	K(+)-transporting ATPase subunit B
Environmental Information Processing	Signal transduction	Two-component system	CAETHG_RS08710	K01548	kdpC	CAETHG_1799	K(+)-transporting ATPase subunit C
Environmental Information Processing	Signal transduction	Two-component system	CAETHG_RS02745	K07775	resD	CAETHG_0578	DNA-binding response regulator
Environmental Information Processing	Signal transduction	Two-component system	CAETHG_RS04560	K07775	resD2	CAETHG_0956	DNA-binding response regulator
Environmental Information Processing	Signal transduction	Two-component system	CAETHG_RS09800	K07775	resD3	CAETHG_2005	DNA-binding response regulator
Environmental Information Processing	Signal transduction	Two-component system	CAETHG_RS04830	K07668	vicR	CAETHG_1014	DNA-binding response regulator
Environmental Information Processing	Signal transduction	Two-component system	CAETHG_RS05100	K14982	ciaH	CAETHG_1068	sensor histidine kinase
Environmental Information Processing	Signal transduction	Two-component system	CAETHG_RS12380	K14982	ciaH2	CAETHG_2515	two-component sensor histidine kinase
Environmental Information Processing	Signal transduction	Two-component system	CAETHG_RS17920	K14982	ciaH3	CAETHG_3648	two-component sensor histidine kinase
Environmental Information Processing	Signal transduction	Two-component system	CAETHG_RS17915	K14983	ciaR	CAETHG_3647	DNA-binding response regulator
Environmental Information Processing	Signal transduction	Two-component system	CAETHG_RS02740	K18345	vanSB	CAETHG_0577	two-component sensor histidine kinase
Environmental Information Processing	Signal transduction	Two-component system	CAETHG_RS18120	K18940	arlS	CAETHG_3690	sensor histidine kinase
Environmental Information Processing	Signal transduction	Two-component system	CAETHG_RS18860	K18940	arlS2	CAETHG_3845	sensor histidine kinase
Environmental Information Processing	Signal transduction	Two-component system	CAETHG_RS18115	K18941	arlR	CAETHG_3689	DNA-binding response regulator
Environmental Information Processing	Signal transduction	Two-component system	CAETHG_RS18855	K18941	arlR2	CAETHG_3844	DNA-binding response regulator
Environmental Information Processing	Signal transduction	Two-component system	CAETHG_RS01700	K20487	nisK	CAETHG_0358	sensor histidine kinase
Environmental Information Processing	Signal transduction	Two-component system	CAETHG_RS03015	K20487	nisK2	CAETHG_0636	sensor histidine kinase
Environmental Information Processing	Signal transduction	Two-component system	CAETHG_RS14140	K20487	nisK3	CAETHG_2877	sensor histidine kinase
Environmental Information Processing	Signal transduction	Two-component system	CAETHG_RS14810	K20487	nisK4	CAETHG_3012	sensor histidine kinase
Environmental Information Processing	Signal transduction	Two-component system	CAETHG_RS01695	K20488	nisR	CAETHG_0357	DNA-binding response regulator
Environmental Information Processing	Signal transduction	Two-component system	CAETHG_RS03040	K20488	nisR2	CAETHG_0641	DNA-binding response regulator
Environmental Information Processing	Signal transduction	Two-component system	CAETHG_RS14805	K20488	nisR3	CAETHG_3011	DNA-binding response regulator
Environmental Information Processing	Signal transduction	Two-component system	CAETHG_RS15770	K07699	spo0A	CAETHG_3212	sporulation transcription factor Spo0A
Environmental Information Processing	Signal transduction	Two-component system	CAETHG_RS02870	K01910	citC	CAETHG_0604	[citrate (pro-3S)-lyase] ligase
Environmental Information Processing	Signal transduction	Two-component system	CAETHG_RS09195	K01910	citC22	CAETHG_1898	[citrate (pro-3S)-lyase] ligase
Environmental Information Processing	Signal transduction	Two-component system	CAETHG_RS02865	K01646	citD	CAETHG_0603	citrate lyase acyl carrier protein
Environmental Information Processing	Signal transduction	Two-component system	CAETHG_RS05030	K01646	citD2	CAETHG_1054	citrate lyase acyl carrier protein
Environmental Information Processing	Signal transduction	Two-component system	CAETHG_RS09210	K01646	citD3	CAETHG_1901	citrate lyase acyl carrier protein
Environmental Information Processing	Signal transduction	Two-component system	CAETHG_RS12215	K01646	citD4	CAETHG_2481	citrate lyase acyl carrier protein
Environmental Information Processing	Signal transduction	Two-component system	CAETHG_RS02860	K01644	citE	CAETHG_0602	citrate (pro-3S)-lyase subunit beta
Environmental Information Processing	Signal transduction	Two-component system	CAETHG_RS05025	K01644	citE2	CAETHG_1053	citrate (pro-3S)-lyase subunit beta
Environmental Information Processing	Signal transduction	Two-component system	CAETHG_RS09205	K01644	citE3	CAETHG_1900	citrate lyase
Environmental Information Processing	Signal transduction	Two-component system	CAETHG_RS12220	K01644	citE4	CAETHG_2482	hypothetical protein
Environmental Information Processing	Signal transduction	Two-component system	CAETHG_RS02855	K01643	citF	CAETHG_0601	citrate lyase subunit alpha
Environmental Information Processing	Signal transduction	Two-component system	CAETHG_RS05020	K01643	citF2	CAETHG_1052	citrate lyase subunit alpha
Environmental Information Processing	Signal transduction	Two-component system	CAETHG_RS09200	K01643	citF3	CAETHG_1899	citrate lyase subunit alpha
Environmental Information Processing	Signal transduction	Two-component system	CAETHG_RS12225	K01643	citF4	CAETHG_2483	citrate lyase subunit alpha
Environmental Information Processing	Signal transduction	Two-component system	CAETHG_RS02840	K05964	citX	CAETHG_0598	citrate lyase holo-[acyl-carrier protein
Environmental Information Processing	Signal transduction	Two-component system	CAETHG_RS02880	K05966	citG	CAETHG_0606	triphosphoribosyl-dephospho-CoA synthase CitG
Environmental Information Processing	Signal transduction	Two-component system	CAETHG_RS08245	K11614	yufL	CAETHG_1704	two-component system sensor histidine kinas
Environmental Information Processing	Signal transduction	Two-component system	CAETHG_RS12230	K11614	yufL2	CAETHG_2484	two-component system sensor histidine kinas
Environmental Information Processing	Signal transduction	Two-component system	CAETHG_RS08240	K11615	malR	CAETHG_1703	response regulator
Environmental Information Processing	Signal transduction	Two-component system	CAETHG_RS12235	K11615	malR2	CAETHG_2485	response regulator
Environmental Information Processing	Signal transduction	Two-component system	CAETHG_RS02845	K11616	maeN	CAETHG_0599	citrate:cation symporter
Environmental Information Processing	Signal transduction	Two-component system	CAETHG_RS08230	K11616	maeN2	CAETHG_1701	malate permease
Environmental Information Processing	Signal transduction	Two-component system	CAETHG_RS12210	K11616	maeN3	CAETHG_2480	hypothetical protein
Environmental Information Processing	Signal transduction	Two-component system	CAETHG_RS07710	K07704	lytS	CAETHG_1589	signal transduction histidine kinase
Environmental Information Processing	Signal transduction	Two-component system	CAETHG_RS04015	K07813	agrB	CAETHG_0843	accessory gene regulator AgrB
Environmental Information Processing	Signal transduction	Two-component system	CAETHG_RS06870	K07706	agrC	CAETHG_1426	GHKL domain-containing protein
Environmental Information Processing	Signal transduction	Two-component system	CAETHG_RS06865	K07707	agrA	CAETHG_1425	DNA-binding response regulator
Environmental Information Processing	Signal transduction	Two-component system	CAETHG_RS14990	K03563	csrA	CAETHG_3049	carbon storage regulator
Environmental Information Processing	Signal transduction	Two-component system	CAETHG_RS15060	K03563	csrA2	CAETHG_3064	carbon storage regulator
Environmental Information Processing	Signal transduction	Two-component system	CAETHG_RS04205	K07777	degS	CAETHG_0884	histidine kinase
Environmental Information Processing	Signal transduction	Two-component system	CAETHG_RS10225	K04751	glnB	CAETHG_2091	nitrogen regulatory PII
Environmental Information Processing	Signal transduction	Two-component system	CAETHG_RS12150	K04751	glnB2	CAETHG_2468	P-II family nitrogen regulator
Environmental Information Processing	Signal transduction	Two-component system	CAETHG_RS04095	K06281	hyaB	CAETHG_0861	Ni/Fe hydrogenase
Environmental Information Processing	Signal transduction	Two-component system	CAETHG_RS19515	K03406	mcp20	CAETHG_3981	methyl-accepting chemotaxis sensory transducer
Environmental Information Processing	Signal transduction	Two-component system	CAETHG_RS05120	K02488	pleD	CAETHG_1072	GGDEF domain-containing protein
Environmental Information Processing	Signal transduction	Two-component system	CAETHG_RS00775	K07717	ycbA	CAETHG_0163	ATP-binding protein
Environmental Information Processing	Signal transduction	Two-component system	CAETHG_RS00770	K07719	ycbB	CAETHG_0162	transcriptional regulator
Environmental Information Processing	Signal transduction	Two-component system	CAETHG_RS08790	K07720	yesN	CAETHG_1815	DNA-binding response regulator
Environmental Information Processing	Signal transduction	Two-component system	CAETHG_RS16085	K07720	yesN2	CAETHG_3276	DNA-binding response regulator
Environmental Information Processing	Signal transduction	Two-component system	CAETHG_RS12765	K01104	E3.1.3.48	CAETHG_2592	protein-tyrosine-phosphatase
Cellular Processes	Transport and catabolism	Peroxisome	CAETHG_RS16825	K17879	NUDT7	CAETHG_3426	CoA pyrophosphatase
Cellular Processes	Transport and catabolism	Peroxisome	CAETHG_RS04655	K04565	SOD1	CAETHG_0977	superoxide dismutase family protein
Cellular Processes	Cellular community - prokaryotes	Quorum sensing	CAETHG_RS01960	K07173	luxS	CAETHG_0412	S-ribosylhomocysteine lyase
Cellular Processes	Cellular community - prokaryotes	Quorum sensing	CAETHG_RS19595	K11216	lsrK	CAETHG_3998	autoinducer-2 kinase
Cellular Processes	Cellular community - prokaryotes	Quorum sensing	CAETHG_RS19625	K08321	lsrF	CAETHG_4004	3-hydroxy-5-phosphonooxypentane-2,4-dion
Cellular Processes	Cellular community - prokaryotes	Quorum sensing	CAETHG_RS03245	K02055	ABC.SP.S_2	CAETHG_0682	hypothetical protein
Cellular Processes	Cellular community - prokaryotes	Quorum sensing	CAETHG_RS03255	K02053	ABC.SP.P_2	CAETHG_0684	ABC transporter permease
Cellular Processes	Cellular community - prokaryotes	Quorum sensing	CAETHG_RS03260	K02054	ABC.SP.P1_2	CAETHG_0685	ABC transporter permease
Cellular Processes	Cellular community - prokaryotes	Quorum sensing	CAETHG_RS03250	K02052	ABC.SP.A_2	CAETHG_0683	ABC transporter ATP-binding protein
Cellular Processes	Cellular community - prokaryotes	Quorum sensing	CAETHG_RS15205	K20276	bapA	CAETHG_3097	Ig domain protein
Cellular Processes	Cellular community - prokaryotes	Quorum sensing	CAETHG_RS09940	K09936	TC.BAT2	CAETHG_2036	EamA-like transporter family protein
Cellular Processes	Cell motility	Bacterial chemotaxis	CAETHG_RS00365	K03406	mcp8	CAETHG_0077	methyl-accepting chemotaxis protein
Cellular Processes	Cell motility	Bacterial chemotaxis	CAETHG_RS01090	K03406	mcp	CAETHG_0229	methyl-accepting chemotaxis protein
Cellular Processes	Cell motility	Bacterial chemotaxis	CAETHG_RS01450	K03406	mcp2	CAETHG_0308	methyl-accepting chemotaxis protein
Cellular Processes	Cell motility	Bacterial chemotaxis	CAETHG_RS01660	K03406	mcp3	CAETHG_0350	methyl-accepting chemotaxis protein
Cellular Processes	Cell motility	Bacterial chemotaxis	CAETHG_RS01675	K03406	mcp4	CAETHG_0353	methyl-accepting chemotaxis protein
Cellular Processes	Cell motility	Bacterial chemotaxis	CAETHG_RS02575	K03406	mcp5	CAETHG_0542	methyl-accepting chemotaxis protein
Cellular Processes	Cell motility	Bacterial chemotaxis	CAETHG_RS19985	K03406	mcp6	-
Cellular Processes	Cell motility	Bacterial chemotaxis	CAETHG_RS19990	K03406	mcp7	-
Cellular Processes	Cell motility	Bacterial chemotaxis	CAETHG_RS04985	K03406	mcp9	CAETHG_1045	hypothetical protein
Cellular Processes	Cell motility	Bacterial chemotaxis	CAETHG_RS05000	K03406	mcp10	CAETHG_1048	methyl-accepting chemotaxis protein
Cellular Processes	Cell motility	Bacterial chemotaxis	CAETHG_RS05065	K03406	mcp11	-	methyl-accepting chemotaxis protein
Cellular Processes	Cell motility	Bacterial chemotaxis	CAETHG_RS05820	K03406	mcp12	CAETHG_1214	methyl-accepting chemotaxis protein
Cellular Processes	Cell motility	Bacterial chemotaxis	CAETHG_RS05985	K03406	mcp13	CAETHG_1248	methyl-accepting chemotaxis protein
Cellular Processes	Cell motility	Bacterial chemotaxis	CAETHG_RS10140	K03406	mcp14	CAETHG_2073	methyl-accepting chemotaxis protein
Cellular Processes	Cell motility	Bacterial chemotaxis	CAETHG_RS11830	K03406	mcp15	CAETHG_2402	methyl-accepting chemotaxis protein
Cellular Processes	Cell motility	Bacterial chemotaxis	CAETHG_RS12085	K03406	mcp16	CAETHG_2454	methyl-accepting chemotaxis protein
Cellular Processes	Cell motility	Bacterial chemotaxis	CAETHG_RS12100	K03406	mcp17	CAETHG_2457	methyl-accepting chemotaxis protein
Cellular Processes	Cell motility	Bacterial chemotaxis	CAETHG_RS12550	K03406	mcp18	CAETHG_2549	methyl-accepting chemotaxis protein
Cellular Processes	Cell motility	Bacterial chemotaxis	CAETHG_RS20135	K03406	mcp19	CAETHG_2990	methyl-accepting chemotaxis protein
Cellular Processes	Cell motility	Bacterial chemotaxis	CAETHG_RS20140	K03406	mcp21	CAETHG_2997	methyl-accepting chemotaxis protein
Cellular Processes	Cell motility	Bacterial chemotaxis	CAETHG_RS14875	K03406	mcp22	CAETHG_3026	methyl-accepting chemotaxis protein
Cellular Processes	Cell motility	Bacterial chemotaxis	CAETHG_RS15250	K03406	mcp23	CAETHG_3106	methyl-accepting chemotaxis protein
Cellular Processes	Cell motility	Bacterial chemotaxis	CAETHG_RS16845	K03406	mcp24	CAETHG_3430	methyl-accepting chemotaxis protein
Cellular Processes	Cell motility	Bacterial chemotaxis	CAETHG_RS16985	K03406	mcp25	CAETHG_3459	methyl-accepting chemotaxis protein
Cellular Processes	Cell motility	Bacterial chemotaxis	CAETHG_RS17020	K03406	mcp26	CAETHG_3466	methyl-accepting chemotaxis protein
Cellular Processes	Cell motility	Bacterial chemotaxis	CAETHG_RS17035	K03406	mcp27	CAETHG_3469	methyl-accepting chemotaxis protein
Cellular Processes	Cell motility	Bacterial chemotaxis	CAETHG_RS17150	K03406	mcp28	CAETHG_3492	methyl-accepting chemotaxis protein
Cellular Processes	Cell motility	Bacterial chemotaxis	CAETHG_RS17570	K03406	mcp29	CAETHG_3581	methyl-accepting chemotaxis protein
Cellular Processes	Cell motility	Bacterial chemotaxis	CAETHG_RS19195	K03406	mcp30	CAETHG_3913	methyl-accepting chemotaxis protein
Cellular Processes	Cell motility	Bacterial chemotaxis	CAETHG_RS19705	K03406	mcp31	CAETHG_4020	methyl-accepting chemotaxis protein
Cellular Processes	Cell motility	Bacterial chemotaxis	CAETHG_RS01460	K03407	cheA	CAETHG_0310	chemotaxis protein CheA
Cellular Processes	Cell motility	Bacterial chemotaxis	CAETHG_RS14935	K03407	cheA2	CAETHG_3038	chemotaxis protein CheA
Cellular Processes	Cell motility	Bacterial chemotaxis	CAETHG_RS01455	K03408	cheW	CAETHG_0309	chemotaxis protein CheW
Cellular Processes	Cell motility	Bacterial chemotaxis	CAETHG_RS14915	K03408	cheW2	CAETHG_3034	chemotaxis protein CheW
Cellular Processes	Cell motility	Bacterial chemotaxis	CAETHG_RS14950	K03408	cheW3	CAETHG_3041	chemotaxis protein CheW
Cellular Processes	Cell motility	Bacterial chemotaxis	CAETHG_RS01465	K03413	cheY	CAETHG_0311	response regulator
Cellular Processes	Cell motility	Bacterial chemotaxis	CAETHG_RS04785	K03413	cheY2	CAETHG_1003	response regulator
Cellular Processes	Cell motility	Bacterial chemotaxis	CAETHG_RS14945	K03413	cheY3	CAETHG_3040	response regulator
Cellular Processes	Cell motility	Bacterial chemotaxis	CAETHG_RS14940	K03410	cheC	CAETHG_3039	chemotaxis protein CheC
Cellular Processes	Cell motility	Bacterial chemotaxis	CAETHG_RS19695	K03409	cheX	CAETHG_4018	chemotaxis protein CheX
Cellular Processes	Cell motility	Bacterial chemotaxis	CAETHG_RS14925	K03412	cheB	CAETHG_3036	chemotaxis response regulator protein-glutamat
Cellular Processes	Cell motility	Bacterial chemotaxis	CAETHG_RS14920	K03411	cheD	CAETHG_3035	chemotaxis protein CheD
Cellular Processes	Cell motility	Bacterial chemotaxis	CAETHG_RS14930	K00575	cheR	CAETHG_3037	chemotaxis protein CheR
Cellular Processes	Cell motility	Bacterial chemotaxis	CAETHG_RS14955	K02416	fliM	CAETHG_3042	flagellar motor switch protein FliM
Cellular Processes	Cell motility	Bacterial chemotaxis	CAETHG_RS14960	K02417	fliN	CAETHG_3043	flagellar motor switch phosphatase FliY
Cellular Processes	Cell motility	Bacterial chemotaxis	CAETHG_RS00240	K02556	motA	CAETHG_0049	MotA/TolQ/ExbB proton channel
Cellular Processes	Cell motility	Bacterial chemotaxis	CAETHG_RS11090	K02556	motA2	CAETHG_2251	motility protein A
Cellular Processes	Cell motility	Bacterial chemotaxis	CAETHG_RS00235	K02557	motB	CAETHG_0048	chemotaxis protein MotB
Cellular Processes	Cell motility	Bacterial chemotaxis	CAETHG_RS11095	K02557	motB2	CAETHG_2252	chemotaxis protein MotB
Cellular Processes	Cell motility	Flagellar assembly	CAETHG_RS15355	K02400	flhA	CAETHG_3127	flagellar biosynthesis protein FlhA
Cellular Processes	Cell motility	Flagellar assembly	CAETHG_RS15350	K02401	flhB	CAETHG_3126	flagellar biosynthetic protein FlhB
Cellular Processes	Cell motility	Flagellar assembly	CAETHG_RS15030	K02406	fliC	CAETHG_3058	flagellin protein
Cellular Processes	Cell motility	Flagellar assembly	CAETHG_RS15065	K02406	fliC2	CAETHG_3065	flagellin domain protein
Cellular Processes	Cell motility	Flagellar assembly	CAETHG_RS15260	K02406	fliC3	CAETHG_3108	flagellin domain protein
Cellular Processes	Cell motility	Flagellar assembly	CAETHG_RS15005	K02407	fliD	-	flagellar hook-associated 2 domain-containin
Cellular Processes	Cell motility	Flagellar assembly	CAETHG_RS15020	K02407	fliD2	CAETHG_3056	flagellar hook-associated 2 domain-containin
Cellular Processes	Cell motility	Flagellar assembly	CAETHG_RS15000	K02422	fliS	CAETHG_3052	flagellar export chaperone FliS
Cellular Processes	Cell motility	Flagellar assembly	CAETHG_RS15275	K02408	fliE	CAETHG_3111	flagellar hook-basal body complex protein FliE
Cellular Processes	Cell motility	Flagellar assembly	CAETHG_RS15280	K02409	fliF	CAETHG_3112	flagellar basal body M-ring protein FliF
Cellular Processes	Cell motility	Flagellar assembly	CAETHG_RS15285	K02410	fliG	CAETHG_3113	flagellar motor switch protein FliG
Cellular Processes	Cell motility	Flagellar assembly	CAETHG_RS15290	K02411	fliH	CAETHG_3114	hypothetical protein
Cellular Processes	Cell motility	Flagellar assembly	CAETHG_RS15295	K02412	fliI	CAETHG_3115	flagellar protein export ATPase FliI
Cellular Processes	Cell motility	Flagellar assembly	CAETHG_RS15300	K02413	fliJ	CAETHG_3116	flagellar export protein FliJ
Cellular Processes	Cell motility	Flagellar assembly	CAETHG_RS15330	K02415	fliL	CAETHG_3122	flagellar biosynthesis protein FliL
Cellular Processes	Cell motility	Flagellar assembly	CAETHG_RS15340	K02419	fliP	CAETHG_3124	flagellar biosynthetic protein FliP
Cellular Processes	Cell motility	Flagellar assembly	CAETHG_RS15345	K02420	fliQ	CAETHG_3125	flagellar biosynthetic protein FliQ
Cellular Processes	Cell motility	Flagellar assembly	CAETHG_RS15265	K02387	flgB	CAETHG_3109	flagellar biosynthesis protein FlgB
Cellular Processes	Cell motility	Flagellar assembly	CAETHG_RS15270	K02388	flgC	CAETHG_3110	flagellar basal body rod protein FlgC
Cellular Processes	Cell motility	Flagellar assembly	CAETHG_RS15310	K02389	flgD	CAETHG_3118	flagellar hook capping protein
Cellular Processes	Cell motility	Flagellar assembly	CAETHG_RS15320	K02390	flgE	CAETHG_3120	flagellar hook protein FlgE
Cellular Processes	Cell motility	Flagellar assembly	CAETHG_RS15390	K02391	flgF	CAETHG_3134	flagellar basal body rod protein FlgG
Cellular Processes	Cell motility	Flagellar assembly	CAETHG_RS15395	K02392	flgG	CAETHG_3135	flagellar basal body rod protein FlgG
Cellular Processes	Cell motility	Flagellar assembly	CAETHG_RS14975	K02396	flgK	CAETHG_3046	flagellar hook-associated protein FlgK
Cellular Processes	Cell motility	Flagellar assembly	CAETHG_RS14980	K02397	flgL	CAETHG_3047	flagellar hook-associated protein 3
Cellular Processes	Cell motility	Flagellar assembly	CAETHG_RS14965	K02398	flgM	CAETHG_3044	flagellar biosynthesis anti-sigma factor FlgM
Brite Hierarchies	Protein families: metabolism	Protein kinases	CAETHG_RS16425	K12132	prkC	CAETHG_3344	serine/threonine-protein kinase
Brite Hierarchies	Protein families: metabolism	Peptidases and inhibitors	CAETHG_RS15530	K03101	lspA	CAETHG_3161	signal peptidase II
Brite Hierarchies	Protein families: metabolism	Peptidases and inhibitors	CAETHG_RS04210	K02654	pilD	CAETHG_0885	prepilin peptidase
Brite Hierarchies	Protein families: metabolism	Peptidases and inhibitors	CAETHG_RS12990	K02654	pilD2	CAETHG_2643	prepilin peptidase
Brite Hierarchies	Protein families: metabolism	Peptidases and inhibitors	CAETHG_RS14175	K06012	gpr	CAETHG_2884	GPR endopeptidase
Brite Hierarchies	Protein families: metabolism	Peptidases and inhibitors	CAETHG_RS04090	K03605	hyaD	-	hydrogenase maturation protease
Brite Hierarchies	Protein families: metabolism	Peptidases and inhibitors	CAETHG_RS16270	K06383	spoIIGA	CAETHG_3313	sporulation sigma-E factor-processing peptidase
Brite Hierarchies	Protein families: metabolism	Peptidases and inhibitors	CAETHG_RS07545	K07010	K07010	CAETHG_1555	peptidase C26
Brite Hierarchies	Protein families: metabolism	Peptidases and inhibitors	CAETHG_RS09260	K07010	K07010_2	CAETHG_1911	peptidase C26
Brite Hierarchies	Protein families: metabolism	Peptidases and inhibitors	CAETHG_RS14830	K03152	thiJ	CAETHG_3016	DJ-1 family protein
Brite Hierarchies	Protein families: metabolism	Peptidases and inhibitors	CAETHG_RS19800	K08602	pepF	CAETHG_4039	oligoendopeptidase F
Brite Hierarchies	Protein families: metabolism	Peptidases and inhibitors	CAETHG_RS13660	K01308	yqgT	CAETHG_2777	peptidase M14
Brite Hierarchies	Protein families: metabolism	Peptidases and inhibitors	CAETHG_RS07725	K06972	PreP	CAETHG_1592	peptidase M16
Brite Hierarchies	Protein families: metabolism	Peptidases and inhibitors	CAETHG_RS12630	K06972	PreP_2	CAETHG_2565	peptidase M16
Brite Hierarchies	Protein families: metabolism	Peptidases and inhibitors	CAETHG_RS10105	K01267	DNPEP	CAETHG_2066	M18 family aminopeptidase
Brite Hierarchies	Protein families: metabolism	Peptidases and inhibitors	CAETHG_RS00025	K01258	pepT	-	peptidase T
Brite Hierarchies	Protein families: metabolism	Peptidases and inhibitors	CAETHG_RS00035	K01258	pepT2	CAETHG_0008	peptidase T
Brite Hierarchies	Protein families: metabolism	Peptidases and inhibitors	CAETHG_RS07155	K01265	map	CAETHG_1486	type I methionyl aminopeptidase
Brite Hierarchies	Protein families: metabolism	Peptidases and inhibitors	CAETHG_RS04585	K01271	pepQ	CAETHG_0961	aminopeptidase P family protein
Brite Hierarchies	Protein families: metabolism	Peptidases and inhibitors	CAETHG_RS15660	K01262	pepP	CAETHG_3189	aminopeptidase P family protein
Brite Hierarchies	Protein families: metabolism	Peptidases and inhibitors	CAETHG_RS08990	K19701	ywaD	CAETHG_1859	Zn-dependent exopeptidase M28
Brite Hierarchies	Protein families: metabolism	Peptidases and inhibitors	CAETHG_RS18100	K19689	ampS	CAETHG_3684	aminopeptidase
Brite Hierarchies	Protein families: metabolism	Peptidases and inhibitors	CAETHG_RS03545	K01305	iadA	CAETHG_0748	beta-aspartyl-peptidase
Brite Hierarchies	Protein families: metabolism	Peptidases and inhibitors	CAETHG_RS13890	K06402	spoIVFB	CAETHG_2824	peptidase M50
Brite Hierarchies	Protein families: metabolism	Peptidases and inhibitors	CAETHG_RS16655	K11749	rseP	CAETHG_3392	RIP metalloprotease RseP
Brite Hierarchies	Protein families: metabolism	Peptidases and inhibitors	CAETHG_RS02780	K02172	blaR1	CAETHG_0585	peptidase M56
Brite Hierarchies	Protein families: metabolism	Peptidases and inhibitors	CAETHG_RS13625	K02172	blaR1_2	CAETHG_2770	peptidase M56
Brite Hierarchies	Protein families: metabolism	Peptidases and inhibitors	CAETHG_RS16855	K02172	blaR1_3	CAETHG_3432	peptidase M56
Brite Hierarchies	Protein families: metabolism	Peptidases and inhibitors	CAETHG_RS09950	K17734	aprX	CAETHG_2038	peptidase
Brite Hierarchies	Protein families: metabolism	Peptidases and inhibitors	CAETHG_RS05715	K01358	clpP	CAETHG_1192	ATP-dependent Clp endopeptidase, proteolyti
Brite Hierarchies	Protein families: metabolism	Peptidases and inhibitors	CAETHG_RS07085	K01358	clpP2	CAETHG_1472	ATP-dependent Clp endopeptidase, proteolyti
Brite Hierarchies	Protein families: metabolism	Peptidases and inhibitors	CAETHG_RS18555	K01358	clpP3	CAETHG_3781	ClpP/TepA
Brite Hierarchies	Protein families: metabolism	Peptidases and inhibitors	CAETHG_RS07075	K01338	lon	CAETHG_1470	endopeptidase La
Brite Hierarchies	Protein families: metabolism	Peptidases and inhibitors	CAETHG_RS10255	K01338	lon2	CAETHG_2097	ATP-dependent protease, Lon family
Brite Hierarchies	Protein families: metabolism	Peptidases and inhibitors	CAETHG_RS00895	K01356	lexA	CAETHG_0188	transcriptional repressor LexA
Brite Hierarchies	Protein families: metabolism	Peptidases and inhibitors	CAETHG_RS16575	K03100	lepB	CAETHG_3376	signal peptidase I
Brite Hierarchies	Protein families: metabolism	Peptidases and inhibitors	CAETHG_RS11940	K03797	prc	CAETHG_2424	S41 family peptidase
Brite Hierarchies	Protein families: metabolism	Peptidases and inhibitors	CAETHG_RS13255	K03797	prc2	CAETHG_2703	protease
Brite Hierarchies	Protein families: metabolism	Peptidases and inhibitors	CAETHG_RS11385	K13282	cphB	CAETHG_2314	cyanophycinase
Brite Hierarchies	Protein families: metabolism	Peptidases and inhibitors	CAETHG_RS13285	K19225	gluP	CAETHG_2709	rhomboid family intramembrane serine protease
Brite Hierarchies	Protein families: metabolism	Peptidases and inhibitors	CAETHG_RS06435	K08303	K08303	CAETHG_1339	peptidase
Brite Hierarchies	Protein families: metabolism	Peptidases and inhibitors	CAETHG_RS16235	K08303	K08303_2	CAETHG_3306	peptidase U32
Brite Hierarchies	Protein families: metabolism	Glycosyltransferases	CAETHG_RS00215	K13678	cpoA	CAETHG_0044	glycosyl transferase
Brite Hierarchies	Protein families: metabolism	Glycosyltransferases	CAETHG_RS11335	K12994	wbdB	CAETHG_2302	glycosyltransferase family 1 protein
Brite Hierarchies	Protein families: metabolism	Glycosyltransferases	CAETHG_RS11360	K12994	wbdB2	CAETHG_2309	glycosyltransferase family 1 protein
Brite Hierarchies	Protein families: metabolism	Glycosyltransferases	CAETHG_RS12905	K12994	wbdB3	CAETHG_2625	glycosyltransferase family 1 protein
Brite Hierarchies	Protein families: metabolism	Glycosyltransferases	CAETHG_RS12895	K12996	rgpA	CAETHG_2623	glycosyltransferase family 1 protein
Brite Hierarchies	Protein families: metabolism	Glycosyltransferases	CAETHG_RS03485	K20999	pslF	CAETHG_0736	glycosyl transferase family 1
Brite Hierarchies	Protein families: metabolism	Glycosyltransferases	CAETHG_RS06245	K05946	tagA	CAETHG_1299	glycosyltransferase
Brite Hierarchies	Protein families: metabolism	Glycosyltransferases	CAETHG_RS08175	K13688	chvB	CAETHG_1687	DUF2329 domain-containing protein
Brite Hierarchies	Protein families: metabolism	Glycosyltransferases	CAETHG_RS06315	K16557	exoA	CAETHG_1313	glycosyltransferase family 2 protein
Brite Hierarchies	Protein families: metabolism	Glycosyltransferases	CAETHG_RS12125	K11936	pgaC	CAETHG_2463	putative glycosyltransferase, exosortase
Brite Hierarchies	Protein families: metabolism	Glycosyltransferases	CAETHG_RS06325	K16697	tuaC	CAETHG_1315	glycosyltransferase family 4 protein
Brite Hierarchies	Protein families: metabolism	Lipopolysaccharide biosynthesis proteins	CAETHG_RS11510	K02851	wecA	CAETHG_2340	undecaprenyl/decaprenyl-phosphat
Brite Hierarchies	Protein families: metabolism	Lipopolysaccharide biosynthesis proteins	CAETHG_RS08405	K20534	gtrB	CAETHG_1737	glycosyltransferase
Brite Hierarchies	Protein families: metabolism	Lipopolysaccharide biosynthesis proteins	CAETHG_RS12105	K20534	gtrB2	CAETHG_2458	glycosyltransferase
Brite Hierarchies	Protein families: metabolism	Lipopolysaccharide biosynthesis proteins	CAETHG_RS12390	K20534	gtrB3	CAETHG_2517	glycosyltransferase
Brite Hierarchies	Protein families: metabolism	Lipopolysaccharide biosynthesis proteins	CAETHG_RS11515	K01791	wecB	CAETHG_2341	UDP-N-acetylglucosamine 2-epimeras
Brite Hierarchies	Protein families: metabolism	Peptidoglycan biosynthesis and degradation proteins	CAETHG_RS11040	K01297	ldcA	CAETHG_2241	LD-carboxypeptidase
Brite Hierarchies	Protein families: metabolism	Peptidoglycan biosynthesis and degradation proteins	CAETHG_RS06260	K03980	murJ	CAETHG_1302	murein biosynthesis integral membrane protei
Brite Hierarchies	Protein families: metabolism	Peptidoglycan biosynthesis and degradation proteins	CAETHG_RS06300	K03980	murJ2	CAETHG_1310	murein biosynthesis integral membrane protei
Brite Hierarchies	Protein families: metabolism	Peptidoglycan biosynthesis and degradation proteins	CAETHG_RS13245	K21467	pbpC	CAETHG_2700	penicillin-binding transpeptidas
Brite Hierarchies	Protein families: metabolism	Peptidoglycan biosynthesis and degradation proteins	CAETHG_RS11110	K21471	cwlO	CAETHG_2255	glycoside hydrolase
Brite Hierarchies	Protein families: metabolism	Peptidoglycan biosynthesis and degradation proteins	CAETHG_RS11115	K21471	cwlO2	CAETHG_2256	glycoside hydrolase
Brite Hierarchies	Protein families: metabolism	Peptidoglycan biosynthesis and degradation proteins	CAETHG_RS06035	K08309	slt	CAETHG_1257	lytic transglycosylase
Brite Hierarchies	Protein families: metabolism	Peptidoglycan biosynthesis and degradation proteins	CAETHG_RS08540	K01448	amiABC	CAETHG_1765	cell wall hydrolase/autolysin
Brite Hierarchies	Protein families: metabolism	Peptidoglycan biosynthesis and degradation proteins	CAETHG_RS09265	K01448	amiABC_2	CAETHG_1912	N-acetylmuramoyl-L-alanine amidase CwlD
Brite Hierarchies	Protein families: metabolism	Peptidoglycan biosynthesis and degradation proteins	CAETHG_RS11280	K01448	amiABC_3	CAETHG_2291	cell wall hydrolase/autolysin
Brite Hierarchies	Protein families: metabolism	Lipid biosynthesis proteins	CAETHG_RS08635	K12507	fadK	CAETHG_1784	cyclohexanecarboxylate-CoA ligase
Brite Hierarchies	Protein families: metabolism	Amino acid related enzymes	CAETHG_RS06510	K10907	K10907	CAETHG_1350	aspartate aminotransferase
Brite Hierarchies	Protein families: metabolism	Amino acid related enzymes	CAETHG_RS12410	K01845	hemL	CAETHG_2521	glutamate-1-semialdehyde-2,1-aminomutase
Brite Hierarchies	Protein families: signaling and cellular processes	Transporters	CAETHG_RS03320	K06147	ABCB-BAC	CAETHG_0699	ABC transporter ATP-binding protein
Brite Hierarchies	Protein families: signaling and cellular processes	Transporters	CAETHG_RS03325	K06147	ABCB-BAC_2	CAETHG_0700	ABC transporter ATP-binding protein
Brite Hierarchies	Protein families: signaling and cellular processes	Transporters	CAETHG_RS14680	K06147	ABCB-BAC_3	CAETHG_2986	ABC transporter ATP-binding protein
Brite Hierarchies	Protein families: signaling and cellular processes	Transporters	CAETHG_RS14685	K06147	ABCB-BAC_4	CAETHG_2987	ABC transporter ATP-binding protein
Brite Hierarchies	Protein families: signaling and cellular processes	Transporters	CAETHG_RS17135	K06147	ABCB-BAC_5	CAETHG_3489	ABC transporter ATP-binding protein
Brite Hierarchies	Protein families: signaling and cellular processes	Transporters	CAETHG_RS17775	K06147	ABCB-BAC_6	CAETHG_3619	ABC transporter ATP-binding protein
Brite Hierarchies	Protein families: signaling and cellular processes	Transporters	CAETHG_RS17780	K06147	ABCB-BAC_7	CAETHG_3620	ABC transporter ATP-binding protein
Brite Hierarchies	Protein families: signaling and cellular processes	Transporters	CAETHG_RS19725	K06147	ABCB-BAC_8	CAETHG_4024	ABC transporter ATP-binding protein
Brite Hierarchies	Protein families: signaling and cellular processes	Transporters	CAETHG_RS19730	K06147	ABCB-BAC_9	CAETHG_4025	ABC transporter ATP-binding protein
Brite Hierarchies	Protein families: signaling and cellular processes	Transporters	CAETHG_RS14415	K15738	uup	CAETHG_2933	ABC transporter ATP-binding protein
Brite Hierarchies	Protein families: signaling and cellular processes	Transporters	CAETHG_RS03475	K02051	ABC.SN.S_2	CAETHG_0734	ABC transporter substrate-binding protein
Brite Hierarchies	Protein families: signaling and cellular processes	Transporters	CAETHG_RS06595	K02051	ABC.SN.S	CAETHG_1368	ABC transporter substrate-binding protein
Brite Hierarchies	Protein families: signaling and cellular processes	Transporters	CAETHG_RS03470	K02050	ABC.SN.P	CAETHG_0733	ABC transporter permease
Brite Hierarchies	Protein families: signaling and cellular processes	Transporters	CAETHG_RS06950	K02050	ABC.SN.P_2	CAETHG_1444	ABC transporter permease
Brite Hierarchies	Protein families: signaling and cellular processes	Transporters	CAETHG_RS03465	K02049	ABC.SN.A	CAETHG_0732	ABC transporter ATP-binding protein
Brite Hierarchies	Protein families: signaling and cellular processes	Transporters	CAETHG_RS06945	K02049	ABC.SN.A_2	CAETHG_1443	ABC transporter ATP-binding protein
Brite Hierarchies	Protein families: signaling and cellular processes	Transporters	CAETHG_RS03355	K02055	ABC.SP.S	CAETHG_0710	ABC transporter substrate-binding protein
Brite Hierarchies	Protein families: signaling and cellular processes	Transporters	CAETHG_RS03345	K02053	ABC.SP.P	CAETHG_0708	ABC transporter permease
Brite Hierarchies	Protein families: signaling and cellular processes	Transporters	CAETHG_RS03350	K02054	ABC.SP.P1	CAETHG_0709	ABC transporter permease
Brite Hierarchies	Protein families: signaling and cellular processes	Transporters	CAETHG_RS03340	K02052	ABC.SP.A	CAETHG_0707	ABC transporter ATP-binding protein
Brite Hierarchies	Protein families: signaling and cellular processes	Transporters	CAETHG_RS12605	K02069	ABC.X2.P	CAETHG_2560	iron export ABC transporter permease subuni
Brite Hierarchies	Protein families: signaling and cellular processes	Transporters	CAETHG_RS12600	K02068	ABC.X2.A	CAETHG_2559	xenobiotic-transporting ATPase
Brite Hierarchies	Protein families: signaling and cellular processes	Transporters	CAETHG_RS02700	K02030	ABC.PA.S	CAETHG_0569	amino acid ABC transporter substrate-bindin
Brite Hierarchies	Protein families: signaling and cellular processes	Transporters	CAETHG_RS05810	K02030	ABC.PA.S_2	CAETHG_1211	amino acid ABC transporter substrate-bindin
Brite Hierarchies	Protein families: signaling and cellular processes	Transporters	CAETHG_RS13565	K02030	ABC.PA.S_3	CAETHG_2757	amino acid ABC transporter substrate-bindin
Brite Hierarchies	Protein families: signaling and cellular processes	Transporters	CAETHG_RS05815	K02029	ABC.PA.P	CAETHG_1212	amino acid ABC transporter permease
Brite Hierarchies	Protein families: signaling and cellular processes	Transporters	CAETHG_RS13570	K02029	ABC.PA.P_2	CAETHG_2758	ectoine/hydroxyectoine ABC transporter permeas
Brite Hierarchies	Protein families: signaling and cellular processes	Transporters	CAETHG_RS13575	K02028	ABC.PA.A	CAETHG_2759	amino acid ABC transporter ATP-binding protein
Brite Hierarchies	Protein families: signaling and cellular processes	Transporters	CAETHG_RS00430	K02016	ABC.FEV.S	CAETHG_0090	ABC transporter substrate-binding protein
Brite Hierarchies	Protein families: signaling and cellular processes	Transporters	CAETHG_RS13135	K02016	ABC.FEV.S_2	CAETHG_2677	ABC transporter substrate-binding protein
Brite Hierarchies	Protein families: signaling and cellular processes	Transporters	CAETHG_RS18745	K02016	ABC.FEV.S_3	CAETHG_3822	ABC transporter substrate-binding protein
Brite Hierarchies	Protein families: signaling and cellular processes	Transporters	CAETHG_RS18755	K02016	ABC.FEV.S_4	CAETHG_3824	iron ABC transporter substrate-binding protein
Brite Hierarchies	Protein families: signaling and cellular processes	Transporters	CAETHG_RS18770	K02016	ABC.FEV.S_5	CAETHG_3827	ABC transporter substrate-binding protein
Brite Hierarchies	Protein families: signaling and cellular processes	Transporters	CAETHG_RS18785	K02016	ABC.FEV.S_6	CAETHG_3830	ABC transporter
Brite Hierarchies	Protein families: signaling and cellular processes	Transporters	CAETHG_RS18800	K02016	ABC.FEV.S_7	CAETHG_3833	ABC transporter
Brite Hierarchies	Protein families: signaling and cellular processes	Transporters	CAETHG_RS18825	K02016	ABC.FEV.S_8	CAETHG_3838	ABC transporter substrate-binding protein
Brite Hierarchies	Protein families: signaling and cellular processes	Transporters	CAETHG_RS00425	K02015	ABC.FEV.P	CAETHG_0089	iron ABC transporter permease
Brite Hierarchies	Protein families: signaling and cellular processes	Transporters	CAETHG_RS13140	K02015	ABC.FEV.P_2	CAETHG_2678	iron ABC transporter permease
Brite Hierarchies	Protein families: signaling and cellular processes	Transporters	CAETHG_RS18760	K02015	ABC.FEV.P_3	CAETHG_3825	iron ABC transporter permease
Brite Hierarchies	Protein families: signaling and cellular processes	Transporters	CAETHG_RS00420	K02013	ABC.FEV.A	CAETHG_0088	ABC transporter ATP-binding protein
Brite Hierarchies	Protein families: signaling and cellular processes	Transporters	CAETHG_RS13145	K02013	ABC.FEV.A_2	CAETHG_2679	heme ABC transporter ATP-binding protein
Brite Hierarchies	Protein families: signaling and cellular processes	Transporters	CAETHG_RS18775	K02013	ABC.FEV.A_3	CAETHG_3828	ABC transporter ATP-binding protein
Brite Hierarchies	Protein families: signaling and cellular processes	Transporters	CAETHG_RS01555	K16927	cbrT	CAETHG_0329	membrane protein
Brite Hierarchies	Protein families: signaling and cellular processes	Transporters	CAETHG_RS01560	K01552	ecfA	CAETHG_0330	ABC transporter ATP-binding protein
Brite Hierarchies	Protein families: signaling and cellular processes	Transporters	CAETHG_RS03070	K02004	ABC.CD.P	CAETHG_0647	ABC transporter permease
Brite Hierarchies	Protein families: signaling and cellular processes	Transporters	CAETHG_RS03805	K02004	ABC.CD.P_2	CAETHG_0805	ABC transporter permease
Brite Hierarchies	Protein families: signaling and cellular processes	Transporters	CAETHG_RS04600	K02004	ABC.CD.P_3	CAETHG_0965	hypothetical protein
Brite Hierarchies	Protein families: signaling and cellular processes	Transporters	CAETHG_RS04835	K02004	ABC.CD.P_4	CAETHG_1015	ABC transporter permease
Brite Hierarchies	Protein families: signaling and cellular processes	Transporters	CAETHG_RS08940	K02004	ABC.CD.P_5	-	ABC transporter
Brite Hierarchies	Protein families: signaling and cellular processes	Transporters	CAETHG_RS10905	K02004	ABC.CD.P_6	CAETHG_2219	ABC transporter permease
Brite Hierarchies	Protein families: signaling and cellular processes	Transporters	CAETHG_RS14070	K02004	ABC.CD.P_7	CAETHG_2862	ABC transporter permease
Brite Hierarchies	Protein families: signaling and cellular processes	Transporters	CAETHG_RS14115	K02004	ABC.CD.P_8	CAETHG_2871	ABC transporter permease
Brite Hierarchies	Protein families: signaling and cellular processes	Transporters	CAETHG_RS17220	K02004	ABC.CD.P_9	CAETHG_3507	ABC transporter permease
Brite Hierarchies	Protein families: signaling and cellular processes	Transporters	CAETHG_RS17240	K02004	ABC.CD.P_10	CAETHG_3511	ABC transporter permease
Brite Hierarchies	Protein families: signaling and cellular processes	Transporters	CAETHG_RS17265	K02004	ABC.CD.P_11	CAETHG_3516	ABC transporter permease
Brite Hierarchies	Protein families: signaling and cellular processes	Transporters	CAETHG_RS17935	K02004	ABC.CD.P_12	CAETHG_3651	ABC transporter permease
Brite Hierarchies	Protein families: signaling and cellular processes	Transporters	CAETHG_RS19225	K02004	ABC.CD.P_13	CAETHG_3919	macrolide ABC transporter permease
Brite Hierarchies	Protein families: signaling and cellular processes	Transporters	CAETHG_RS03800	K02003	ABC.CD.A	CAETHG_0804	ABC transporter ATP-binding protein
Brite Hierarchies	Protein families: signaling and cellular processes	Transporters	CAETHG_RS04840	K02003	ABC.CD.A_2	CAETHG_1016	ABC transporter ATP-binding protein
Brite Hierarchies	Protein families: signaling and cellular processes	Transporters	CAETHG_RS08290	K02003	ABC.CD.A_3	CAETHG_1713	ABC transporter ATP-binding protein
Brite Hierarchies	Protein families: signaling and cellular processes	Transporters	CAETHG_RS08945	K02003	ABC.CD.A_4	CAETHG_1847	ABC transporter ATP-binding protein
Brite Hierarchies	Protein families: signaling and cellular processes	Transporters	CAETHG_RS10900	K02003	ABC.CD.A_5	CAETHG_2218	ABC transporter ATP-binding protein
Brite Hierarchies	Protein families: signaling and cellular processes	Transporters	CAETHG_RS14065	K02003	ABC.CD.A_6	CAETHG_2861	ABC transporter ATP-binding protein
Brite Hierarchies	Protein families: signaling and cellular processes	Transporters	CAETHG_RS14110	K02003	ABC.CD.A_7	CAETHG_2870	ABC transporter ATP-binding protein
Brite Hierarchies	Protein families: signaling and cellular processes	Transporters	CAETHG_RS17215	K02003	ABC.CD.A_8	CAETHG_3506	ABC transporter ATP-binding protein
Brite Hierarchies	Protein families: signaling and cellular processes	Transporters	CAETHG_RS17245	K02003	ABC.CD.A_9	CAETHG_3512	ABC transporter ATP-binding protein
Brite Hierarchies	Protein families: signaling and cellular processes	Transporters	CAETHG_RS17260	K02003	ABC.CD.A_10	CAETHG_3515	ABC transporter ATP-binding protein
Brite Hierarchies	Protein families: signaling and cellular processes	Transporters	CAETHG_RS17930	K02003	ABC.CD.A_11	CAETHG_3650	ABC transporter ATP-binding protein
Brite Hierarchies	Protein families: signaling and cellular processes	Transporters	CAETHG_RS19220	K02003	ABC.CD.A_12	CAETHG_3918	ABC transporter ATP-binding protein
Brite Hierarchies	Protein families: signaling and cellular processes	Transporters	CAETHG_RS00210	K01992	ABC-2.P	-	ABC transporter permease
Brite Hierarchies	Protein families: signaling and cellular processes	Transporters	CAETHG_RS01850	K01992	ABC-2.P_2	CAETHG_0389	hypothetical protein
Brite Hierarchies	Protein families: signaling and cellular processes	Transporters	CAETHG_RS02515	K01992	ABC-2.P_3	CAETHG_0530	ABC transporter permease
Brite Hierarchies	Protein families: signaling and cellular processes	Transporters	CAETHG_RS03025	K01992	ABC-2.P_4	CAETHG_0638	ABC transporter permease
Brite Hierarchies	Protein families: signaling and cellular processes	Transporters	CAETHG_RS03030	K01992	ABC-2.P_5	CAETHG_0639	ABC transporter permease
Brite Hierarchies	Protein families: signaling and cellular processes	Transporters	CAETHG_RS05745	K01992	ABC-2.P_6	CAETHG_1198	ABC transporter permease
Brite Hierarchies	Protein families: signaling and cellular processes	Transporters	CAETHG_RS06910	K01992	ABC-2.P_7	CAETHG_1435	ABC-2 transporter permease
Brite Hierarchies	Protein families: signaling and cellular processes	Transporters	CAETHG_RS06915	K01992	ABC-2.P_8	CAETHG_1436	ABC-2 transporter permease
Brite Hierarchies	Protein families: signaling and cellular processes	Transporters	CAETHG_RS07680	K01992	ABC-2.P_9	CAETHG_1583	hypothetical protein
Brite Hierarchies	Protein families: signaling and cellular processes	Transporters	CAETHG_RS12450	K01992	ABC-2.P_10	CAETHG_2529	ABC transporter permease
Brite Hierarchies	Protein families: signaling and cellular processes	Transporters	CAETHG_RS12705	K01992	ABC-2.P_11	CAETHG_2580	ABC transporter permease
Brite Hierarchies	Protein families: signaling and cellular processes	Transporters	CAETHG_RS14105	K01992	ABC-2.P_12	CAETHG_2869	ABC transporter permease
Brite Hierarchies	Protein families: signaling and cellular processes	Transporters	CAETHG_RS17880	K01992	ABC-2.P_13	CAETHG_3640	ABC transporter permease
Brite Hierarchies	Protein families: signaling and cellular processes	Transporters	CAETHG_RS17885	K01992	ABC-2.P_14	CAETHG_3641	ABC transporter permease
Brite Hierarchies	Protein families: signaling and cellular processes	Transporters	CAETHG_RS19345	K01992	ABC-2.P_15	CAETHG_3943	ABC transporter permease
Brite Hierarchies	Protein families: signaling and cellular processes	Transporters	CAETHG_RS00205	K01990	ABC-2.A_16	CAETHG_0042	ABC transporter ATP-binding protein
Brite Hierarchies	Protein families: signaling and cellular processes	Transporters	CAETHG_RS01845	K01990	ABC-2.A_17	CAETHG_0388	ABC transporter ATP-binding protein
Brite Hierarchies	Protein families: signaling and cellular processes	Transporters	CAETHG_RS02520	K01990	ABC-2.A_18	CAETHG_0531	ABC transporter ATP-binding protein
Brite Hierarchies	Protein families: signaling and cellular processes	Transporters	CAETHG_RS02525	K01990	ABC-2.A_19	CAETHG_0532	ABC transporter
Brite Hierarchies	Protein families: signaling and cellular processes	Transporters	CAETHG_RS02755	K01990	ABC-2.A_20	CAETHG_0580	ABC transporter ATP-binding protein
Brite Hierarchies	Protein families: signaling and cellular processes	Transporters	CAETHG_RS03035	K01990	ABC-2.A_21	CAETHG_0640	ABC transporter ATP-binding protein
Brite Hierarchies	Protein families: signaling and cellular processes	Transporters	CAETHG_RS03125	K01990	ABC-2.A_22	CAETHG_0658	ABC transporter ATP-binding protein
Brite Hierarchies	Protein families: signaling and cellular processes	Transporters	CAETHG_RS03640	K01990	ABC-2.A_23	CAETHG_0770	ABC transporter ATP-binding protein
Brite Hierarchies	Protein families: signaling and cellular processes	Transporters	CAETHG_RS03740	K01990	ABC-2.A_24	CAETHG_0791	ABC transporter ATP-binding protein
Brite Hierarchies	Protein families: signaling and cellular processes	Transporters	CAETHG_RS03775	K01990	ABC-2.A_25	CAETHG_0799	ABC transporter ATP-binding protein
Brite Hierarchies	Protein families: signaling and cellular processes	Transporters	CAETHG_RS05750	K01990	ABC-2.A_26	CAETHG_1199	ABC transporter ATP-binding protein
Brite Hierarchies	Protein families: signaling and cellular processes	Transporters	CAETHG_RS06920	K01990	ABC-2.A_27	CAETHG_1437	ABC transporter ATP-binding protein
Brite Hierarchies	Protein families: signaling and cellular processes	Transporters	CAETHG_RS07685	K01990	ABC-2.A_28	CAETHG_1584	ABC transporter ATP-binding protein
Brite Hierarchies	Protein families: signaling and cellular processes	Transporters	CAETHG_RS12455	K01990	ABC-2.A_29	CAETHG_2530	bacitracin ABC transporter ATP-binding protein
Brite Hierarchies	Protein families: signaling and cellular processes	Transporters	CAETHG_RS12710	K01990	ABC-2.A_30	CAETHG_2581	ABC transporter ATP-binding protein
Brite Hierarchies	Protein families: signaling and cellular processes	Transporters	CAETHG_RS14100	K01990	ABC-2.A_31	CAETHG_2868	ABC transporter ATP-binding protein
Brite Hierarchies	Protein families: signaling and cellular processes	Transporters	CAETHG_RS19340	K01990	ABC-2.A_32	CAETHG_3942	ABC transporter ATP-binding protein
Brite Hierarchies	Protein families: signaling and cellular processes	Transporters	CAETHG_RS03665	K09013	sufC	CAETHG_0775	ABC transporter ATP-binding protein
Brite Hierarchies	Protein families: signaling and cellular processes	Transporters	CAETHG_RS07910	K09013	sufC2	CAETHG_1631	ABC transporter related protein
Brite Hierarchies	Protein families: signaling and cellular processes	Transporters	CAETHG_RS08620	K08193	SLC17A	CAETHG_1781	MFS transporter
Brite Hierarchies	Protein families: signaling and cellular processes	Transporters	CAETHG_RS18110	K06609	iolT	CAETHG_3686	sugar porter family MFS transporter
Brite Hierarchies	Protein families: signaling and cellular processes	Transporters	CAETHG_RS10190	K06610	iolF	CAETHG_2084	MFS transporter
Brite Hierarchies	Protein families: signaling and cellular processes	Transporters	CAETHG_RS06630	K08191	exuT	CAETHG_1375	MFS transporter
Brite Hierarchies	Protein families: signaling and cellular processes	Transporters	CAETHG_RS17605	K08191	exuT2	CAETHG_3588	MFS transporter
Brite Hierarchies	Protein families: signaling and cellular processes	Transporters	CAETHG_RS17575	K13021	ttuB	CAETHG_3582	MFS transporter
Brite Hierarchies	Protein families: signaling and cellular processes	Transporters	CAETHG_RS12060	K08194	dgoT	CAETHG_2449	MFS transporter
Brite Hierarchies	Protein families: signaling and cellular processes	Transporters	CAETHG_RS12375	K08194	dgoT2	CAETHG_2514	MFS transporter
Brite Hierarchies	Protein families: signaling and cellular processes	Transporters	CAETHG_RS02585	K03449	MFS.CP	CAETHG_0544	MFS transporter
Brite Hierarchies	Protein families: signaling and cellular processes	Transporters	CAETHG_RS18305	K03449	MFS.CP2	CAETHG_3728	MFS transporter
Brite Hierarchies	Protein families: signaling and cellular processes	Transporters	CAETHG_RS17165	K08151	tetA	CAETHG_3495	tetracycline resistance MFS efflux pump
Brite Hierarchies	Protein families: signaling and cellular processes	Transporters	CAETHG_RS07150	K07552	bcr	CAETHG_1485	MFS transporter
Brite Hierarchies	Protein families: signaling and cellular processes	Transporters	CAETHG_RS00250	K08161	mdtG	-	MFS transporter
Brite Hierarchies	Protein families: signaling and cellular processes	Transporters	CAETHG_RS05520	K08161	mdtG2	CAETHG_1151	MFS transporter
Brite Hierarchies	Protein families: signaling and cellular processes	Transporters	CAETHG_RS14305	K08161	mdtG3	CAETHG_2911	MFS transporter
Brite Hierarchies	Protein families: signaling and cellular processes	Transporters	CAETHG_RS12505	K18926	lmrB	CAETHG_2540	MFS transporter
Brite Hierarchies	Protein families: signaling and cellular processes	Transporters	CAETHG_RS00940	K08369	ydjE	CAETHG_0198	MFS transporter
Brite Hierarchies	Protein families: signaling and cellular processes	Transporters	CAETHG_RS00950	K08369	ydjE2	CAETHG_0200	MFS transporter
Brite Hierarchies	Protein families: signaling and cellular processes	Transporters	CAETHG_RS03205	K11202	fryB	CAETHG_0674	PTS fructose transporter subunit IIB
Brite Hierarchies	Protein families: signaling and cellular processes	Transporters	CAETHG_RS03210	K11203	fryC	CAETHG_0675	PTS fructose subfamily, IIC subunit
Brite Hierarchies	Protein families: signaling and cellular processes	Transporters	CAETHG_RS16105	K02440	GLPF	CAETHG_3280	aquaporin
Brite Hierarchies	Protein families: signaling and cellular processes	Transporters	CAETHG_RS13170	K10716	kch	CAETHG_2684	ion transporter
Brite Hierarchies	Protein families: signaling and cellular processes	Transporters	CAETHG_RS20100	K03320	amt	-
Brite Hierarchies	Protein families: signaling and cellular processes	Transporters	CAETHG_RS12145	K03320	amt2	CAETHG_2467	ammonium transporter
Brite Hierarchies	Protein families: signaling and cellular processes	Transporters	CAETHG_RS01875	K07114	yfbK	CAETHG_0395	hypothetical protein
Brite Hierarchies	Protein families: signaling and cellular processes	Transporters	CAETHG_RS07770	K21993	fdhC	-	FdhC protein
Brite Hierarchies	Protein families: signaling and cellular processes	Transporters	CAETHG_RS10300	K22044	ybiO	CAETHG_2107	mechanosensitive ion channel family protein
Brite Hierarchies	Protein families: signaling and cellular processes	Transporters	CAETHG_RS11880	K06213	mgtE	CAETHG_2412	magnesium transporter
Brite Hierarchies	Protein families: signaling and cellular processes	Transporters	CAETHG_RS18150	K06213	mgtE2	CAETHG_3696	magnesium transporter
Brite Hierarchies	Protein families: signaling and cellular processes	Transporters	CAETHG_RS01345	K03284	corA	CAETHG_0285	Mg2 transporter protein CorA
Brite Hierarchies	Protein families: signaling and cellular processes	Transporters	CAETHG_RS11045	K03284	corA2	CAETHG_2242	magnesium transporter
Brite Hierarchies	Protein families: signaling and cellular processes	Transporters	CAETHG_RS14785	K03284	corA3	CAETHG_3007	magnesium and cobalt transport protein CorA
Brite Hierarchies	Protein families: signaling and cellular processes	Transporters	CAETHG_RS01885	K06199	crcB	CAETHG_0397	fluoride efflux transporter CrcB
Brite Hierarchies	Protein families: signaling and cellular processes	Transporters	CAETHG_RS01890	K06199	crcB2	CAETHG_0398	fluoride efflux transporter CrcB
Brite Hierarchies	Protein families: signaling and cellular processes	Transporters	CAETHG_RS05790	K06518	cidA	CAETHG_1207	CidA/LrgA family protein
Brite Hierarchies	Protein families: signaling and cellular processes	Transporters	CAETHG_RS03080	K16248	gutA	CAETHG_0649	hypothetical protein
Brite Hierarchies	Protein families: signaling and cellular processes	Transporters	CAETHG_RS01275	K11733	lysP	CAETHG_0271	amino acid permease
Brite Hierarchies	Protein families: signaling and cellular processes	Transporters	CAETHG_RS02360	K11733	lysP2	CAETHG_0496	amino acid permease
Brite Hierarchies	Protein families: signaling and cellular processes	Transporters	CAETHG_RS14390	K11737	cycA	CAETHG_2928	amino acid permease
Brite Hierarchies	Protein families: signaling and cellular processes	Transporters	CAETHG_RS14865	K03758	arcD	-	arginine-ornithine antiporter
Brite Hierarchies	Protein families: signaling and cellular processes	Transporters	CAETHG_RS10150	K20265	gadC	CAETHG_2075	APC family permease
Brite Hierarchies	Protein families: signaling and cellular processes	Transporters	CAETHG_RS07240	K06296	gerKB	CAETHG_1506	hypothetical protein
Brite Hierarchies	Protein families: signaling and cellular processes	Transporters	CAETHG_RS08390	K06296	gerKB2	CAETHG_1734	germination protein GerAB
Brite Hierarchies	Protein families: signaling and cellular processes	Transporters	CAETHG_RS08455	K06296	gerKB3	CAETHG_1747	germination protein
Brite Hierarchies	Protein families: signaling and cellular processes	Transporters	CAETHG_RS14475	K06296	gerKB4	CAETHG_2945	germination protein
Brite Hierarchies	Protein families: signaling and cellular processes	Transporters	CAETHG_RS18355	K06296	gerKB5	CAETHG_3738	germination protein
Brite Hierarchies	Protein families: signaling and cellular processes	Transporters	CAETHG_RS20220	K06296	gerKB6	-
Brite Hierarchies	Protein families: signaling and cellular processes	Transporters	CAETHG_RS17955	K06311	yndE	CAETHG_3655	germination protein
Brite Hierarchies	Protein families: signaling and cellular processes	Transporters	CAETHG_RS19390	K06311	yndE2	CAETHG_3952	germination protein
Brite Hierarchies	Protein families: signaling and cellular processes	Transporters	CAETHG_RS00270	K16263	yjeH	CAETHG_0058	amino acid permease
Brite Hierarchies	Protein families: signaling and cellular processes	Transporters	CAETHG_RS11480	K07238	TC.ZIP	CAETHG_2333	zinc transporter
Brite Hierarchies	Protein families: signaling and cellular processes	Transporters	CAETHG_RS14030	K18303	mexK2	CAETHG_2853	AcrB/AcrD/AcrF family protein
Brite Hierarchies	Protein families: signaling and cellular processes	Transporters	CAETHG_RS17905	K03297	emrE	CAETHG_3645	QacE family quaternary ammonium compound efflu
Brite Hierarchies	Protein families: signaling and cellular processes	Transporters	CAETHG_RS00515	K08978	TC.BAT1	CAETHG_0107	EamA family transporter
Brite Hierarchies	Protein families: signaling and cellular processes	Transporters	CAETHG_RS03860	K06155	gntT	CAETHG_0816	fructuronate transporter
Brite Hierarchies	Protein families: signaling and cellular processes	Transporters	CAETHG_RS15960	K06155	gntT2	CAETHG_3251	idonate transporter
Brite Hierarchies	Protein families: signaling and cellular processes	Transporters	CAETHG_RS10680	K03299	TC.GNTP	CAETHG_2180	gluconate permease
Brite Hierarchies	Protein families: signaling and cellular processes	Transporters	CAETHG_RS01180	K03303	lctP	CAETHG_0248	L-lactate permease
Brite Hierarchies	Protein families: signaling and cellular processes	Transporters	CAETHG_RS12190	K07301	yrbG	CAETHG_2476	sodium/calcium exchanger membrane region
Brite Hierarchies	Protein families: signaling and cellular processes	Transporters	CAETHG_RS00645	K11928	putP	CAETHG_0135	sodium/proline symporter PutP
Brite Hierarchies	Protein families: signaling and cellular processes	Transporters	CAETHG_RS04545	K03313	nhaA	CAETHG_0953	Na+/H+ antiporter NhaA
Brite Hierarchies	Protein families: signaling and cellular processes	Transporters	CAETHG_RS09110	K03315	nhaC	CAETHG_1881	Na+/H+ antiporter
Brite Hierarchies	Protein families: signaling and cellular processes	Transporters	CAETHG_RS14665	K03315	nhaC2	CAETHG_2983	Na+/H+ antiporter NhaC-like protein
Brite Hierarchies	Protein families: signaling and cellular processes	Transporters	CAETHG_RS02010	K02824	uraA	CAETHG_0422	uracil permease
Brite Hierarchies	Protein families: signaling and cellular processes	Transporters	CAETHG_RS15540	K02824	uraA2	CAETHG_3163	uracil permease
Brite Hierarchies	Protein families: signaling and cellular processes	Transporters	CAETHG_RS02145	K16169	pbuX	CAETHG_0450	purine permease
Brite Hierarchies	Protein families: signaling and cellular processes	Transporters	CAETHG_RS02195	K06901	pbuG	CAETHG_0461	NCS2 family permease
Brite Hierarchies	Protein families: signaling and cellular processes	Transporters	CAETHG_RS14455	K06901	pbuG2	CAETHG_2941	NCS2 family permease
Brite Hierarchies	Protein families: signaling and cellular processes	Transporters	CAETHG_RS19245	K11535	nupC	CAETHG_3923	pyrimidine nucleoside transporter NupC
Brite Hierarchies	Protein families: signaling and cellular processes	Transporters	CAETHG_RS11770	K05782	benE	CAETHG_2388	benzoate transporter
Brite Hierarchies	Protein families: signaling and cellular processes	Transporters	CAETHG_RS07325	K07240	chrA	CAETHG_1526	chromate transporter
Brite Hierarchies	Protein families: signaling and cellular processes	Transporters	CAETHG_RS07330	K07240	chrA2	CAETHG_1527	chromate transporter
Brite Hierarchies	Protein families: signaling and cellular processes	Transporters	CAETHG_RS18960	K07240	chrA3	CAETHG_3865	chromate transporter
Brite Hierarchies	Protein families: signaling and cellular processes	Transporters	CAETHG_RS18965	K07240	chrA4	CAETHG_3866	chromate transporter
Brite Hierarchies	Protein families: signaling and cellular processes	Transporters	CAETHG_RS06410	K03322	mntH	CAETHG_1334	divalent metal cation transporter
Brite Hierarchies	Protein families: signaling and cellular processes	Transporters	CAETHG_RS07175	K03322	mntH2	CAETHG_1492	divalent metal cation transporter
Brite Hierarchies	Protein families: signaling and cellular processes	Transporters	CAETHG_RS15980	K21395	yiaO	CAETHG_3255	methyl-accepting chemotaxis sensory transducer
Brite Hierarchies	Protein families: signaling and cellular processes	Transporters	CAETHG_RS18005	K01551	arsA	CAETHG_3665	arsenical pump-driving ATPase
Brite Hierarchies	Protein families: signaling and cellular processes	Transporters	CAETHG_RS18010	K03325	ACR3	CAETHG_3666	arsenical-resistance protein
Brite Hierarchies	Protein families: signaling and cellular processes	Transporters	CAETHG_RS01425	K06409	spoVB	CAETHG_0303	stage V sporulation protein B
Brite Hierarchies	Protein families: signaling and cellular processes	Transporters	CAETHG_RS09765	K06409	spoVB2	CAETHG_1998	polysaccharide biosynthesis protein
Brite Hierarchies	Protein families: signaling and cellular processes	Transporters	CAETHG_RS18880	K06409	spoVB3	CAETHG_3849	polysaccharide biosynthesis protein
Brite Hierarchies	Protein families: signaling and cellular processes	Transporters	CAETHG_RS00065	K24180	mleP	CAETHG_0014	AEC family transporter
Brite Hierarchies	Protein families: signaling and cellular processes	Transporters	CAETHG_RS00575	K24180	mleP2	CAETHG_0121	AEC family transporter
Brite Hierarchies	Protein families: signaling and cellular processes	Transporters	CAETHG_RS03450	K24180	mleP3	CAETHG_0729	AEC family transporter
Brite Hierarchies	Protein families: signaling and cellular processes	Transporters	CAETHG_RS16060	K24180	mleP4	CAETHG_3271	AEC family transporter
Brite Hierarchies	Protein families: signaling and cellular processes	Transporters	CAETHG_RS08905	K06895	lysE	CAETHG_1838	lysine efflux transporter
Brite Hierarchies	Protein families: signaling and cellular processes	Transporters	CAETHG_RS11680	K23675	fmnP	CAETHG_2370	ECF transporter S component
Brite Hierarchies	Protein families: signaling and cellular processes	Transporters	CAETHG_RS13265	K23242	mntP	CAETHG_2705	membrane protein
Brite Hierarchies	Protein families: signaling and cellular processes	Transporters	CAETHG_RS01200	K04758	feoA	CAETHG_0252	iron transporter FeoA
Brite Hierarchies	Protein families: signaling and cellular processes	Transporters	CAETHG_RS17085	K04758	feoA2	CAETHG_3479	iron transporter FeoA
Brite Hierarchies	Protein families: signaling and cellular processes	Transporters	CAETHG_RS17090	K04758	feoA3	CAETHG_3480	iron transporter FeoA
Brite Hierarchies	Protein families: signaling and cellular processes	Transporters	CAETHG_RS01205	K04759	feoB	CAETHG_0253	ferrous iron transport protein B
Brite Hierarchies	Protein families: signaling and cellular processes	Transporters	CAETHG_RS17095	K04759	feoB2	CAETHG_3481	ferrous iron transport protein B
Brite Hierarchies	Protein families: signaling and cellular processes	Transporters	CAETHG_RS02905	K05770	TSPO	CAETHG_0611	tryptophan-rich sensory protein
Brite Hierarchies	Protein families: signaling and cellular processes	Transporters	CAETHG_RS13040	K07507	mgtC	CAETHG_2654	methyltransferase
Brite Hierarchies	Protein families: signaling and cellular processes	Transporters	CAETHG_RS06270	K18814	ictB	CAETHG_1304	polymerase
Brite Hierarchies	Protein families: signaling and cellular processes	Secretion system	CAETHG_RS13000	K02652	pilB	CAETHG_2645	type II secretion system protein E
Brite Hierarchies	Protein families: signaling and cellular processes	Secretion system	CAETHG_RS15610	K02652	pilB2	CAETHG_3179	type II/IV secretion system protein
Brite Hierarchies	Protein families: signaling and cellular processes	Secretion system	CAETHG_RS13005	K02653	pilC	CAETHG_2646	type II secretion system F family protein
Brite Hierarchies	Protein families: signaling and cellular processes	Secretion system	CAETHG_RS15615	K02653	pilC2	CAETHG_3180	type II secretion system F family protein
Brite Hierarchies	Protein families: signaling and cellular processes	Secretion system	CAETHG_RS16250	K02669	pilT	CAETHG_3309	type IV pili twitching motility protein PilT
Brite Hierarchies	Protein families: signaling and cellular processes	Secretion system	CAETHG_RS04180	K02279	cpaB	CAETHG_0879	Flp pilus assembly protein CpaB
Brite Hierarchies	Protein families: signaling and cellular processes	Secretion system	CAETHG_RS04165	K12510	tadB	CAETHG_0875	secretion system protein
Brite Hierarchies	Protein families: signaling and cellular processes	Secretion system	CAETHG_RS04160	K12511	tadC	CAETHG_0874	secretion system protein
Brite Hierarchies	Protein families: signaling and cellular processes	Secretion system	CAETHG_RS04195	K02651	flp	CAETHG_0882	Flp family type IVb pilin
Brite Hierarchies	Protein families: signaling and cellular processes	Secretion system	CAETHG_RS15510	K02221	yggT	CAETHG_3157	YggT family protein
Brite Hierarchies	Protein families: signaling and cellular processes	Secretion system	CAETHG_RS13955	K02237	comEA	CAETHG_2837	competence protein ComEA
Brite Hierarchies	Protein families: signaling and cellular processes	Secretion system	CAETHG_RS06165	K02238	comEC	CAETHG_1283	MBL fold metallo-hydrolase
Brite Hierarchies	Protein families: signaling and cellular processes	Secretion system	CAETHG_RS13525	K02238	comEC2	CAETHG_2749	MBL fold metallo-hydrolase
Brite Hierarchies	Protein families: signaling and cellular processes	Secretion system	CAETHG_RS14160	K02238	comEC3	CAETHG_2881	competence protein
Brite Hierarchies	Protein families: signaling and cellular processes	Secretion system	CAETHG_RS11690	K04061	flhB2	CAETHG_2373	hypothetical protein
Brite Hierarchies	Protein families: signaling and cellular processes	Bacterial toxins	CAETHG_RS03990	K03699	tlyC	CAETHG_0841	HlyC/CorC family transporter
Brite Hierarchies	Protein families: signaling and cellular processes	Bacterial toxins	CAETHG_RS06060	K11068	hlyIII	CAETHG_1262	hemolysin D
Brite Hierarchies	Protein families: signaling and cellular processes	Prokaryotic defense system	CAETHG_RS06720	K09951	cas2	CAETHG_1394	CRISPR-associated endonuclease Cas2
Brite Hierarchies	Protein families: signaling and cellular processes	Prokaryotic defense system	CAETHG_RS06735	K07012	cas3	CAETHG_1397	CRISPR-associated helicase/endonuclease Cas3
Brite Hierarchies	Protein families: signaling and cellular processes	Prokaryotic defense system	CAETHG_RS06730	K07464	cas4	CAETHG_1396	Dna2/Cas4 domain-containing protein
Brite Hierarchies	Protein families: signaling and cellular processes	Prokaryotic defense system	CAETHG_RS06755	K19091	cas6	CAETHG_1401	CRISPR-associated protein
Brite Hierarchies	Protein families: signaling and cellular processes	Prokaryotic defense system	CAETHG_RS06750	K19114	csh1	CAETHG_1400	hypothetical protein
Brite Hierarchies	Protein families: signaling and cellular processes	Prokaryotic defense system	CAETHG_RS06745	K19115	csh2	CAETHG_1399	CRISPR-associated protein
Brite Hierarchies	Protein families: signaling and cellular processes	Prokaryotic defense system	CAETHG_RS06740	K19116	cas5h	CAETHG_1398	type I-B CRISPR-associated protein Cas5
Brite Hierarchies	Protein families: signaling and cellular processes	Prokaryotic defense system	CAETHG_RS16055	K19137	csn2	CAETHG_3270	hypothetical protein
Brite Hierarchies	Protein families: signaling and cellular processes	Prokaryotic defense system	CAETHG_RS06230	K07317	K07317	CAETHG_1296	DNA modification methyltransferase
Brite Hierarchies	Protein families: signaling and cellular processes	Prokaryotic defense system	CAETHG_RS20190	K07452	mcrB	CAETHG_3525	hypothetical protein
Brite Hierarchies	Protein families: signaling and cellular processes	Prokaryotic defense system	CAETHG_RS17465	K07452	mcrB2	CAETHG_3559	ATPase
Brite Hierarchies	Protein families: signaling and cellular processes	Prokaryotic defense system	CAETHG_RS17765	K07452	mcrB3	CAETHG_3617	hypothetical protein
Brite Hierarchies	Protein families: signaling and cellular processes	Prokaryotic defense system	CAETHG_RS11915	K07171	mazF	CAETHG_2419	type II toxin-antitoxin system PemK/MazF famil
Brite Hierarchies	Protein families: signaling and cellular processes	Prokaryotic defense system	CAETHG_RS05245	K07341	doc	CAETHG_1097	type II toxin-antitoxin system death-on-curin
Brite Hierarchies	Protein families: signaling and cellular processes	Prokaryotic defense system	CAETHG_RS11590	K03569	mreB	CAETHG_2356	rod shape-determining protein
Brite Hierarchies	Protein families: signaling and cellular processes	Antimicrobial resistance genes	CAETHG_RS02510	K18220	tetM	CAETHG_0529	elongation factor G
Brite Hierarchies	Protein families: signaling and cellular processes	Antimicrobial resistance genes	CAETHG_RS03020	K06880	ereA_B	CAETHG_0637	erythromycin esterase
Brite Hierarchies	Protein families: signaling and cellular processes	Antimicrobial resistance genes	CAETHG_RS03150	K19271	catA	CAETHG_0663	chloramphenicol acetyltransferase CAT
Brite Hierarchies	Protein families: signaling and cellular processes	Antimicrobial resistance genes	CAETHG_RS08310	K19271	catA2	CAETHG_1717	chloramphenicol acetyltransferase CAT
Brite Hierarchies	Protein families: signaling and cellular processes	Antimicrobial resistance genes	CAETHG_RS18350	K17836	penP	CAETHG_3737	serine hydrolase
Brite Hierarchies	Protein families: signaling and cellular processes	Antimicrobial resistance genes	CAETHG_RS01530	K03585	acrA	CAETHG_0324	efflux RND transporter periplasmic adapto
Brite Hierarchies	Protein families: signaling and cellular processes	Antimicrobial resistance genes	CAETHG_RS12170	K18303	mexK	CAETHG_2472	AcrB/AcrD/AcrF family protein
Brite Hierarchies	Protein families: signaling and cellular processes	Antimicrobial resistance genes	CAETHG_RS03760	K18908	mepA	CAETHG_0796	MATE family efflux transporter
Not Included in Pathway or Brite	Unclassified: metabolism	Enzymes with EC numbers	CAETHG_RS12050	K22024	pdxA2	CAETHG_2447	4-hydroxythreonine-4-phosphate dehydrogenas
Not Included in Pathway or Brite	Unclassified: metabolism	Enzymes with EC numbers	CAETHG_RS02020	K03518	coxS	CAETHG_0424	(2Fe-2S)-binding protein
Not Included in Pathway or Brite	Unclassified: metabolism	Enzymes with EC numbers	CAETHG_RS02165	K03518	coxS2	CAETHG_0455	(2Fe-2S)-binding protein
Not Included in Pathway or Brite	Unclassified: metabolism	Enzymes with EC numbers	CAETHG_RS04730	K03518	coxS3	CAETHG_0992	(2Fe-2S)-binding protein
Not Included in Pathway or Brite	Unclassified: metabolism	Enzymes with EC numbers	CAETHG_RS02245	K07469	mop	CAETHG_0471	aldehyde oxidoreductase
Not Included in Pathway or Brite	Unclassified: metabolism	Enzymes with EC numbers	CAETHG_RS09040	K00313	fixC	CAETHG_1867	protein FixC
Not Included in Pathway or Brite	Unclassified: metabolism	Enzymes with EC numbers	CAETHG_RS01375	K22405	fprA1_2	CAETHG_0291	FprA family A-type flavoprotein
Not Included in Pathway or Brite	Unclassified: metabolism	Enzymes with EC numbers	CAETHG_RS02300	K00354	E1.6.99.1	CAETHG_0482	NADH oxidase
Not Included in Pathway or Brite	Unclassified: metabolism	Enzymes with EC numbers	CAETHG_RS02770	K01118	acpD	CAETHG_0583	FMN-dependent NADH-azoreductase
Not Included in Pathway or Brite	Unclassified: metabolism	Enzymes with EC numbers	CAETHG_RS16295	K05810	yfiH	CAETHG_3318	multi-copper polyphenol oxidoreductase laccase
Not Included in Pathway or Brite	Unclassified: metabolism	Enzymes with EC numbers	CAETHG_RS05185	K00433	cpo	CAETHG_1085	alpha/beta hydrolase
Not Included in Pathway or Brite	Unclassified: metabolism	Enzymes with EC numbers	CAETHG_RS17515	K18331	hndC	CAETHG_3570	NADH dehydrogenase (quinone)
Not Included in Pathway or Brite	Unclassified: metabolism	Enzymes with EC numbers	CAETHG_RS00125	K02217	ftnA	CAETHG_0026	ferritin
Not Included in Pathway or Brite	Unclassified: metabolism	Enzymes with EC numbers	CAETHG_RS13720	K22015	fdhF	CAETHG_2789
Not Included in Pathway or Brite	Unclassified: metabolism	Enzymes with EC numbers	CAETHG_RS16970	K00537	arsC	CAETHG_3456	ArsC family transcriptional regulator
Not Included in Pathway or Brite	Unclassified: metabolism	Enzymes with EC numbers	CAETHG_RS11265	K04068	nrdG	CAETHG_2288	anaerobic ribonucleoside-triphosphate reductas
Not Included in Pathway or Brite	Unclassified: metabolism	Enzymes with EC numbers	CAETHG_RS03165	K04069	pflA	CAETHG_0666	glycyl-radical enzyme activating protein
Not Included in Pathway or Brite	Unclassified: metabolism	Enzymes with EC numbers	CAETHG_RS16080	K04069	pflA2	CAETHG_3275	glycyl-radical enzyme activating protein
Not Included in Pathway or Brite	Unclassified: metabolism	Enzymes with EC numbers	CAETHG_RS16935	K04069	pflA3	CAETHG_3449	AmmeMemoRadiSam system radical SAM enzyme
Not Included in Pathway or Brite	Unclassified: metabolism	Enzymes with EC numbers	CAETHG_RS09880	K04070	pflX	CAETHG_2021	radical SAM protein
Not Included in Pathway or Brite	Unclassified: metabolism	Enzymes with EC numbers	CAETHG_RS08855	K20037	cutD	CAETHG_1828	choline TMA-lyase-activating enzyme
Not Included in Pathway or Brite	Unclassified: metabolism	Enzymes with EC numbers	CAETHG_RS03985	K00574	cfa	CAETHG_0840	class I SAM-dependent methyltransferase
Not Included in Pathway or Brite	Unclassified: metabolism	Enzymes with EC numbers	CAETHG_RS17975	K07755	AS3MT	CAETHG_3659	arsenite methyltransferase
Not Included in Pathway or Brite	Unclassified: metabolism	Enzymes with EC numbers	CAETHG_RS18095	K05303	K05303	CAETHG_3683	macrocin O-methyltransferase
Not Included in Pathway or Brite	Unclassified: metabolism	Enzymes with EC numbers	CAETHG_RS12155	K07444	ypsC	CAETHG_2469	class I SAM-dependent RNA methyltransferase
Not Included in Pathway or Brite	Unclassified: metabolism	Enzymes with EC numbers	CAETHG_RS01880	K22882	K22882	CAETHG_0396	hypothetical protein
Not Included in Pathway or Brite	Unclassified: metabolism	Enzymes with EC numbers	CAETHG_RS10180	K13252	ptcA	CAETHG_2082	putrescine carbamoyltransferase
Not Included in Pathway or Brite	Unclassified: metabolism	Enzymes with EC numbers	CAETHG_RS02475	K00661	maa	CAETHG_0520	sugar O-acetyltransferase
Not Included in Pathway or Brite	Unclassified: metabolism	Enzymes with EC numbers	CAETHG_RS05575	K03826	yiaC	CAETHG_1163	N-acetyltransferase
Not Included in Pathway or Brite	Unclassified: metabolism	Enzymes with EC numbers	CAETHG_RS13165	K20885	K20885	CAETHG_2683	glycosidase related protein
Not Included in Pathway or Brite	Unclassified: metabolism	Enzymes with EC numbers	CAETHG_RS07925	K03813	modD	CAETHG_1634	ModD protein
Not Included in Pathway or Brite	Unclassified: metabolism	Enzymes with EC numbers	CAETHG_RS11765	K06898	larB	CAETHG_2387	1-(5-phosphoribosyl)-5-amino-4-imidazole
Not Included in Pathway or Brite	Unclassified: metabolism	Enzymes with EC numbers	CAETHG_RS14425	K13292	lgt	CAETHG_2935	prolipoprotein diacylglyceryl transferase
Not Included in Pathway or Brite	Unclassified: metabolism	Enzymes with EC numbers	CAETHG_RS07020	K03734	apbE	CAETHG_1459	FAD:protein FMN transferase
Not Included in Pathway or Brite	Unclassified: metabolism	Enzymes with EC numbers	CAETHG_RS10100	K03734	apbE2	CAETHG_2065	FAD:protein FMN transferase
Not Included in Pathway or Brite	Unclassified: metabolism	Enzymes with EC numbers	CAETHG_RS12035	K22129	dtnK	CAETHG_2444	type III effector Hrp-dependent outer protein
Not Included in Pathway or Brite	Unclassified: metabolism	Enzymes with EC numbers	CAETHG_RS10050	K09773	ppsR	CAETHG_2055	kinase/pyrophosphorylase
Not Included in Pathway or Brite	Unclassified: metabolism	Enzymes with EC numbers	CAETHG_RS09575	K07067	disA	CAETHG_1972	DNA integrity scanning protein DisA
Not Included in Pathway or Brite	Unclassified: metabolism	Enzymes with EC numbers	CAETHG_RS09155	K18672	dacA	CAETHG_1890	TIGR00159 family protein
Not Included in Pathway or Brite	Unclassified: metabolism	Enzymes with EC numbers	CAETHG_RS06220	K06379	spoIIAB	CAETHG_1294	anti-sigma F factor
Not Included in Pathway or Brite	Unclassified: metabolism	Enzymes with EC numbers	CAETHG_RS01360	K06023	hprK	CAETHG_0287	HPr kinase/phosphorylase
Not Included in Pathway or Brite	Unclassified: metabolism	Enzymes with EC numbers	CAETHG_RS09590	K19405	mcsB	CAETHG_1975	protein arginine kinase
Not Included in Pathway or Brite	Unclassified: metabolism	Enzymes with EC numbers	CAETHG_RS13205	K23518	MACROD	CAETHG_2691	Appr-1-p processing domain protein
Not Included in Pathway or Brite	Unclassified: metabolism	Enzymes with EC numbers	CAETHG_RS04105	K01066	aes	CAETHG_0863	alpha/beta hydrolase
Not Included in Pathway or Brite	Unclassified: metabolism	Enzymes with EC numbers	CAETHG_RS06025	K01066	aes2	CAETHG_1256	alpha/beta hydrolase
Not Included in Pathway or Brite	Unclassified: metabolism	Enzymes with EC numbers	CAETHG_RS08615	K18700	flK	CAETHG_1780	thioesterase
Not Included in Pathway or Brite	Unclassified: metabolism	Enzymes with EC numbers	CAETHG_RS07315	K07107	ybgC	CAETHG_1524	acyl-CoA thioesterase
Not Included in Pathway or Brite	Unclassified: metabolism	Enzymes with EC numbers	CAETHG_RS09700	K06382	spoIIE	CAETHG_1990	stage II sporulation protein E
Not Included in Pathway or Brite	Unclassified: metabolism	Enzymes with EC numbers	CAETHG_RS01305	K07053	E3.1.3.97	CAETHG_0277	PHP domain-containing protein
Not Included in Pathway or Brite	Unclassified: metabolism	Enzymes with EC numbers	CAETHG_RS01270	K19179	GDE1	-	glycerophosphodiester phosphodiesterase
Not Included in Pathway or Brite	Unclassified: metabolism	Enzymes with EC numbers	CAETHG_RS10265	K22927	gdpP	CAETHG_2099	delta-lactam-biosynthetic de-N-acetylase
Not Included in Pathway or Brite	Unclassified: metabolism	Enzymes with EC numbers	CAETHG_RS14260	K07037	pgpH	CAETHG_2902	HD family phosphohydrolase
Not Included in Pathway or Brite	Unclassified: metabolism	Enzymes with EC numbers	CAETHG_RS11210	K03424	tatD	CAETHG_2276	TatD family deoxyribonuclease
Not Included in Pathway or Brite	Unclassified: metabolism	Enzymes with EC numbers	CAETHG_RS14615	K03424	tatD2	CAETHG_2972	TatD family deoxyribonuclease
Not Included in Pathway or Brite	Unclassified: metabolism	Enzymes with EC numbers	CAETHG_RS11220	K05985	rnmV	CAETHG_2278	ribonuclease M5
Not Included in Pathway or Brite	Unclassified: metabolism	Enzymes with EC numbers	CAETHG_RS16200	K07447	ruvX	CAETHG_3299	Holliday junction resolvase RuvX
Not Included in Pathway or Brite	Unclassified: metabolism	Enzymes with EC numbers	CAETHG_RS04435	K18650	pehX	CAETHG_0930	polygalacturonase
Not Included in Pathway or Brite	Unclassified: metabolism	Enzymes with EC numbers	CAETHG_RS16875	K18205	hypBA1	CAETHG_3436	glycoside hydrolase family 127 protein
Not Included in Pathway or Brite	Unclassified: metabolism	Enzymes with EC numbers	CAETHG_RS00370	K05521	draG	CAETHG_0078	ADP-ribosyl-[dinitrogen reductase] hydrolase
Not Included in Pathway or Brite	Unclassified: metabolism	Enzymes with EC numbers	CAETHG_RS09160	K01449	cwlJ	CAETHG_1891	hydrolase
Not Included in Pathway or Brite	Unclassified: metabolism	Enzymes with EC numbers	CAETHG_RS11885	K01449	cwlJ2	CAETHG_2413	spore cortex-lytic enzyme
Not Included in Pathway or Brite	Unclassified: metabolism	Enzymes with EC numbers	CAETHG_RS12495	K01449	cwlJ3	CAETHG_2538	cell wall hydrolase SleB
Not Included in Pathway or Brite	Unclassified: metabolism	Enzymes with EC numbers	CAETHG_RS12575	K01449	cwlJ4	CAETHG_2554	cell wall hydrolase
Not Included in Pathway or Brite	Unclassified: metabolism	Enzymes with EC numbers	CAETHG_RS01230	K06015	E3.5.1.81	CAETHG_0259	aminohydrolase
Not Included in Pathway or Brite	Unclassified: metabolism	Enzymes with EC numbers	CAETHG_RS02155	K06015	E3.5.1.81_2	CAETHG_0452	N-acyl-D-glutamate deacylase
Not Included in Pathway or Brite	Unclassified: metabolism	Enzymes with EC numbers	CAETHG_RS04745	K06015	E3.5.1.81_3	CAETHG_0995	D-aminoacylase
Not Included in Pathway or Brite	Unclassified: metabolism	Enzymes with EC numbers	CAETHG_RS01385	K01462	PDF	CAETHG_0293	peptide deformylase
Not Included in Pathway or Brite	Unclassified: metabolism	Enzymes with EC numbers	CAETHG_RS16395	K01462	PDF2	CAETHG_3338	peptide deformylase
Not Included in Pathway or Brite	Unclassified: metabolism	Enzymes with EC numbers	CAETHG_RS16925	K01462	PDF3	CAETHG_3446	peptide deformylase
Not Included in Pathway or Brite	Unclassified: metabolism	Enzymes with EC numbers	CAETHG_RS18270	K01462	PDF4	CAETHG_3721	peptide deformylase
Not Included in Pathway or Brite	Unclassified: metabolism	Enzymes with EC numbers	CAETHG_RS19095	K01462	PDF5	CAETHG_3892	peptide deformylase
Not Included in Pathway or Brite	Unclassified: metabolism	Enzymes with EC numbers	CAETHG_RS03575	K22278	pgdA	CAETHG_0754	polysaccharide deacetylase
Not Included in Pathway or Brite	Unclassified: metabolism	Enzymes with EC numbers	CAETHG_RS03960	K22278	pgdA2	CAETHG_0834	polysaccharide deacetylase
Not Included in Pathway or Brite	Unclassified: metabolism	Enzymes with EC numbers	CAETHG_RS06560	K22278	pgdA3	CAETHG_1360	polysaccharide deacetylase family sporulatio
Not Included in Pathway or Brite	Unclassified: metabolism	Enzymes with EC numbers	CAETHG_RS08220	K22278	pgdA4	CAETHG_1697	polysaccharide deacetylase
Not Included in Pathway or Brite	Unclassified: metabolism	Enzymes with EC numbers	CAETHG_RS09015	K22278	pgdA5	CAETHG_1864	polysaccharide deacetylase
Not Included in Pathway or Brite	Unclassified: metabolism	Enzymes with EC numbers	CAETHG_RS11155	K22278	pgdA6	CAETHG_2265	polysaccharide deacetylase
Not Included in Pathway or Brite	Unclassified: metabolism	Enzymes with EC numbers	CAETHG_RS13320	K22278	pgdA7	CAETHG_2718	polysaccharide deacetylase
Not Included in Pathway or Brite	Unclassified: metabolism	Enzymes with EC numbers	CAETHG_RS19645	K22278	pgdA8	CAETHG_4008	polysaccharide deacetylase
Not Included in Pathway or Brite	Unclassified: metabolism	Enzymes with EC numbers	CAETHG_RS06235	K01567	pdaA9	CAETHG_1297	delta-lactam-biosynthetic de-N-acetylase
Not Included in Pathway or Brite	Unclassified: metabolism	Enzymes with EC numbers	CAETHG_RS09120	K09022	ridA	CAETHG_1883	RidA family protein
Not Included in Pathway or Brite	Unclassified: metabolism	Enzymes with EC numbers	CAETHG_RS13940	K09022	ridA2	CAETHG_2834	RidA family protein
Not Included in Pathway or Brite	Unclassified: metabolism	Enzymes with EC numbers	CAETHG_RS04910	K22906	phy	CAETHG_1031	hypothetical protein
Not Included in Pathway or Brite	Unclassified: metabolism	Enzymes with EC numbers	CAETHG_RS17435	K13281	uvsE	CAETHG_3553	UV DNA damage repair endonuclease UvsE
Not Included in Pathway or Brite	Unclassified: metabolism	Enzymes with EC numbers	CAETHG_RS03160	K08314	fsaB	CAETHG_0665	transaldolase
Not Included in Pathway or Brite	Unclassified: metabolism	Enzymes with EC numbers	CAETHG_RS03505	K03716	splB	CAETHG_0740	hypothetical protein
Not Included in Pathway or Brite	Unclassified: metabolism	Enzymes with EC numbers	CAETHG_RS05755	K03716	splB2	CAETHG_1200	spore photoproduct lyase
Not Included in Pathway or Brite	Unclassified: metabolism	Enzymes with EC numbers	CAETHG_RS11900	K23997	nnr	CAETHG_2416	bifunctional ADP-dependent NAD(P)H-hydrat
Not Included in Pathway or Brite	Unclassified: metabolism	Enzymes with EC numbers	CAETHG_RS02150	K01751	E4.3.1.15	CAETHG_0451	diaminopropionate ammonia-lyase
Not Included in Pathway or Brite	Unclassified: metabolism	Enzymes with EC numbers	CAETHG_RS08860	K20038	cutC	CAETHG_1829	choline trimethylamine-lyase
Not Included in Pathway or Brite	Unclassified: metabolism	Enzymes with EC numbers	CAETHG_RS03565	K06864	larE	CAETHG_0752	TIGR00268 family protein
Not Included in Pathway or Brite	Unclassified: metabolism	Enzymes with EC numbers	CAETHG_RS11810	K06864	larE2	CAETHG_2397	TIGR00268 family protein
Not Included in Pathway or Brite	Unclassified: metabolism	Enzymes with EC numbers	CAETHG_RS11320	K09121	larC	CAETHG_2299	TIGR00299 family protein
Not Included in Pathway or Brite	Unclassified: metabolism	Enzymes with EC numbers	CAETHG_RS18340	K19802	ycjG	CAETHG_3735	dipeptide epimerase
Not Included in Pathway or Brite	Unclassified: metabolism	Enzymes with EC numbers	CAETHG_RS10185	K03534	rhaM	CAETHG_2083	L-rhamnose mutarotase
Not Included in Pathway or Brite	Unclassified: metabolism	Enzymes with EC numbers	CAETHG_RS07135	K23876	hgdC	CAETHG_1482	CoA activase
Not Included in Pathway or Brite	Unclassified: metabolism	Enzymes with EC numbers	CAETHG_RS11390	K03802	cphA	CAETHG_2315	cyanophycin synthetase
Not Included in Pathway or Brite	Unclassified: metabolism	Enzymes with EC numbers	CAETHG_RS13670	K01537	ATP2C	CAETHG_2779	calcium-translocating P-type ATPase, PMCA-type
Not Included in Pathway or Brite	Unclassified: metabolism	Enzymes with EC numbers	CAETHG_RS14155	K01537	ATP2C2	CAETHG_2880	haloacid dehalogenase
Not Included in Pathway or Brite	Unclassified: metabolism	Enzymes with EC numbers	CAETHG_RS15410	K01537	ATP2C3	CAETHG_3138	calcium-translocating P-type ATPase, PMCA-type
Not Included in Pathway or Brite	Unclassified: metabolism	Enzymes with EC numbers	CAETHG_RS04295	K01534	zntA	CAETHG_0899	cadmium-translocating P-type ATPase
Not Included in Pathway or Brite	Unclassified: metabolism	Carbohydrate metabolism	CAETHG_RS10815	K06206	sfsA	CAETHG_2204	DNA/RNA nuclease SfsA
Not Included in Pathway or Brite	Unclassified: metabolism	Energy metabolism	CAETHG_RS04220	K19824	fprB	CAETHG_0887	hypothetical protein
Not Included in Pathway or Brite	Unclassified: metabolism	Energy metabolism	CAETHG_RS13740	K02379	fdhD	CAETHG_2793	sulfurtransferase FdhD
Not Included in Pathway or Brite	Unclassified: metabolism	Energy metabolism	CAETHG_RS02055	K02381	fdrA	CAETHG_0431	acyl-CoA synthetase FdrA
Not Included in Pathway or Brite	Unclassified: metabolism	Energy metabolism	CAETHG_RS11250	K05337	fer	CAETHG_2285	ferredoxin
Not Included in Pathway or Brite	Unclassified: metabolism	Energy metabolism	CAETHG_RS00395	K05796	hydN2	CAETHG_0083	electron transporter HydN
Not Included in Pathway or Brite	Unclassified: metabolism	Energy metabolism	CAETHG_RS18835	K05796	hydN	CAETHG_3840	oxidoreductase
Not Included in Pathway or Brite	Unclassified: metabolism	Energy metabolism	CAETHG_RS16175	K04488	iscU	CAETHG_3294	Fe-S cluster assembly scaffold protein NifU
Not Included in Pathway or Brite	Unclassified: metabolism	Energy metabolism	CAETHG_RS01990	K02585	nifB	CAETHG_0418	nitrogenase cofactor biosynthesis protein NifB
Not Included in Pathway or Brite	Unclassified: metabolism	Energy metabolism	CAETHG_RS12670	K02592	nifN	CAETHG_2573	radical SAM protein
Not Included in Pathway or Brite	Unclassified: metabolism	Energy metabolism	CAETHG_RS01735	K02587	nifE	CAETHG_0366	oxidoreductase
Not Included in Pathway or Brite	Unclassified: metabolism	Energy metabolism	CAETHG_RS01775	K02587	nifE2	CAETHG_0374	oxidoreductase
Not Included in Pathway or Brite	Unclassified: metabolism	Energy metabolism	CAETHG_RS12665	K02587	nifE3	CAETHG_2572	nitrogenase iron-molybdenum cofacto
Not Included in Pathway or Brite	Unclassified: metabolism	Energy metabolism	CAETHG_RS17105	K03839	fldA	CAETHG_3483	flavodoxin
Not Included in Pathway or Brite	Unclassified: metabolism	Energy metabolism	CAETHG_RS03425	K02574	napH	CAETHG_0724	4Fe-4S ferredoxin
Not Included in Pathway or Brite	Unclassified: metabolism	Energy metabolism	CAETHG_RS18935	K02574	napH2	CAETHG_3860	4Fe-4S binding protein
Not Included in Pathway or Brite	Unclassified: metabolism	Energy metabolism	CAETHG_RS00550	K03521	fixA	CAETHG_0115	electron transfer flavoprotein subunit beta/Fix
Not Included in Pathway or Brite	Unclassified: metabolism	Energy metabolism	CAETHG_RS01170	K03521	fixA2	CAETHG_0246	electron transfer flavoprotein subunit beta/Fix
Not Included in Pathway or Brite	Unclassified: metabolism	Energy metabolism	CAETHG_RS08645	K03521	fixA3	CAETHG_1786	electron transfer flavoprotein subunit beta/Fix
Not Included in Pathway or Brite	Unclassified: metabolism	Energy metabolism	CAETHG_RS09050	K03521	fixA4	CAETHG_1869	electron transfer flavoprotein subunit beta/Fix
Not Included in Pathway or Brite	Unclassified: metabolism	Energy metabolism	CAETHG_RS17045	K03521	fixA5	CAETHG_3471	hypothetical protein
Not Included in Pathway or Brite	Unclassified: metabolism	Energy metabolism	CAETHG_RS09035	K03855	fixX	CAETHG_1866	4Fe-4S ferredoxin
Not Included in Pathway or Brite	Unclassified: metabolism	Amino acid metabolism	CAETHG_RS08845	K04024	eutJ	CAETHG_1826	ethanolamine utilization protein EutJ
Not Included in Pathway or Brite	Unclassified: metabolism	Amino acid metabolism	CAETHG_RS16115	K04024	eutJ2	CAETHG_3282	ethanolamine utilization protein EutJ
Not Included in Pathway or Brite	Unclassified: metabolism	Amino acid metabolism	CAETHG_RS08795	K04027	eutM	CAETHG_1816	ethanolamine utilization microcompartmen
Not Included in Pathway or Brite	Unclassified: metabolism	Amino acid metabolism	CAETHG_RS08800	K04027	eutM2	CAETHG_1817	ethanolamine utilization microcompartmen
Not Included in Pathway or Brite	Unclassified: metabolism	Amino acid metabolism	CAETHG_RS16150	K04027	eutM3	CAETHG_3289	ethanolamine utilization microcompartmen
Not Included in Pathway or Brite	Unclassified: metabolism	Amino acid metabolism	CAETHG_RS16155	K04027	eutM4	CAETHG_3290	ethanolamine utilization microcompartmen
Not Included in Pathway or Brite	Unclassified: metabolism	Amino acid metabolism	CAETHG_RS08835	K04028	eutN	CAETHG_1824	ethanolamine utilization protein EutN
Not Included in Pathway or Brite	Unclassified: metabolism	Amino acid metabolism	CAETHG_RS13780	K04028	eutN2	CAETHG_2801	ethanolamine utilization protein EutN
Not Included in Pathway or Brite	Unclassified: metabolism	Amino acid metabolism	CAETHG_RS16125	K04028	eutN3	CAETHG_3284	ethanolamine utilization protein EutN
Not Included in Pathway or Brite	Unclassified: metabolism	Amino acid metabolism	CAETHG_RS19135	K04029	eutP	CAETHG_3900	ethanolamine utilization protein EutP
Not Included in Pathway or Brite	Unclassified: metabolism	Amino acid metabolism	CAETHG_RS08820	K04030	eutQ	CAETHG_1821	ethanolamine utilization protein EutQ
Not Included in Pathway or Brite	Unclassified: metabolism	Amino acid metabolism	CAETHG_RS16130	K04030	eutQ2	CAETHG_3285	Ethanolamine utilization EutQ family protein
Not Included in Pathway or Brite	Unclassified: metabolism	Amino acid metabolism	CAETHG_RS19140	K04031	eutS	CAETHG_3901	BMC domain-containing protein
Not Included in Pathway or Brite	Unclassified: metabolism	Amino acid metabolism	CAETHG_RS15500	K06997	yggS	CAETHG_3155	YggS family pyridoxal phosphate-dependen
Not Included in Pathway or Brite	Unclassified: metabolism	Glycan metabolism	CAETHG_RS00220	K07027	K07027	CAETHG_0045	lysylphosphatidylglycerol synthetase famil
Not Included in Pathway or Brite	Unclassified: metabolism	Cofactor metabolism	CAETHG_RS10730	K03688	ubiB	CAETHG_2190	ABC-1 domain-containing protein
Not Included in Pathway or Brite	Unclassified: metabolism	Cofactor metabolism	CAETHG_RS13735	K03753	mobB	CAETHG_2792	molybdopterin-guanine dinucleotide biosynthesi
Not Included in Pathway or Brite	Unclassified: genetic information processing	Transcription	CAETHG_RS00130	K03704	cspA	CAETHG_0027	cold-shock protein
Not Included in Pathway or Brite	Unclassified: genetic information processing	Transcription	CAETHG_RS00170	K03704	cspA2	CAETHG_0035	cold-shock protein
Not Included in Pathway or Brite	Unclassified: genetic information processing	Transcription	CAETHG_RS05865	K03704	cspA3	CAETHG_1223	cold-shock protein
Not Included in Pathway or Brite	Unclassified: genetic information processing	Transcription	CAETHG_RS12645	K02589	nifHD1	CAETHG_2568	P-II family nitrogen regulator
Not Included in Pathway or Brite	Unclassified: genetic information processing	Transcription	CAETHG_RS12650	K02590	nifHD2	CAETHG_2569	P-II family nitrogen regulator
Not Included in Pathway or Brite	Unclassified: genetic information processing	Transcription	CAETHG_RS11675	K06959	tex	CAETHG_2369	RNA-binding transcriptional accessory protein
Not Included in Pathway or Brite	Unclassified: genetic information processing	Translation	CAETHG_RS09730	K07571	K07571	CAETHG_1991	RNA-binding protein S1
Not Included in Pathway or Brite	Unclassified: genetic information processing	Protein processing	CAETHG_RS02560	K06891	clpS	CAETHG_0539	ATP-dependent Clp protease adaptor ClpS
Not Included in Pathway or Brite	Unclassified: genetic information processing	Protein processing	CAETHG_RS09595	K19411	mcsA	CAETHG_1976	excinuclease Uvr
Not Included in Pathway or Brite	Unclassified: genetic information processing	Protein processing	CAETHG_RS07090	K03545	tig	CAETHG_1473	trigger factor
Not Included in Pathway or Brite	Unclassified: genetic information processing	Protein processing	CAETHG_RS08480	K03664	smpB	CAETHG_1753	SsrA-binding protein SmpB
Not Included in Pathway or Brite	Unclassified: genetic information processing	Protein processing	CAETHG_RS01760	K04653	hypC	CAETHG_0371	HypC/HybG/HupF family hydrogenase formatio
Not Included in Pathway or Brite	Unclassified: genetic information processing	Protein processing	CAETHG_RS01755	K04654	hypD	CAETHG_0370	hydrogenase formation protein HypD
Not Included in Pathway or Brite	Unclassified: genetic information processing	Protein processing	CAETHG_RS01750	K04655	hypE	CAETHG_0369	hydrogenase expression/formation protein HypE
Not Included in Pathway or Brite	Unclassified: genetic information processing	Protein processing	CAETHG_RS07510	K04655	hypE2	CAETHG_1548	AIR synthase
Not Included in Pathway or Brite	Unclassified: genetic information processing	Protein processing	CAETHG_RS01765	K04656	hypF	CAETHG_0372	carbamoyltransferase HypF
Not Included in Pathway or Brite	Unclassified: genetic information processing	Protein processing	CAETHG_RS16600	K07391	comM	CAETHG_3381	magnesium chelatase
Not Included in Pathway or Brite	Unclassified: genetic information processing	Protein processing	CAETHG_RS02220	K07402	xdhC	CAETHG_0466	XshC-Cox1-family protein
Not Included in Pathway or Brite	Unclassified: genetic information processing	Protein processing	CAETHG_RS13615	K07402	xdhC2	CAETHG_2768	XshC-Cox1-family protein
Not Included in Pathway or Brite	Unclassified: genetic information processing	Replication and repair	CAETHG_RS07990	K07445	K07445	CAETHG_1650	DUF1156 domain-containing protein
Not Included in Pathway or Brite	Unclassified: genetic information processing	Replication and repair	CAETHG_RS13300	K06993	K06993	CAETHG_2712	ribonuclease H
Not Included in Pathway or Brite	Unclassified: genetic information processing	Replication and repair	CAETHG_RS13835	K03630	radC	CAETHG_2813	JAB domain-containing protein
Not Included in Pathway or Brite	Unclassified: genetic information processing	Replication and repair	CAETHG_RS16590	K07460	yraN	CAETHG_3379	YraN family protein
Not Included in Pathway or Brite	Unclassified: genetic information processing	Replication and repair	CAETHG_RS11310	K07461	K07461	CAETHG_2297	GIY-YIG nuclease family protein
Not Included in Pathway or Brite	Unclassified: genetic information processing	Replication and repair	CAETHG_RS16605	K04096	smf	CAETHG_3382	DNA-protecting protein DprA
Not Included in Pathway or Brite	Unclassified: genetic information processing	Replication and repair	CAETHG_RS10560	K07474	xtmA	CAETHG_2152	phage-like terminase
Not Included in Pathway or Brite	Unclassified: genetic information processing	Replication and repair	CAETHG_RS16160	K07478	ycaJ	CAETHG_3291	replication-associated recombination protein A
Not Included in Pathway or Brite	Unclassified: genetic information processing	Replication and repair	CAETHG_RS03855	K07483	K07483	CAETHG_0815
Not Included in Pathway or Brite	Unclassified: genetic information processing	Replication and repair	CAETHG_RS05260	K07483	K07483_2	CAETHG_1101
Not Included in Pathway or Brite	Unclassified: genetic information processing	Replication and repair	CAETHG_RS11175	K07483	K07483_3	CAETHG_2269
Not Included in Pathway or Brite	Unclassified: genetic information processing	Replication and repair	CAETHG_RS19860	K07483	K07483_4	CAETHG_4054	transposase
Not Included in Pathway or Brite	Unclassified: genetic information processing	Replication and repair	CAETHG_RS12885	K07484	K07484_5	-	IS66 family transposase
Not Included in Pathway or Brite	Unclassified: genetic information processing	Replication and repair	CAETHG_RS15085	K07484	K07484_6	CAETHG_3069	IS66 family transposase
Not Included in Pathway or Brite	Unclassified: genetic information processing	Replication and repair	CAETHG_RS15105	K07484	K07484_7	CAETHG_3075	IS66 family transposase
Not Included in Pathway or Brite	Unclassified: genetic information processing	Replication and repair	CAETHG_RS15110	K07484	K07484	-	transposase
Not Included in Pathway or Brite	Unclassified: genetic information processing	Replication and repair	CAETHG_RS11760	K07486	K07486	CAETHG_2386	IS110 family transposase
Not Included in Pathway or Brite	Unclassified: genetic information processing	Replication and repair	CAETHG_RS12610	K07491	K07491	CAETHG_2561	transposase
Not Included in Pathway or Brite	Unclassified: genetic information processing	Replication and repair	CAETHG_RS10615	K07496	K07496	CAETHG_2167	transposase
Not Included in Pathway or Brite	Unclassified: genetic information processing	Replication and repair	CAETHG_RS03850	K07497	K07497	CAETHG_0814
Not Included in Pathway or Brite	Unclassified: genetic information processing	Replication and repair	CAETHG_RS05255	K07497	K07497_2	CAETHG_1100
Not Included in Pathway or Brite	Unclassified: genetic information processing	Replication and repair	CAETHG_RS11170	K07497	K07497_3	CAETHG_2268
Not Included in Pathway or Brite	Unclassified: genetic information processing	Replication and repair	CAETHG_RS19865	K07497	K07497_4	CAETHG_4055	IS3 family transposase
Not Included in Pathway or Brite	Unclassified: genetic information processing	Others	CAETHG_RS11135	K03969	pspA	CAETHG_2260	phage shock protein A
Not Included in Pathway or Brite	Unclassified: signaling and cellular processes	Transport	CAETHG_RS03110	K03292	TC.GPH	CAETHG_0655	MFS transporter
Not Included in Pathway or Brite	Unclassified: signaling and cellular processes	Transport	CAETHG_RS10990	K03292	TC.GPH2	CAETHG_2234	MFS transporter
Not Included in Pathway or Brite	Unclassified: signaling and cellular processes	Transport	CAETHG_RS09250	K03293	TC.AAT	CAETHG_1909	amino acid permease
Not Included in Pathway or Brite	Unclassified: signaling and cellular processes	Transport	CAETHG_RS12240	K03293	TC.AAT2	CAETHG_2486	amino acid permease
Not Included in Pathway or Brite	Unclassified: signaling and cellular processes	Transport	CAETHG_RS19125	K03293	TC.AAT3	CAETHG_3898	amino acid permease
Not Included in Pathway or Brite	Unclassified: signaling and cellular processes	Transport	CAETHG_RS01100	K03294	TC.APA	CAETHG_0231	amino acid permease
Not Included in Pathway or Brite	Unclassified: signaling and cellular processes	Transport	CAETHG_RS01935	K03294	TC.APA2	CAETHG_0407	amino acid permease
Not Included in Pathway or Brite	Unclassified: signaling and cellular processes	Transport	CAETHG_RS01940	K03294	TC.APA3	CAETHG_0408	amino acid permease
Not Included in Pathway or Brite	Unclassified: signaling and cellular processes	Transport	CAETHG_RS02340	K03294	TC.APA4	CAETHG_0491	APC family permease
Not Included in Pathway or Brite	Unclassified: signaling and cellular processes	Transport	CAETHG_RS12540	K03294	TC.APA5	CAETHG_2547	amino acid permease
Not Included in Pathway or Brite	Unclassified: signaling and cellular processes	Transport	CAETHG_RS12545	K03294	TC.APA6	CAETHG_2548	amino acid permease
Not Included in Pathway or Brite	Unclassified: signaling and cellular processes	Transport	CAETHG_RS14850	K03294	TC.APA7	CAETHG_3020	amino acid permease
Not Included in Pathway or Brite	Unclassified: signaling and cellular processes	Transport	CAETHG_RS16340	K03306	TC.PIT	CAETHG_3327	inorganic phosphate transporter
Not Included in Pathway or Brite	Unclassified: signaling and cellular processes	Transport	CAETHG_RS01810	K03307	TC.SSS	CAETHG_0381	symporter
Not Included in Pathway or Brite	Unclassified: signaling and cellular processes	Transport	CAETHG_RS05680	K03307	TC.SSS2	CAETHG_1185	sodium:solute symporter
Not Included in Pathway or Brite	Unclassified: signaling and cellular processes	Transport	CAETHG_RS17040	K03307	TC.SSS3	CAETHG_3470	sodium:solute symporter
Not Included in Pathway or Brite	Unclassified: signaling and cellular processes	Transport	CAETHG_RS19045	K03311	TC.LIVCS	CAETHG_3882	branched-chain amino acid transport system I
Not Included in Pathway or Brite	Unclassified: signaling and cellular processes	Transport	CAETHG_RS07200	K03457	TC.NCS1	CAETHG_1497	nitrate reductase
Not Included in Pathway or Brite	Unclassified: signaling and cellular processes	Transport	CAETHG_RS17850	K03457	TC.NCS12	CAETHG_3634	permease for cytosine/purines uracil thiamin
Not Included in Pathway or Brite	Unclassified: signaling and cellular processes	Transport	CAETHG_RS17865	K03457	TC.NCS13	CAETHG_3637	allantoin permease
Not Included in Pathway or Brite	Unclassified: signaling and cellular processes	Transport	CAETHG_RS19875	K03457	TC.NCS14	CAETHG_4057	cytosine permease
Not Included in Pathway or Brite	Unclassified: signaling and cellular processes	Transport	CAETHG_RS03875	K03319	TC.DASS	CAETHG_0819	sodium:sulfate symporter
Not Included in Pathway or Brite	Unclassified: signaling and cellular processes	Transport	CAETHG_RS05005	K07085	K07085	CAETHG_1049	aspartate:alanine antiporter
Not Included in Pathway or Brite	Unclassified: signaling and cellular processes	Cell growth	CAETHG_RS13830	K06287	maf	CAETHG_2812	Maf-like protein
Not Included in Pathway or Brite	Unclassified: signaling and cellular processes	Cell growth	CAETHG_RS10810	K06317	bofA	CAETHG_2203	sigma-K factor processing regulatory protei
Not Included in Pathway or Brite	Unclassified: signaling and cellular processes	Cell growth	CAETHG_RS19680	K06320	cgeB	-	hypothetical protein
Not Included in Pathway or Brite	Unclassified: signaling and cellular processes	Cell growth	CAETHG_RS05950	K06333	cotJB	CAETHG_1241	spore coat protein CotJB
Not Included in Pathway or Brite	Unclassified: signaling and cellular processes	Cell growth	CAETHG_RS05955	K06334	cotJC	CAETHG_1242	hypothetical protein
Not Included in Pathway or Brite	Unclassified: signaling and cellular processes	Cell growth	CAETHG_RS10360	K06346	jag	CAETHG_2119	DNA-binding protein
Not Included in Pathway or Brite	Unclassified: signaling and cellular processes	Cell growth	CAETHG_RS11190	K06373	spmA	CAETHG_2272	spore maturation protein
Not Included in Pathway or Brite	Unclassified: signaling and cellular processes	Cell growth	CAETHG_RS11195	K06374	spmB	CAETHG_2273	spore maturation protein
Not Included in Pathway or Brite	Unclassified: signaling and cellular processes	Cell growth	CAETHG_RS06225	K06378	spoIIAA	CAETHG_1295	anti-sigma F factor antagonist
Not Included in Pathway or Brite	Unclassified: signaling and cellular processes	Cell growth	CAETHG_RS02940	K06381	spoIID	CAETHG_0618	stage II sporulation protein SpoIID
Not Included in Pathway or Brite	Unclassified: signaling and cellular processes	Cell growth	CAETHG_RS11575	K06381	spoIID2	CAETHG_2353	stage II sporulation protein D
Not Included in Pathway or Brite	Unclassified: signaling and cellular processes	Cell growth	CAETHG_RS15780	K06384	spoIIM	CAETHG_3215	stage II sporulation protein M
Not Included in Pathway or Brite	Unclassified: signaling and cellular processes	Cell growth	CAETHG_RS14180	K06385	spoIIP	CAETHG_2885	stage II sporulation protein P
Not Included in Pathway or Brite	Unclassified: signaling and cellular processes	Cell growth	CAETHG_RS11415	K06387	spoIIR	CAETHG_2320	stage II sporulation protein R
Not Included in Pathway or Brite	Unclassified: signaling and cellular processes	Cell growth	CAETHG_RS15675	K06390	spoIIIAA	CAETHG_3192	stage III sporulation protein AA
Not Included in Pathway or Brite	Unclassified: signaling and cellular processes	Cell growth	CAETHG_RS15680	K06391	spoIIIAB	CAETHG_3193	stage III sporulation protein SpoAB
Not Included in Pathway or Brite	Unclassified: signaling and cellular processes	Cell growth	CAETHG_RS15685	K06392	spoIIIAC	CAETHG_3194	stage III sporulation protein AC
Not Included in Pathway or Brite	Unclassified: signaling and cellular processes	Cell growth	CAETHG_RS15690	K06393	spoIIIAD	CAETHG_3195	stage III sporulation protein AD
Not Included in Pathway or Brite	Unclassified: signaling and cellular processes	Cell growth	CAETHG_RS15695	K06394	spoIIIAE	CAETHG_3196	stage III sporulation protein AE
Not Included in Pathway or Brite	Unclassified: signaling and cellular processes	Cell growth	CAETHG_RS15700	K06395	spoIIIAF	CAETHG_3197	stage III sporulation protein AF
Not Included in Pathway or Brite	Unclassified: signaling and cellular processes	Cell growth	CAETHG_RS15705	K06396	spoIIIAG	CAETHG_3198	stage III sporulation protein AG
Not Included in Pathway or Brite	Unclassified: signaling and cellular processes	Cell growth	CAETHG_RS15710	K06397	spoIIIAH	CAETHG_3199	stage III sporulation protein AH
Not Included in Pathway or Brite	Unclassified: signaling and cellular processes	Cell growth	CAETHG_RS16360	K06398	spoIVA	CAETHG_3331	stage IV sporulation protein A
Not Included in Pathway or Brite	Unclassified: signaling and cellular processes	Cell growth	CAETHG_RS06930	K06400	spoIVCA	CAETHG_1440	recombinase family protein
Not Included in Pathway or Brite	Unclassified: signaling and cellular processes	Cell growth	CAETHG_RS19425	K06400	spoIVCA2	CAETHG_3959	recombinase family protein
Not Included in Pathway or Brite	Unclassified: signaling and cellular processes	Cell growth	CAETHG_RS00840	K06405	spoVAC	CAETHG_0176	stage V sporulation protein AC
Not Included in Pathway or Brite	Unclassified: signaling and cellular processes	Cell growth	CAETHG_RS00845	K06406	spoVAD	CAETHG_0177	stage V sporulation protein AD
Not Included in Pathway or Brite	Unclassified: signaling and cellular processes	Cell growth	CAETHG_RS00850	K06407	spoVAE	CAETHG_0178	stage V sporulation protein AE
Not Included in Pathway or Brite	Unclassified: signaling and cellular processes	Cell growth	CAETHG_RS09815	K06412	spoVG	CAETHG_2008	septation protein SpoVG
Not Included in Pathway or Brite	Unclassified: signaling and cellular processes	Cell growth	CAETHG_RS12315	K06415	spoVR	CAETHG_2501	stage V sporulation protein R
Not Included in Pathway or Brite	Unclassified: signaling and cellular processes	Cell growth	CAETHG_RS16760	K06416	spoVS	CAETHG_3413	stage V sporulation protein S
Not Included in Pathway or Brite	Unclassified: signaling and cellular processes	Cell growth	CAETHG_RS12940	K07257	spsF	CAETHG_2632	acylneuraminate cytidylyltransferase
Not Included in Pathway or Brite	Unclassified: signaling and cellular processes	Cell growth	CAETHG_RS04055	K06421	sspD	CAETHG_0853	acid-soluble spore protein
Not Included in Pathway or Brite	Unclassified: signaling and cellular processes	Cell growth	CAETHG_RS04670	K06425	sspH	CAETHG_0980	H-type small acid-soluble spore protein
Not Included in Pathway or Brite	Unclassified: signaling and cellular processes	Cell growth	CAETHG_RS11370	K06436	yabG	CAETHG_2311	sporulation peptidase YabG
Not Included in Pathway or Brite	Unclassified: signaling and cellular processes	Cell growth	CAETHG_RS14255	K06438	yqfD	CAETHG_2901	sporulation protein YqfD
Not Included in Pathway or Brite	Unclassified: signaling and cellular processes	Cell growth	CAETHG_RS00160	K06439	yraD	CAETHG_0033	spore coat protein
Not Included in Pathway or Brite	Unclassified: signaling and cellular processes	Cell growth	CAETHG_RS00140	K06440	yraG	CAETHG_0029	hypothetical protein
Not Included in Pathway or Brite	Unclassified: signaling and cellular processes	Cell growth	CAETHG_RS00155	K06440	yraG2	CAETHG_0032	spore coat protein
Not Included in Pathway or Brite	Unclassified: signaling and cellular processes	Cell growth	CAETHG_RS07225	K06295	gerKA	CAETHG_1503	spore germination protein
Not Included in Pathway or Brite	Unclassified: signaling and cellular processes	Cell growth	CAETHG_RS08385	K06295	gerKA2	CAETHG_1733	spore germination protein
Not Included in Pathway or Brite	Unclassified: signaling and cellular processes	Cell growth	CAETHG_RS08445	K06295	gerKA3	CAETHG_1745	spore germination protein
Not Included in Pathway or Brite	Unclassified: signaling and cellular processes	Cell growth	CAETHG_RS14460	K06295	gerKA4	CAETHG_2942	spore germination protein
Not Included in Pathway or Brite	Unclassified: signaling and cellular processes	Cell growth	CAETHG_RS18380	K06295	gerKA5	CAETHG_3744	spore germination protein
Not Included in Pathway or Brite	Unclassified: signaling and cellular processes	Cell growth	CAETHG_RS19395	K06295	gerKA6	CAETHG_3953	spore germination protein
Not Included in Pathway or Brite	Unclassified: signaling and cellular processes	Cell growth	CAETHG_RS07230	K06297	gerKC	CAETHG_1504	Ger(x)C family spore germination protein
Not Included in Pathway or Brite	Unclassified: signaling and cellular processes	Cell growth	CAETHG_RS08395	K06297	gerKC3	CAETHG_1735	Ger(x)C family spore germination protein
Not Included in Pathway or Brite	Unclassified: signaling and cellular processes	Cell growth	CAETHG_RS08450	K06297	gerKC4	CAETHG_1746	Ger(x)C family spore germination protein
Not Included in Pathway or Brite	Unclassified: signaling and cellular processes	Cell growth	CAETHG_RS14465	K06297	gerKC5	CAETHG_2943	Ger(x)C family spore germination protein
Not Included in Pathway or Brite	Unclassified: signaling and cellular processes	Cell growth	CAETHG_RS18375	K06297	gerKC2	CAETHG_3743	Ger(x)C family spore germination protein
Not Included in Pathway or Brite	Unclassified: signaling and cellular processes	Cell growth	CAETHG_RS00310	K06306	yaaH	CAETHG_0066	chitinase
Not Included in Pathway or Brite	Unclassified: signaling and cellular processes	Cell growth	CAETHG_RS19585	K06306	yaaH2	CAETHG_3996	glycoside hydrolase family 18
Not Included in Pathway or Brite	Unclassified: signaling and cellular processes	Cell growth	CAETHG_RS11405	K06310	yndD	CAETHG_2318	spore germination protein
Not Included in Pathway or Brite	Unclassified: signaling and cellular processes	Cell growth	CAETHG_RS11425	K06313	ypeB	CAETHG_2322	germination protein YpeB
Not Included in Pathway or Brite	Unclassified: signaling and cellular processes	Cell motility	CAETHG_RS06830	K07343	tfoX	CAETHG_1419	competence protein TfoX
Not Included in Pathway or Brite	Unclassified: signaling and cellular processes	Signaling proteins	CAETHG_RS07715	K06200	cstA	CAETHG_1590	carbon starvation protein A
Not Included in Pathway or Brite	Unclassified: signaling and cellular processes	Signaling proteins	CAETHG_RS07720	K06200	cstA2	CAETHG_1591	carbon starvation protein A
Not Included in Pathway or Brite	Unclassified: signaling and cellular processes	Signaling proteins	CAETHG_RS16225	K06207	typA	CAETHG_3304	translational GTPase TypA
Not Included in Pathway or Brite	Unclassified: signaling and cellular processes	Signaling proteins	CAETHG_RS04375	K07166	K07166	CAETHG_0917	ACT domain-containing protein
Not Included in Pathway or Brite	Unclassified: signaling and cellular processes	Signaling proteins	CAETHG_RS12325	K07180	prkA	CAETHG_2503	serine protein kinase
Not Included in Pathway or Brite	Unclassified: signaling and cellular processes	Structural proteins	CAETHG_RS04775	K07273	acm	CAETHG_1001	hypothetical protein
Not Included in Pathway or Brite	Unclassified: signaling and cellular processes	Structural proteins	CAETHG_RS18645	K07273	acm2	CAETHG_3799	lysozyme
Not Included in Pathway or Brite	Unclassified: signaling and cellular processes	Structural proteins	CAETHG_RS17890	K01993	ABC-2.TX	CAETHG_3642	hypothetical protein
Not Included in Pathway or Brite	Unclassified: signaling and cellular processes	Structural proteins	CAETHG_RS17925	K02005	ABC.CD.TX	CAETHG_3649	HlyD family secretion protein
Not Included in Pathway or Brite	Unclassified: signaling and cellular processes	Structural proteins	CAETHG_RS19215	K02005	ABC.CD.TX2	CAETHG_3917	efflux RND transporter periplasmic adapto
Not Included in Pathway or Brite	Unclassified: signaling and cellular processes	Others	CAETHG_RS16330	K02039	phoU	CAETHG_3325	phosphate transport system regulatory protei
Not Included in Pathway or Brite	Unclassified: signaling and cellular processes	Others	CAETHG_RS01285	K07216	hr	CAETHG_0273	hemerythrin
Not Included in Pathway or Brite	Unclassified: signaling and cellular processes	Others	CAETHG_RS07290	K07216	hr2	CAETHG_1518	hemerythrin
Not Included in Pathway or Brite	Unclassified: signaling and cellular processes	Others	CAETHG_RS19465	K07217	K07217	CAETHG_3970	manganese catalase
Not Included in Pathway or Brite	Unclassified: signaling and cellular processes	Others	CAETHG_RS12635	K07219	K07219	CAETHG_2566	molybdate-binding protein
Not Included in Pathway or Brite	Poorly characterised	General function prediction only	CAETHG_RS03810	K02348	elaA	CAETHG_0806	GNAT family N-acetyltransferase
Not Included in Pathway or Brite	Poorly characterised	General function prediction only	CAETHG_RS05995	K04477	ycdX	CAETHG_1250	phosphatase
Not Included in Pathway or Brite	Poorly characterised	General function prediction only	CAETHG_RS00805	K07001	K07001	CAETHG_0169	phospholipase
Not Included in Pathway or Brite	Poorly characterised	General function prediction only	CAETHG_RS18715	K07025	K07025	CAETHG_3815	haloacid dehalogenase
Not Included in Pathway or Brite	Poorly characterised	General function prediction only	CAETHG_RS11975	K07038	K07038	CAETHG_2431	metal-dependent hydrolase
Not Included in Pathway or Brite	Poorly characterised	General function prediction only	CAETHG_RS08600	K07058	K07058	CAETHG_1777	YihY/virulence factor BrkB family protein
Not Included in Pathway or Brite	Poorly characterised	General function prediction only	CAETHG_RS06170	K07082	K07082	CAETHG_1284	hypothetical protein
Not Included in Pathway or Brite	Poorly characterised	General function prediction only	CAETHG_RS03410	K07100	K07100	CAETHG_0721	phosphoribosyltransferase
Not Included in Pathway or Brite	Poorly characterised	General function prediction only	CAETHG_RS00325	K03744	lemA	CAETHG_0069	LemA family protein
Not Included in Pathway or Brite	Poorly characterised	General function prediction only	CAETHG_RS15440	K03925	mraZ	CAETHG_3143	transcriptional regulator MraZ
Not Included in Pathway or Brite	Poorly characterised	General function prediction only	CAETHG_RS05440	K01421	yhgE	CAETHG_1135	YhgE/Pip domain-containing protein
Not Included in Pathway or Brite	Poorly characterised	General function prediction only	CAETHG_RS05445	K01421	yhgE2	CAETHG_1136	YhgE/Pip domain-containing protein
Not Included in Pathway or Brite	Poorly characterised	General function prediction only	CAETHG_RS05910	K01421	yhgE3	CAETHG_1232	YhgE/Pip domain-containing protein
Not Included in Pathway or Brite	Poorly characterised	General function prediction only	CAETHG_RS01290	K08972	K08972	CAETHG_0274	phage holin family protein
Not Included in Pathway or Brite	Poorly characterised	General function prediction only	CAETHG_RS01255	K08981	K08981	CAETHG_0265	membrane protein
Not Included in Pathway or Brite	Poorly characterised	General function prediction only	CAETHG_RS06905	K08982	K08982	CAETHG_1433	DUF2078 domain-containing protein
Not Included in Pathway or Brite	Poorly characterised	General function prediction only	CAETHG_RS01320	K14591	aroM	CAETHG_0280	AroM family protein
Not Included in Pathway or Brite	Poorly characterised	Function unknown	CAETHG_RS06120	K06871	K06871	CAETHG_1274	thioether cross-link-forming SCIFF peptid
Not Included in Pathway or Brite	Poorly characterised	Function unknown	CAETHG_RS17365	K06871	K06871_2	CAETHG_3537	His-Xaa-Ser system radical SAM maturase HxsB
Not Included in Pathway or Brite	Poorly characterised	Function unknown	CAETHG_RS00330	K06872	K06872	CAETHG_0070	DUF477 domain-containing protein
Not Included in Pathway or Brite	Poorly characterised	Function unknown	CAETHG_RS19475	K06888	K06888	CAETHG_3972	thioredoxin domain-containing protein
Not Included in Pathway or Brite	Poorly characterised	Function unknown	CAETHG_RS08370	K06889	K06889	CAETHG_1730	alpha/beta hydrolase
Not Included in Pathway or Brite	Poorly characterised	Function unknown	CAETHG_RS19190	K06889	K06889_2	CAETHG_3912	cell wall-binding protein
Not Included in Pathway or Brite	Poorly characterised	Function unknown	CAETHG_RS03560	K06923	K06923	CAETHG_0751	DUF815 domain-containing protein
Not Included in Pathway or Brite	Poorly characterised	Function unknown	CAETHG_RS07395	K06926	K06926	CAETHG_1540	hypothetical protein
Not Included in Pathway or Brite	Poorly characterised	Function unknown	CAETHG_RS10055	K06929	K06929	CAETHG_2056	CoA-binding protein
Not Included in Pathway or Brite	Poorly characterised	Function unknown	CAETHG_RS07875	K06933	K06933	CAETHG_1624	DUF134 domain-containing protein
Not Included in Pathway or Brite	Poorly characterised	Function unknown	CAETHG_RS13410	K06950	K06950	CAETHG_2731	HD domain-containing protein
Not Included in Pathway or Brite	Poorly characterised	Function unknown	CAETHG_RS16555	K06960	K06960	CAETHG_3372	hypothetical protein
Not Included in Pathway or Brite	Poorly characterised	Function unknown	CAETHG_RS09540	K06962	K06962	CAETHG_1965	RNA-binding protein
Not Included in Pathway or Brite	Poorly characterised	Function unknown	CAETHG_RS16405	K06973	K06973	CAETHG_3340	zinc metallopeptidase
Not Included in Pathway or Brite	Poorly characterised	Function unknown	CAETHG_RS06395	K07002	K07002	CAETHG_1331	serine hydrolase family protein
Not Included in Pathway or Brite	Poorly characterised	Function unknown	CAETHG_RS16455	K07030	K07030	CAETHG_3350	dihydroxyacetone kinase
Not Included in Pathway or Brite	Poorly characterised	Function unknown	CAETHG_RS16500	K07040	K07040	CAETHG_3360	DNA-binding protein
Not Included in Pathway or Brite	Poorly characterised	Function unknown	CAETHG_RS05480	K07041	K07041	CAETHG_1143	metal-dependent RNase
Not Included in Pathway or Brite	Poorly characterised	Function unknown	CAETHG_RS10165	K07045	K07045	CAETHG_2079	amidohydrolase
Not Included in Pathway or Brite	Poorly characterised	Function unknown	CAETHG_RS15915	K07045	K07045_2	CAETHG_3242	amidohydrolase
Not Included in Pathway or Brite	Poorly characterised	Function unknown	CAETHG_RS07065	K07052	K07052	CAETHG_1468	CPBP family intramembrane metalloprotease
Not Included in Pathway or Brite	Poorly characterised	Function unknown	CAETHG_RS09080	K07052	K07052_2	CAETHG_1875	CPBP family intramembrane metalloprotease
Not Included in Pathway or Brite	Poorly characterised	Function unknown	CAETHG_RS09840	K07052	K07052_3	CAETHG_2013	CPBP family intramembrane metalloprotease
Not Included in Pathway or Brite	Poorly characterised	Function unknown	CAETHG_RS20215	K07052	K07052_4	CAETHG_3717	CPBP family intramembrane metalloprotease
Not Included in Pathway or Brite	Poorly characterised	Function unknown	CAETHG_RS02030	K07068	K07068	-	DNA-binding protein
Not Included in Pathway or Brite	Poorly characterised	Function unknown	CAETHG_RS17595	K07068	K07068_2	CAETHG_3586	DUF35 domain-containing protein
Not Included in Pathway or Brite	Poorly characterised	Function unknown	CAETHG_RS17870	K07069	K07069	CAETHG_3638	DNA-binding protein
Not Included in Pathway or Brite	Poorly characterised	Function unknown	CAETHG_RS15135	K07076	K07076	CAETHG_3082	nucleotidyltransferase domain-containin
Not Included in Pathway or Brite	Poorly characterised	Function unknown	CAETHG_RS15160	K07076	K07076_2	CAETHG_3087	nucleotidyltransferase domain-containin
Not Included in Pathway or Brite	Poorly characterised	Function unknown	CAETHG_RS15565	K07078	K07078	CAETHG_3168	nitroreductase
Not Included in Pathway or Brite	Poorly characterised	Function unknown	CAETHG_RS02795	K07079	K07079	CAETHG_0588	NADP-dependent oxidoreductase domain containin
Not Included in Pathway or Brite	Poorly characterised	Function unknown	CAETHG_RS05055	K07079	K07079_2	CAETHG_1059	NADP-dependent oxidoreductase domain containin
Not Included in Pathway or Brite	Poorly characterised	Function unknown	CAETHG_RS04520	K07089	K07089	CAETHG_0948	permease
Not Included in Pathway or Brite	Poorly characterised	Function unknown	CAETHG_RS04495	K07090	K07090	CAETHG_0942	sulfite exporter TauE/SafE family protein
Not Included in Pathway or Brite	Poorly characterised	Function unknown	CAETHG_RS05900	K07090	K07090_2	CAETHG_1230	sulfite exporter TauE/SafE family protein
Not Included in Pathway or Brite	Poorly characterised	Function unknown	CAETHG_RS10125	K07090	K07090_3	CAETHG_2070	membrane protein
Not Included in Pathway or Brite	Poorly characterised	Function unknown	CAETHG_RS14150	K07090	K07090_4	CAETHG_2879	sulfite exporter TauE/SafE family protein
Not Included in Pathway or Brite	Poorly characterised	Function unknown	CAETHG_RS14365	K07090	K07090_5	CAETHG_2923	membrane protein
Not Included in Pathway or Brite	Poorly characterised	Function unknown	CAETHG_RS07495	K07095	K07095	CAETHG_1545	metallophosphoesterase
Not Included in Pathway or Brite	Poorly characterised	Function unknown	CAETHG_RS02315	K07098	K07098	CAETHG_0485	metallophosphoesterase
Not Included in Pathway or Brite	Poorly characterised	Function unknown	CAETHG_RS11695	K07099	K07099	CAETHG_2374	hypothetical protein
Not Included in Pathway or Brite	Poorly characterised	Function unknown	CAETHG_RS10445	K07105	K07105	CAETHG_2132	transcriptional regulator
Not Included in Pathway or Brite	Poorly characterised	Function unknown	CAETHG_RS00860	K07124	K07124	CAETHG_0180	NAD(P)-dependent oxidoreductase
[truncated: 340 more rows]
