# Supplementary material for: Absolute Proteome Quantification in the Gas-Fermenting Acetogen Clostridium autoethanogenum
Source: mSystems. 2022 Apr 6;7(2):e00026-22. doi: 10.1128/msystems.00026-22 (PMC9040625; doi:10.1128/msystems.00026-22)
Supplement: TABLE S5 [file msystems.00026-22-st005.xlsx]

## Sheet: Table S5
Table S5. Apparent in vivo catalytic rates of enzymes (kapp) in C. autoethanogenum steady-state chemostat cultures grown on CO, syngas, or high-H2 CO.
Only metabolic reactions with a non-zero flux in at least one condition, specific flux rate>0.1% of CO fixation flux (rxn07189_c0) in at least one condition, and for LF data with measured concentration for the associated enzyme(s) in all conditions are shown. Membrane proteins were excluded from kapp calculation. Specific flux rates are from Valgepea et al. 2018 calculated using GEM iCLAU786, see…
										Specific flux rate (mmol/gDCW/h)						LF enzyme concentration (nmol/gDCW)						LF kapp (s-1)						Anchor enzyme concentration (nmol/gDCW)						Anchor kapp (s-1)
										CO		Syngas		High-H2 CO		CO		Syngas		High-H2 CO		CO		Syngas		High-H2 CO		CO		Syngas		High-H2 CO		CO		Syngas		High-H2 CO
Rxn name	Rxn description	Reactions	Gene-protein-reaction (GPR) association	Formula	Subsystem	Reversible	LB	UB	EC Number	AVG	SD	AVG	SD	AVG	SD	AVG	SD	AVG	SD	AVG	SD	AVG	SD	AVG	SD	AVG	SD	AVG	SD	AVG	SD	AVG	SD	AVG	SD	AVG	SD	AVG	SD
rxn07189_c0	CO dehydrogenase	H2O + Carbon monoxide + Oxidizedferredoxin <=> CO2 + 2 H+ + Reducedferredoxin	CAETHG_RS14775	S_cpd00001[c] + S_cpd00204[c] + S_cpd11621[c] <=> S_cpd00011[c] + 2 S_cpd00067[c] + S_cpd11620[c]	Wood-Ljungdahl Pathway	1	-1000	1000	1.2.99.2	27.932	0.611613	22.0329	1.1944	15.1996	0.611142	105.069	14.1203	168.966	24.6653	99.688	18.2999	73.8453	10.0549	36.2216	5.64037	42.3532	7.95917
rxn08518_c0	Formate hydrogen-lyase	CO2 + H2 -> Formate + H+	CAETHG_RS13725 and CAETHG_RS13745 and CAETHG_RS13750 and CAETHG_RS13755 and CAETHG_RS13760 and CAETHG_RS13765 and CAETHG_RS13770	S_cpd00011[c] + S_cpd11640[c] -> S_cpd00047[c] + S_cpd00067[c]	Wood-Ljungdahl Pathway	0	0	1000	1.2.1.43	0	0	9.02438	0.714204	10.3741	0.541972	55.2178	2.06322	35.2866	2.00636	34.4095	1.00665			71.0403	6.92282	83.7467	5.01446	67.2041	4.5877	42.7622	4.94997	45.2681	9.823			58.6212	8.22009	63.6582	14.2083
rxn00690_c0	Formate:tetrahydrofolate ligase (ADP-forming) c0	ATP + Formate + Tetrahydrofolate -> ADP + Phosphate + 10-Formyltetrahydrofolate	CAETHG_RS07850	S_cpd00002[c] + S_cpd00047[c] + S_cpd00087[c] -> S_cpd00008[c] + S_cpd00009[c] + S_cpd00201[c]	Wood-Ljungdahl Pathway	0	0	1000	6.3.4.3	6.42006	0.140807	8.56519	0.21331	10.3741	0.541972	1245.15	154.655	578.938	33.6575	1070.64	441.632	1.43224	0.180646	4.10963	0.259919	2.69158	1.11913	952.604	109.177	706.838	49.0437	1122.25	107.464	1.87208	0.218451	3.36601	0.248138	2.56779	0.280098
rxn00910_c0	NAD-dependent electron-bifurcating methylenetetrahydrofolate reductase	2 NADH + 5-10-Methylenetetrahydrofolate + Oxidizedferredoxin <=> 2 NAD + 5-Methyltetrahydrofolate + Reducedferredoxin	CAETHG_RS07830 and CAETHG_RS07835	2 S_cpd00004[c] + S_cpd00125[c] + S_cpd11621[c] <=> 2 S_cpd00003[c] + S_cpd00345[c] + S_cpd11620[c]	Wood-Ljungdahl Pathway	1	-1000	1000	1.5.7.1/1.5.1.20	6.3925	0.141006	8.5378	0.212843	10.3463	0.541998	165.783	10.2378	170.005	11.9963	139.381	9.50989	10.7109	0.702373	13.9503	1.04402	20.6195	1.7737	253.832	15.82	233.169	16.2721	280.205	35.974	6.99556	0.462498	10.1712	0.753748	10.2566	1.42219
rxn12080_c0	carbon monoxide dehydrogenase/acetyl-CoA synthase	CoA + Carbon monoxide + Methylcorrinoid -> Acetyl-CoA + H+ + Corrinoid	CAETHG_RS07800	S_cpd00010[c] + S_cpd00204[c] + S_cpd12809[c] -> S_cpd00022[c] + S_cpd00067[c] + S_cpd12810[c]	Wood-Ljungdahl Pathway	0	0	1000	2.3.1.169	6.38681	0.141047	8.53214	0.212747	10.3405	0.542004	360.802	40.0255	197.359	22.3069	236.475	30.6605	4.91714	0.556185	12.0087	1.38995	12.1466	1.69871
rxn06149_c0	5-Methyltetrahydrofolate:Corrinoid Co-methyltransferase	5-Methyltetrahydrofolate + Corrinoid <=> Tetrahydrofolate + Methylcorrinoid	CAETHG_RS07805	S_cpd00345[c] + S_cpd12810[c] <=> S_cpd00087[c] + S_cpd12809[c]	Wood-Ljungdahl Pathway	1	-1000	1000	2.3.1.169	6.38681	0.141047	8.53214	0.212747	10.3405	0.542004	320.354	37.4302	239.834	11.1687	315.865	36.8551	5.53797	0.658513	9.88199	0.522006	9.09362	1.16319
rxn00225_c0	ATP:acetate phosphotransferase c0	ADP + Acetylphosphate <=> ATP + Acetate + H+	CAETHG_RS16495	S_cpd00008[c] + S_cpd00196[c] <=> S_cpd00002[c] + S_cpd00029[c] + S_cpd00067[c]	Acetate Fermentation	1	-1000	1000	2.7.2.1	5.64133	0.126239	7.79907	0.211435	9.74834	0.525839	95.4583	7.85072	96.9524	13.7159	70.8696	0.976058	16.4159	1.39917	22.3451	3.21869	38.2092	2.12718	57.7919	1.08777	71.0555	7.93421	50.9796	6.06669	27.1152	0.792872	30.489	3.50337	53.1168	6.94007
rxn00173_c0	Acetyl-CoA:orthophosphate acetyltransferase c0	Phosphate + Acetyl-CoA + H+ <=> CoA + Acetylphosphate	CAETHG_RS16490	S_cpd00009[c] + S_cpd00022[c] + S_cpd00067[c] <=> S_cpd00010[c] + S_cpd00196[c]	Acetate Fermentation	1	-1000	1000	2.3.1.8	5.64133	0.126239	7.79907	0.211435	9.74834	0.525839	118.326	12.4409	162.966	8.76791	136.032	13.9962	13.2434	1.42361	13.2936	0.800893	19.9062	2.31254	80.7345	4.07146	89.0599	4.34435	81.1483	3.5475	19.4097	1.07087	24.3253	1.35753	33.3694	2.3169
rxn00543_c0	Ethanol:NAD+ oxidoreductase c0	NADH + H+ + Acetaldehyde <=> NAD + Ethanol	CAETHG_RS08920	S_cpd00004[c] + S_cpd00067[c] + S_cpd00071[c] <=> S_cpd00003[c] + S_cpd00363[c]	Ethanol Fermentation Pathway	1	-1000	1000	1.1.1.1,1.1.1.71	2.5775	0.0736546	3.78	0.0565685	7.9	0.495244	248.228	77.4586	64.3118	19.1634	377.674	108.576	2.88433	0.903812	16.3267	4.87111	5.81042	1.70967
leq000004_c0	aldehyde ferredoxin oxidoreductase	Acetate + 3 H+ + Reducedferredoxin <=> H2O + Acetaldehyde + Oxidizedferredoxin	CAETHG_RS00440	S_cpd00029[c] + 3 S_cpd00067[c] + S_cpd11620[c] <=> S_cpd00001[c] + S_cpd00071[c] + S_cpd11621[c]	AOR	1	-1000	1000		2.55654	0.0738649	3.75917	0.0569235	7.87879	0.495335	222.796	20.1486	174.214	12.3147	230.391	11.9305	3.18745	0.302612	5.99386	0.433303	9.49929	0.773718	269.79	14.641	210.678	18.6662	290.021	60.5963	2.63223	0.16183	4.95643	0.44551	7.54619	1.64651
leq000002_c0	N electron-bifurcating NADH-dependent Fd:NADP oxidoreductase	NADH + 2 NADP + H+ + Reducedferredoxin -> NAD + 2 NADPH + Oxidizedferredoxin	CAETHG_RS07665	S_cpd00004[c] + 2 S_cpd00006[c] + S_cpd00067[c] + S_cpd11620[c] -> S_cpd00003[c] + 2 S_cpd00005[c] + S_cpd11621[c]	Nfn	0	-1000	1000		6.08441	0.125136	3.49642	0.328566	-0.182136	0.135047	111.544	14.8007	85.5818	10.3778	87.5088	33.5599	15.152	2.03451	11.3485	1.741	0.578151	0.482624
leq000001_c0	NADP-dependent electron-bifurcating [FeFe]-hydrogenase (Hyt)	NADP + Oxidizedferredoxin + 2 H2 <=> NADPH + 3 H+ + Reducedferredoxin	CAETHG_RS13745 and CAETHG_RS13750 and CAETHG_RS13755 and CAETHG_RS13760 and CAETHG_RS13765 and CAETHG_RS13770	S_cpd00006[c] + S_cpd11621[c] + 2 S_cpd11640[c] <=> S_cpd00005[c] + 3 S_cpd00067[c] + S_cpd11620[c]	Wood-Ljungdahl Pathway	1	0	1000	HydABCDE	-0.245	0.0168325	1.98071	0.436863	11.2315	0.734321	55.0849	2.30838	7.30319	0.448622	31.4105	1.24356	1.23547	0.0994251	75.3366	17.2486	99.3255	3.94652	71.9951	0.73469	9.84138	1.14045	49.0096	10.6349	0.945281	0.0656571	55.9065	13.929	63.6582	14.427
rxn00250_c0	Pyruvate:carbon-dioxide ligase (ADP-forming)	ATP + Pyruvate + H2CO3 -> ADP + Phosphate + Oxaloacetate + H+	CAETHG_RS07735	S_cpd00002[c] + S_cpd00020[c] + S_cpd00242[c] -> S_cpd00008[c] + S_cpd00009[c] + S_cpd00032[c] + S_cpd00067[c]	Pyruvate Metabolism	0	0	1000	6.4.1.1	0.237806	0.00284798	0.236382	0.00402765	0.240654	0.00284798	48.1415	3.37091	39.9901	4.59655	237.284	68.6923	1.37215	0.0974744	1.64195	0.190792	0.281724	0.0816256
rxn00247_c0	ATP:oxaloacetate carboxy-lyase (transphosphorylating) c0	ATP + Oxaloacetate + H+ -> ADP + CO2 + Phosphoenolpyruvate	CAETHG_RS13335	S_cpd00002[c] + S_cpd00032[c] + S_cpd00067[c] -> S_cpd00008[c] + S_cpd00011[c] + S_cpd00061[c]	Citric Acid Cycle	0	0	1000	4.1.1.49	0.134248	0.00160776	0.133444	0.00227371	0.135855	0.00160776	23.0537	8.34305	14.7718	3.06939	65.6061	9.51301	1.61757	0.585714	2.50936	0.523163	0.575215	0.0836847
rxn01106_c0	2-Phospho-D-glycerate 2,3-phosphomutase c0	2-Phospho-D-glycerate <=> 3-Phosphoglycerate	CAETHG_RS08500	S_cpd00482[c] <=> S_cpd00169[c]	Glycolysis/Gluconeogenesis	1	-1000	1000	5.4.2.12	0.11791	0.00141209	0.117204	0.001997	0.119322	0.00141209	6.95072	1.11772	7.65648	1.37898	6.47446	2.56007	4.71214	0.75984	4.25216	0.76926	5.11935	2.02515
rxn00001_c0	Pyrophosphate phosphohydrolase c0	H2O + PPi -> 2 Phosphate + 2 H+	CAETHG_RS15405	S_cpd00001[c] + S_cpd00012[c] -> 2 S_cpd00009[c] + 2 S_cpd00067[c]	HPr catabolite repression system	0	0	1000	3.6.1.1	0.525842	0.0382538	0.107312	0.00182846	0.109846	0.00143537	21.7042	2.17246	21.0511	2.67027	20.2611	3.98445	6.72991	0.832743	1.41603	0.181233	1.50598	0.296811
rxn00003_c0	acetolactate synthase	2 Pyruvate + H+ -> CO2 + ALCTT	CAETHG_RS01930	2 S_cpd00020[c] + S_cpd00067[c] -> S_cpd00011[c] + S_cpd00668[c]	Butanediol Pathway	0	0	1000	2.2.1.6	0.18764	0.0253657	0.106826	0.000286696	0.0546143	0.0437699	31.2725	3.06326	28.9054	2.93148	36.1867	3.61843	1.66671	0.278243	1.02659	0.10415	0.419232	0.338593
rxn00747_c0	D-Glyceraldehyde-3-phosphate ketol-isomerase c0	Glyceraldehyde3-phosphate <=> Glycerone-phosphate	CAETHG_RS08505	S_cpd00102[c] <=> S_cpd00095[c]	Glycolysis and Gluconeogenesis, including Archaeal enzymes|Calvin-Benson cycle|MLST|Dihydroxyacetone kinases|Glycolysis and Gluconeogenesis	1	-1000	1000	5.3.1.1	0.0711339	0.000851903	0.0707079	0.00120477	0.0719858	0.000851903	13.0395	2.03927	26.3439	2.47303	11.0634	4.21467	1.51535	0.237684	0.745566	0.0711334	1.8074	0.688869
rxn06673_c0	Acetyl-CoA:carbon-dioxide ligase (ADP-forming) c0	Acetyl-CoA + Carboxybiotin-carboxyl-carrier protein -> Malonyl-CoA + Holo-[carboxylase]	CAETHG_RS09960 and CAETHG_RS09965	S_cpd00022[c] + S_cpd12543[c] -> S_cpd00070[c] + S_cpd12848[c]	Fatty Acid Biosynthesis FASII|Na+ translocating decarboxylases and related biotin-dependent enzymes	0	0	1000	6.4.1.2	0.0628554	0.000752759	0.062479	0.00106456	0.0636082	0.000752759	2.38294	0.30533	1.20635	0.210604	1.02929	0.359791	7.327	0.942912	14.3866	2.52355	17.1662	6.00394
rxn00187_c0	L-Glutamate:ammonia ligase (ADP-forming) c0	ATP + NH3 + L-Glutamate -> ADP + Phosphate + L-Glutamine + H+	CAETHG_RS09895	S_cpd00002[c] + S_cpd00013[c] + S_cpd00023[c] -> S_cpd00008[c] + S_cpd00009[c] + S_cpd00053[c] + S_cpd00067[c]	Glutamate and Glutamine metabolism	0	0	1000	6.3.1.2	0.0602632	0.000721715	0.0599023	0.00102066	0.0609849	0.000721715	32.7972	1.99563	16.8692	1.94902	52.9865	2.09511	0.510402	0.0316524	0.986384	0.115196	0.319709	0.0131955
rxn01643_c0	L-Aspartate-4-semialdehyde:NADP+ oxidoreductase (phosphorylating) c0	NADPH + 4-Phospho-L-aspartate -> NADP + Phosphate + L-Aspartate4-semialdehyde	CAETHG_RS06525	S_cpd00005[c] + S_cpd01977[c] -> S_cpd00006[c] + S_cpd00009[c] + S_cpd00346[c]	Aspartate degradation | Lysine, Threonine synthesis	0	0	1000	1.2.1.11	0.0509336	0.000609984	0.0506286	0.000862647	0.0515436	0.000609984	33.4652	0.913021	31.1237	2.00034	31.6112	3.80015	0.422775	0.0125968	0.451859	0.0300445	0.45293	0.0547123
rxn00097_c0	ATP:AMP phosphotransferase c0	ATP + AMP <=> 2 ADP	CAETHG_RS09335	S_cpd00002[c] + S_cpd00018[c] <=> 2 S_cpd00008[c]	Purine conversions	1	-1000	1000	2.7.4.3	0.461846	0.0381558	0.0436994	0.000744581	0.0450835	0.0011284	8.71697	0.856317	13.85	1.44051	5.69033	2.59122	14.7173	1.88908	0.876439	0.0923714	2.20079	1.00369
rxn00505_c0	Isocitrate:NAD+ oxidoreductase (decarboxylating) c0	NAD + Isocitrate -> NADH + CO2 + 2-Oxoglutarate	CAETHG_RS13545	S_cpd00003[c] + S_cpd00260[c] -> S_cpd00004[c] + S_cpd00011[c] + S_cpd00024[c]	Citric Acid Cycle	0	0	1000	1.1.1.41	0.0315899	0.000378323	0.0314008	0.000535029	0.0319683	0.000378323	6.47575	1.16636	16.9501	4.21125	11.8128	2.02913	1.35505	0.2446	0.514594	0.128151	0.751732	0.129434
rxn00974_c0	citrate hydro-lyase c0	Citrate <=> H2O + cis-Aconitate	CAETHG_RS13540	S_cpd00137[c] <=> S_cpd00001[c] + S_cpd00331[c]	Citric Acid Cycle	1	-1000	1000	4.2.1.3	0.0315899	0.000378323	0.0314008	0.000535029	0.0319683	0.000378323	10.3807	1.33834	13.5009	2.43405	18.0661	2.54677	0.845315	0.109452	0.646065	0.116997	0.491533	0.069535
rxn01069_c0	O-Phospho-L-homoserine phospho-lyase (adding water) c0	H2O + O-Phospho-L-homoserine -> Phosphate + H+ + L-Threonine	CAETHG_RS05835	S_cpd00001[c] + S_cpd00809[c] -> S_cpd00009[c] + S_cpd00067[c] + S_cpd00161[c]	Threonine biosynthesis	0	0	1000	4.2.3.1	0.0307205	0.00036791	0.0305365	0.000520303	0.0310884	0.00036791	7.24789	0.219315	6.18421	0.761919	6.07769	1.72513	1.17737	0.0383152	1.37162	0.170597	1.42088	0.403662
rxn00770_c0	ATP:D-ribose-5-phosphate pyrophosphotransferase c0	ATP + ribose-5-phosphate -> AMP + PRPP	CAETHG_RS09805	S_cpd00002[c] + S_cpd00101[c] -> S_cpd00018[c] + S_cpd00103[c]	Pentose Phosphate Pathway	0	0	1000	2.7.6.1	0.0247825	0.000296797	0.0246341	0.000419734	0.0250793	0.000296797	39.1047	3.99034	47.1555	3.4009	39.9477	4.3896	0.176041	0.0180869	0.145112	0.0107537	0.17439	0.0192735
rxn01974_c0	LL-2,6-Diaminoheptanedioate 2-epimerase c0	LL-2,6-Diaminopimelate <=> meso-2,6-Diaminopimelate	CAETHG_RS15555	S_cpd00504[c] <=> S_cpd00516[c]	Lysine metabolism	1	-1000	1000	5.1.1.7	0.0185197	0.000221792	0.0184088	0.000313662	0.0187415	0.000221792	1.76879	0.0933373	0.949157	0.0577298	1.03309	0.306751	2.90839	0.157376	5.38746	0.340292	5.03919	1.49745
rxn01972_c0	N6-Acetyl-LL-2,6-diaminoheptanedioate amidohydrolase c0	H2O + N-acetyl-LL-2,6-diaminopimelate <=> Acetate + LL-2,6-Diaminopimelate	CAETHG_RS18870	S_cpd00001[c] + S_cpd02685[c] <=> S_cpd00029[c] + S_cpd00504[c]	Lysine biosynthesis	1	-1000	1000	3.5.1.47	0.0185197	0.000221792	0.0184088	0.000313662	0.0187415	0.000221792	2.56771	0.604433	1.37043	0.636478	1.7988	1.59976	2.00348	0.472224	3.73133	1.73413	2.89413	2.57413
rxn03030_c0	Acetyl-CoA:L-2,3,4,5-tetrahydrodipicolinate N2-acetyltransferase c0	H2O + Acetyl-CoA + tetrahydrodipicolinate <=> CoA + L-2-Acetamido-6-oxopimelate	CAETHG_RS06545	S_cpd00001[c] + S_cpd00022[c] + S_cpd02465[c] <=> S_cpd00010[c] + S_cpd03289[c]	Lysine biosynthesis	1	-1000	1000	2.3.1.89	0.0185197	0.000221792	0.0184088	0.000313662	0.0187415	0.000221792	6.95226	2.19647	15.0082	4.71519	4.88766	1.48547	0.739954	0.233946	0.340716	0.107201	1.06512	0.323959
rxn02187_c0	2-Acetolactate methylmutase c0	ALCTT <=> 2-Oxo-3-hydroxyisovalerate	CAETHG_RS00580	S_cpd00668[c] <=> S_cpd02569[c]	Valine biosynthesis	1	-1000	1000	1.1.1.86	0.12264	0.0223993	0.0168262	0.000286696	0.0546143	0.0437699	236.174	7.75026	253.01	27.9783	187.634	21.8201	0.144244	0.026767	0.0184733	0.00206692	0.0808522	0.0654765	185.582	7.57105	196.239	26.5271	189.62	42.3475	0.183566	0.0343533	0.0238176	0.00324508	0.0800054	0.0665622
rxn00898_c0	2,3-Dihydroxy-3-methylbutanoate hydro-lyase c0	2,3-Dihydroxy-isovalerate -> H2O + 3-Methyl-2-oxobutanoate	CAETHG_RS00585	S_cpd02498[c] -> S_cpd00001[c] + S_cpd00123[c]	Valine biosynthesis	0	0	1000	4.2.1.9	0.12264	0.0223993	0.0168262	0.000286696	0.0546143	0.0437699	59.3121	6.91461	39.2589	5.83023	47.2931	1.76728	0.574362	0.124452	0.119054	0.0177964	0.320779	0.257363
rxn00248_c0	(S)-malate:NAD+ oxidoreductase	NAD + L-Malate <=> NADH + Oxaloacetate + H+	CAETHG_RS12200	S_cpd00003[c] + S_cpd00130[c] <=> S_cpd00004[c] + S_cpd00032[c] + S_cpd00067[c]	Glyoxylate bypass	1	-1000	1000	1.1.1.37	0.0152066	0.000182115	0.0151155	0.000257549	0.0153887	0.000182115	4.13745	0.281007	4.83268	1.20806	1.97518	1.03985	1.02093	0.0704092	0.868825	0.21769	2.16417	1.13964
rxn05289_c0	TRDR c0	NADPH + H+ + trdox <=> NADP + trdrd	CAETHG_RS09165	S_cpd00005[c] + S_cpd00067[c] + S_cpd11420[c] <=> S_cpd00006[c] + S_cpd11421[c]	Thioredoxin disulfide reductase	1	-1000	1000	1.8.1.9	0.421406	0.0381017	0.00350171	5.96647e-05	0.00415943	0.00117547	5.7114	1.36013	7.32501	0.745022	3.11673	1.5431	20.4954	5.22077	0.132791	0.0136944	0.370707	0.211332
rxn00103_c0	formate dehydrogenase (ferredoxin added)	0.5 NADPH + CO2 + 0.5 H+ + 0.5 Reducedferredoxin <=> 0.5 NADP + Formate + 0.5 Oxidizedferredoxin	CAETHG_RS13725	0.5 S_cpd00005[c] + S_cpd00011[c] + 0.5 S_cpd00067[c] + 0.5 S_cpd11620[c] <=> 0.5 S_cpd00006[c] + S_cpd00047[c] + 0.5 S_cpd11621[c]	Wood-Ljungdahl Pathway	1	-1000	1000	1.2.1.43	6.41997	0.140808	0	0	0	0	56.0152	4.09356	47.3604	6.84434	66.7912	1.46903	31.8364	2.42911					62.4131	4.21277	40.6858	4.70388			28.5729	2.02788
rxn00799_c0	(S)-Malate hydro-lyase c0	L-Malate <=> H2O + Fumarate	CAETHG_RS09220	S_cpd00130[c] <=> S_cpd00001[c] + S_cpd00106[c]	Citric Acid Cycle	1	-1000	1000	4.2.1.2	-0.0152066	0.000182115	-0.0151155	0.000257549	-0.0153887	0.000182115	3.27822	0.248973	3.27751	0.47892	1.68116	1.13972	1.28852	0.0990688	1.28108	0.188464	2.54267	1.72403
rxn03068_c0	(R)-2,3-Dihydroxy-3-methylbutanoate:NADP+ oxidoreductase c0	NADP + 2,3-Dihydroxy-isovalerate <=> NADPH + H+ + 2-Oxo-3-hydroxyisovalerate	CAETHG_RS00580	S_cpd00006[c] + S_cpd02498[c] <=> S_cpd00005[c] + S_cpd00067[c] + S_cpd02569[c]	Valine biosynthesis	1	-1000	1000	1.1.1.86	-0.12264	0.0223993	-0.0168262	0.000286696	-0.0546143	0.0437699	236.174	7.75026	253.01	27.9783	187.634	21.8201	0.144244	0.026767	0.0184733	0.00206692	0.0808522	0.0654765	185.582	7.57105	196.239	26.5271	189.62	42.3475	0.183566	0.0343533	0.0238176	0.00324508	0.0800054	0.0665622
rxn03086_c0	Acetyl-L,L-diaminopimelate aminotransferase c0	2-Oxoglutarate + N-acetyl-LL-2,6-diaminopimelate <=> L-Glutamate + L-2-Acetamido-6-oxopimelate	CAETHG_RS06510	S_cpd00024[c] + S_cpd02685[c] <=> S_cpd00023[c] + S_cpd03289[c]	Lysine biosynthesis	1	-1000	1000	2.6.1.-	-0.0185197	0.000221792	-0.0184088	0.000313662	-0.0187415	0.000221792	3.005	0.294634	2.73803	0.941567	2.44201	0.945741	1.71193	0.169099	1.8676	0.643029	2.13183	0.825999
rxn00903_c0	L-Valine:2-oxoglutarate aminotransferase c0	2-Oxoglutarate + L-Valine <=> L-Glutamate + 3-Methyl-2-oxobutanoate	CAETHG_RS14905	S_cpd00024[c] + S_cpd00156[c] <=> S_cpd00023[c] + S_cpd00123[c]	Valine biosynthesis	1	-1000	1000	2.6.1.42	-0.130034	0.0223205	-0.0241761	0.00041193	-0.0620971	0.0437368	3.85401	0.547185	5.02624	0.832461	3.66377	1.59025	9.37221	2.08775	1.3361	0.222457	4.70805	3.89512
rxn00256_c0	citrate syntase	CoA + Citrate <=> H2O + Acetyl-CoA + Oxaloacetate	CAETHG_RS13535	S_cpd00010[c] + S_cpd00137[c] <=> S_cpd00001[c] + S_cpd00022[c] + S_cpd00032[c]	Citric Acid Cycle	1	-1000	1000	2.3.3.1 / 2.3.3.8	-0.0315899	0.000378323	-0.0314008	0.000535029	-0.0319683	0.000378323	3.59031	0.266382	1.61771	0.476421	6.78743	1.84292	2.44407	0.183684	5.39185	1.59058	1.30831	0.35557
rxn01388_c0	isocitrate hydro-lyase c0	Isocitrate <=> H2O + cis-Aconitate	CAETHG_RS13540	S_cpd00260[c] <=> S_cpd00001[c] + S_cpd00331[c]	Citric Acid Cycle	1	-1000	1000	4.2.1.3	-0.0315899	0.000378323	-0.0314008	0.000535029	-0.0319683	0.000378323	10.3807	1.33834	13.5009	2.43405	18.0661	2.54677	0.845315	0.109452	0.646065	0.116997	0.491533	0.069535
rxn01301_c0	L-Homoserine:NAD+ oxidoreductase c0	NAD + L-Homoserine <=> NADH + H+ + L-Aspartate4-semialdehyde	CAETHG_RS15215	S_cpd00003[c] + S_cpd00227[c] <=> S_cpd00004[c] + S_cpd00067[c] + S_cpd00346[c]	Threonine and Homoserine Biosynthesis|Methionine Biosynthesis	1	-1000	1000	1.1.1.3	-0.032414	0.000388191	-0.0322199	0.000548985	-0.0328022	0.000388191	3.75213	0.439289	3.13784	0.632859	4.54767	0.53854	2.39967	0.282412	2.85227	0.577314	2.0036	0.23845
rxn00611_c0	sn-Glycerol-3-phosphate:NAD+ 2-oxidoreductase c0	NAD + Glycerol-3-phosphate <=> NADH + H+ + Glycerone-phosphate	CAETHG_RS16355	S_cpd00003[c] + S_cpd00080[c] <=> S_cpd00004[c] + S_cpd00067[c] + S_cpd00095[c]	Glycerolipid and Glycerophospholipid Metabolism in Bacteria|Glutaredoxins|Glycerol and Glycerol-3-phosphate Uptake and utilisation	1	-1000	1000	1.1.1.8,1.1.1.94,1.1.1.261	-0.0342205	0.000409827	-0.0340156	0.000579583	-0.0346304	0.000409827	6.30223	0.555344	8.00669	1.37249	4.64374	1.32246	1.50831	0.134132	1.18011	0.203289	2.07151	0.590442
rxn00260_c0	L-Aspartate:2-oxoglutarate aminotransferase c0	2-Oxoglutarate + L-Aspartate <=> L-Glutamate + Oxaloacetate	CAETHG_RS01020	S_cpd00024[c] + S_cpd00041[c] <=> S_cpd00023[c] + S_cpd00032[c]	Aspartate and Glutamate metabolism	1	-1000	1000	2.6.1.1	-0.0871754	0.00104402	-0.0866534	0.00147646	-0.0882194	0.00104402	20.5542	2.49511	14.9995	2.51087	15.9767	1.30259	1.17812	0.143709	1.60475	0.270019	1.53382	0.126364
rxn02112_c0	(R,R)-Butane-2,3-diol:NAD+ oxidoreductase c0	NAD + BDOH <=> NADH + H+ + ACTN	CAETHG_RS01830	S_cpd00003[c] + S_cpd01947[c] <=> S_cpd00004[c] + S_cpd00067[c] + S_cpd00361[c]	Butanediol Pathway	1	-1000	1000	1.1.1.4	-0.065	0.0057735	-0.09	0	0	0	63.9532	21.8197	25.3478	13.7292	12.949	4.97995	0.282324	0.0995346	0.98628	0.534201
rxn01100_c0	ATP:3-phospho-D-glycerate 1-phosphotransferase c0	ADP + 1,3-Bisphospho-D-glycerate <=> ATP + H+ + 3-Phosphoglycerate	CAETHG_RS08510	S_cpd00008[c] + S_cpd00203[c] <=> S_cpd00002[c] + S_cpd00067[c] + S_cpd00169[c]	Glycolysis/Gluconeogenesis	1	-1000	1000	2.7.2.3	-0.11791	0.00141209	-0.117204	0.001997	-0.119322	0.00141209	14.4213	1.85973	19.0416	2.44542	13.5322	3.20216	2.27114	0.29414	1.70977	0.221502	2.44935	0.580321
rxn00459_c0	2-Phospho-D-glycerate hydro-lyase c0	2-Phospho-D-glycerate <=> H2O + Phosphoenolpyruvate	CAETHG_RS08495	S_cpd00482[c] <=> S_cpd00001[c] + S_cpd00061[c]	Glycolysis/Gluconeogenesis	1	-1000	1000	4.2.1.11	-0.11791	0.00141209	-0.117204	0.001997	-0.119322	0.00141209	51.5739	7.76197	59.6254	8.43673	63.7238	8.50958	0.635065	0.0958807	0.54602	0.0778175	0.520136	0.0697304
rxn00781_c0	D-Glyceraldehyde-3-phosphate:NAD+ oxidoreductase(phosphorylating) c0	NAD + Phosphate + Glyceraldehyde3-phosphate <=> NADH + 1,3-Bisphospho-D-glycerate	CAETHG_RS16815	S_cpd00003[c] + S_cpd00009[c] + S_cpd00102[c] <=> S_cpd00004[c] + S_cpd00203[c]	Glycolysis/Gluconeogenesis	1	-1000	1000	1.2.1.12	-0.11791	0.00141209	-0.117204	0.001997	-0.119322	0.00141209	64.1582	7.77657	78.3619	9.69023	92.9876	20.1761	0.5105	0.0621786	0.415465	0.0518618	0.356445	0.0774551
rxn00184_c0	L-Glutamate:NADP+ oxidoreductase (deaminating) c0	H2O + NADP + L-Glutamate <=> NADPH + NH3 + 2-Oxoglutarate + H+	CAETHG_RS11665	S_cpd00001[c] + S_cpd00006[c] + S_cpd00023[c] <=> S_cpd00005[c] + S_cpd00013[c] + S_cpd00024[c] + S_cpd00067[c]	Glutamate metabolism	1	-1000	1000	1.4.1.3,1.4.1.4	-0.290863	0.0206269	-0.184042	0.00313583	-0.224852	0.0430557	16.3262	2.21452	16.8122	2.54016	15.629	1.83194	4.9488	0.757471	3.0408	0.462348	3.99634	0.897225
rxn05938_c0	rxn05938 c0	CoA + Pyruvate + Oxidizedferredoxin <=> CO2 + Acetyl-CoA + H+ + Reducedferredoxin	CAETHG_RS14890	S_cpd00010[c] + S_cpd00020[c] + S_cpd11621[c] <=> S_cpd00011[c] + S_cpd00022[c] + S_cpd00067[c] + S_cpd11620[c]	Pyruvate Metabolism	1	-1000	1000	PFOR	-0.603306	0.044129	-0.591742	0.00109601	-0.448275	0.0187761	134.955	5.42694	138.175	15.2099	45.2874	1.33477	1.24179	0.103653	1.1896	0.130967	2.74957	0.140821	132.952	6.9	178.412	13.1991	45.275	8.65889	1.26049	0.113049	0.921311	0.0681809	2.75033	0.538469
rxn01211_c0	5,10-Methenyltetrahydrofolate 5-hydrolase(decyclizing) c0	H2O + 5-10-Methenyltetrahydrofolate <=> H+ + 10-Formyltetrahydrofolate	CAETHG_RS07845	S_cpd00001[c] + S_cpd00347[c] <=> S_cpd00067[c] + S_cpd00201[c]	Wood-Ljungdahl Pathway	1	-1000	1000	3.5.4.9	-6.40133	0.140942	-8.54657	0.212993	-10.3552	0.54199	81.5527	16.244	49.2925	2.42632	73.9095	21.3629	21.8037	4.36939	48.1624	2.65723	38.9184	11.432	308.181	30.1639	220.634	7.43133	312.907	68.1821	5.76981	0.578846	10.7601	0.450841	9.19263	2.06004
rxn00907_c0	5,10-methylenetetrahydrofolate:NADP+ oxidoreductase c0	NADP + 5-10-Methylenetetrahydrofolate <=> NADPH + 5-10-Methenyltetrahydrofolate	CAETHG_RS07840	S_cpd00006[c] + S_cpd00125[c] <=> S_cpd00005[c] + S_cpd00347[c]	Wood-Ljungdahl Pathway	1	-1000	1000	1.5.1.5	-6.40133	0.140942	-8.54657	0.212993	-10.3552	0.54199	77.9353	5.60779	68.7972	8.59571	67.615	11.4486	22.8157	1.71683	34.5079	4.39645	42.5414	7.53943	113.77	4.02249	102.992	10.2041			15.6293	0.650983	23.0509	2.35496
