# Supplementary material for: Absolute Proteome Quantification in the Gas-Fermenting Acetogen Clostridium autoethanogenum
Source: mSystems. 2022 Apr 6;7(2):e00026-22. doi: 10.1128/msystems.00026-22 (PMC9040625; doi:10.1128/msystems.00026-22)
Supplement: TABLE S6 [file msystems.00026-22-st006.xlsx]

## Sheet: Table S6
Table S6. Regulation levels of fluxes in C. autoethanogenum steady-state chemostat cultures grown on CO, syngas, or high-H2 CO.
Only metabolic reactions with significant change between any two compared conditions are shown (q-value<0.05). See Methods in main text and comments for details. Specific flux rates and relative enzyme expression data are from Valgepea et al. 2018. FVA ranges for specific flux rates calculated in this work, see Methods. gDCW; gram of dry cell weight; AVG, average of bioreplicates; SD, standard de…
										Specific flux rate (mmol/gDCW/h)						FVA ranges of specific flux rates (mmol/gDCW/h)												Significantly changing fluxes (fold-change)						Enzyme expression change (fold-change)						Regulation level of flux
										CO		Syngas		High-H2 CO		CO				Syngas				High-H2 CO				Syngas/CO		High-H2 CO/CO		High-H2 CO/Syngas		Syngas/CO		High-H2 CO/CO		High-H2 CO/Syngas		Syngas/CO		High-H2 CO/CO		High-H2 CO/Syngas
Rxn name	Rxn description	Reactions	Gene-protein-reaction (GPR) association	Formula	Subsystem	Reversible	LB	UB	EC Number	AVG	SD	AVG	SD	AVG	SD	AVG MIN	SD MIN	AVG MAX	SD MAX	AVG MIN	SD MIN	AVG MAX	SD MAX	AVG MIN	SD MIN	AVG MAX	SD MAX	FC	SD	FC	SD	FC	SD	AVG	SD	AVG	SD	AVG	SD	Level	q-value	Level	q-value	Level	q-value
M002	Rnf complex	NAD + 3 H+ + Reducedferredoxin -> NADH + 2 H+ + Oxidizedferredoxin	CAETHG_RS15840 and CAETHG_RS15845 and CAETHG_RS15850 and CAETHG_RS15855 and CAETHG_RS15860 and CAETHG_RS15865	S_cpd00003[c] + 3 S_cpd00067[c] + S_cpd11620[c] -> S_cpd00004[c] + 2 S_cpd00067[e] + S_cpd11621[c]	Rnf	0	-1000	1000		21.6252	0.458973	24.704	0.699829	28.6324	1.67117	21.6252	0.458973	21.6252	0.458973	24.704	0.699827	24.704	0.699831	28.6324	1.50202	28.6324	1.50201	1.14237	0.0404368	1.32403	0.0822294			1.14479	0.0473595	-1.5676	0.0475205			TL	0.379265	post-TL	2.18633e-08
rxn07189_c0	CO dehydrogenase	H2O + Carbon monoxide + Oxidizedferredoxin <=> CO2 + 2 H+ + Reducedferredoxin	CAETHG_RS14775	S_cpd00001[c] + S_cpd00204[c] + S_cpd11621[c] <=> S_cpd00011[c] + 2 S_cpd00067[c] + S_cpd11620[c]	Wood-Ljungdahl Pathway	1	-1000	1000	1.2.99.2	27.932	0.611613	22.0329	1.1944	15.1996	0.701378	27.932	0.611613	27.932	0.611613	22.0329	1.19439	22.0329	1.1944	15.1996	0.611142	15.1996	0.611141	0.788805	0.0461174	0.544164	0.0277938	0.689859	0.046561	1.1726	0.153081	1.01645	0.152742	1.16376	0.122247	post-TL	0.0437719	post-TL	0.0170259	post-TL	0.00996258
rxn00690_c0	Formate:tetrahydrofolate ligase (ADP-forming) c0	ATP + Formate + Tetrahydrofolate -> ADP + Phosphate + 10-Formyltetrahydrofolate	CAETHG_RS07850	S_cpd00002[c] + S_cpd00047[c] + S_cpd00087[c] -> S_cpd00008[c] + S_cpd00009[c] + S_cpd00201[c]	Wood-Ljungdahl Pathway	0	0	1000	6.3.4.3	6.42006	0.140807	8.56519	0.21331	10.3741	0.561235	6.42006	0.140808	6.42006	0.140807	8.56519	0.213309	8.5652	0.213311	10.3741	0.541972	10.3741	0.541971	1.33413	0.0442733	1.61589	0.0943296			-1.00213	0.0150823	1.01805	0.0154863			post-TL	6.98465e-08	post-TL	0.000334512
rxn00910_c0	NAD-dependent electron-bifurcating methylenetetrahydrofolate reductase	2 NADH + 5-10-Methylenetetrahydrofolate + Oxidizedferredoxin <=> 2 NAD + 5-Methyltetrahydrofolate + Reducedferredoxin	CAETHG_RS07830	2 S_cpd00004[c] + S_cpd00125[c] + S_cpd11621[c] <=> 2 S_cpd00003[c] + S_cpd00345[c] + S_cpd11620[c]	Wood-Ljungdahl Pathway	1	-1000	1000	1.5.7.1/1.5.1.20	6.3925	0.141006	8.5378	0.212843	10.3463	0.561701	6.3925	0.141006	6.3925	0.141006	8.5378	0.212843	8.5378	0.212844	10.3463	0.541999	10.3463	0.541998	1.3356	0.0444582	1.6185	0.0948444			-1.16529	0.0902271	-1.05866	0.0906807			post-TL	1.12736e-06	post-TL	1.29618e-07
rxn12080_c0	carbon monoxide dehydrogenase/acetyl-CoA synthase	CoA + Carbon monoxide + Methylcorrinoid -> Acetyl-CoA + H+ + Corrinoid	CAETHG_RS07800	S_cpd00010[c] + S_cpd00204[c] + S_cpd12809[c] -> S_cpd00022[c] + S_cpd00067[c] + S_cpd12810[c]	Wood-Ljungdahl Pathway	0	0	1000	2.3.1.169	6.38681	0.141047	8.53214	0.212747	10.3405	0.561798	6.38681	0.141047	6.38681	0.141047	8.53214	0.212746	8.53214	0.212748	10.3405	0.542004	10.3405	0.542004	1.3359	0.0444967	1.61904	0.0949515			1.07792	0.153031	1.09385	0.153126			TL	0.1121	post-TL	0.0192346
rxn06149_c0	5-Methyltetrahydrofolate:Corrinoid Co-methyltransferase	5-Methyltetrahydrofolate + Corrinoid <=> Tetrahydrofolate + Methylcorrinoid	CAETHG_RS07805	S_cpd00345[c] + S_cpd12810[c] <=> S_cpd00087[c] + S_cpd12809[c]	Wood-Ljungdahl Pathway	1	-1000	1000	2.3.1.169	6.38681	0.141047	8.53214	0.212747	10.3405	0.561798	6.38681	0.141047	6.38681	0.141047	8.53214	0.212746	8.53214	0.212748	10.3405	0.542004	10.3405	0.542004	1.3359	0.0444967	1.61904	0.0949515			1.13825	0.0652306	1.30703	0.0649258			post-TL	0.040176	post-TL	0.0244705
rxn00225_c0	ATP:acetate phosphotransferase c0	ADP + Acetylphosphate <=> ATP + Acetate + H+	CAETHG_RS16495	S_cpd00008[c] + S_cpd00196[c] <=> S_cpd00002[c] + S_cpd00029[c] + S_cpd00067[c]	Acetate Fermentation	1	-1000	1000	2.7.2.1	5.64133	0.126239	7.79907	0.211435	9.74834	0.54517	5.64133	0.126239	5.64133	0.126239	7.79907	0.211434	7.79907	0.211435	9.74833	0.525839	9.74834	0.525839	1.38249	0.0485983	1.72802	0.104088			1.12872	0.102947	-1.02205	0.103423			TL	0.0524538	post-TL	2.01996e-07
rxn00173_c0	Acetyl-CoA:orthophosphate acetyltransferase c0	Phosphate + Acetyl-CoA + H+ <=> CoA + Acetylphosphate	CAETHG_RS16490	S_cpd00009[c] + S_cpd00022[c] + S_cpd00067[c] <=> S_cpd00010[c] + S_cpd00196[c]	Acetate Fermentation	1	-1000	1000	2.3.1.8	5.64133	0.126239	7.79907	0.211435	9.74834	0.54517	5.64133	0.126239	5.64133	0.126239	7.79907	0.211434	7.79907	0.211435	9.74833	0.525839	9.74834	0.525839	1.38249	0.0485983	1.72802	0.104088			-1.16514	0.111741	-1.02127	0.112117			post-TL	2.10463e-06	post-TL	2.33968e-07
rxn00543_c0	Ethanol:NAD+ oxidoreductase c0	NADH + H+ + Acetaldehyde <=> NAD + Ethanol	CAETHG_RS08920	S_cpd00004[c] + S_cpd00067[c] + S_cpd00071[c] <=> S_cpd00003[c] + S_cpd00363[c]	Ethanol Fermentation Pathway	1	-1000	1000	1.1.1.1,1.1.1.71	2.5775	0.0736546	3.78	0.0565685	7.9	0.707107	2.5775	0.0736546	2.5775	0.0736546	3.78	0.0565685	3.78	0.0565685	7.9	0.495244	7.9	0.495244	1.46654	0.0473068	3.06499	0.28798	2.08995	0.134698	-5.08166	0.16873	1.34926	0.169244	6.85507	0.204955	post-TL	1.98292e-07	post-TL	0.00111642	post-TL	2.11987e-06
leq000004_c0	aldehyde ferredoxin oxidoreductase	Acetate + 3 H+ + Reducedferredoxin <=> H2O + Acetaldehyde + Oxidizedferredoxin	CAETHG_RS00440	S_cpd00029[c] + 3 S_cpd00067[c] + S_cpd11620[c] <=> S_cpd00001[c] + S_cpd00071[c] + S_cpd11621[c]	AOR	1	-1000	1000		2.55654	0.0738649	3.75917	0.0569235	7.87879	0.707462	2.55654	0.073865	2.55654	0.0738649	3.75917	0.0569247	3.75917	0.0569235	7.87879	0.495336	7.87879	0.495335	1.47041	0.047965	3.08182	0.290699	2.09589	0.135535	-1.10301	0.0798578	-1.06143	0.0806631	1.03526	0.098363	post-TL	8.02639e-07	post-TL	1.42035e-06	post-TL	0.000861463
leq000002_c0	N electron-bifurcating NADH-dependent Fd:NADP oxidoreductase	NADH + 2 NADP + H+ + Reducedferredoxin -> NAD + 2 NADPH + Oxidizedferredoxin	CAETHG_RS07665	S_cpd00004[c] + 2 S_cpd00006[c] + S_cpd00067[c] + S_cpd11620[c] -> S_cpd00003[c] + 2 S_cpd00005[c] + S_cpd11621[c]	Nfn	0	-1000	1000		6.08441	0.125136	3.49642	0.328566			6.08441	0.125137	6.08442	0.125136	3.49642	0.328564	3.49643	0.328567					0.574652	0.0552794					1.68865	0.208386					post-TL	0.00214145
rxn00001_c0	Pyrophosphate phosphohydrolase c0	H2O + PPi -> 2 Phosphate + 2 H+	CAETHG_RS15405	S_cpd00001[c] + S_cpd00012[c] -> 2 S_cpd00009[c] + 2 S_cpd00067[c]	HPr catabolite repression system	0	0	1000	3.6.1.1	0.525842	0.0382538	0.107312	0.00182846	0.109846	0.00182846	0.525842	0.0382539	0.66009	0.038508	0.107312	0.00182846	0.240756	0.00410277	0.109846	0.00143535	0.245702	0.0027438	0.204077	0.0152479	0.208896	0.0155894			1.52406	0.053022	1.07847	0.0532749			post-TL	1.13378e-06	post-TL	5.85629e-07
rxn02113_c0	2-Acetolactate carboxy-lyase c0	H+ + ALCTT -> CO2 + ACTN	CAETHG_RS14410	S_cpd00067[c] + S_cpd00668[c] -> S_cpd00011[c] + S_cpd00361[c]	Butanediol Pathway	0	0	1000	4.1.1.5	0.065	0.0057735	0.09	0			0.065	0.0057735	0.065	0.0057735	0.09	0	0.09	0					1.38462	0.122986					2.63761	0.388323					post-TL	0.0212228
rxn00097_c0	ATP:AMP phosphotransferase c0	ATP + AMP <=> 2 ADP	CAETHG_RS09335	S_cpd00002[c] + S_cpd00018[c] <=> 2 S_cpd00008[c]	Purine conversions	1	-1000	1000	2.7.4.3	0.461846	0.0381558	0.0436994	0.000744581	0.0450835	0.000744581	0.461844	0.0381559	0.596094	0.0383786	0.0436979	0.000744556	0.177144	0.00301888	0.045082	0.00112837	0.180939	0.00206806	0.0946189	0.00798155	0.097616	0.0082242			1.34626	0.0713899	1.02153	0.0715473			post-TL	4.64222e-06	post-TL	2.13318e-06
rxn02187_c0	2-Acetolactate methylmutase c0	ALCTT <=> 2-Oxo-3-hydroxyisovalerate	CAETHG_RS00580	S_cpd00668[c] <=> S_cpd02569[c]	Valine biosynthesis	1	-1000	1000	1.1.1.86	0.12264	0.0223993	0.0168262	0.000286696			0.122639	0.0223993	0.12264	0.0223993	0.0168262	0.000286696	0.0168272	0.000287991					0.1372	0.0251674					1.08921	0.0624823					post-TL	1.05966e-05
rxn00898_c0	2,3-Dihydroxy-3-methylbutanoate hydro-lyase c0	2,3-Dihydroxy-isovalerate -> H2O + 3-Methyl-2-oxobutanoate	CAETHG_RS00585	S_cpd02498[c] -> S_cpd00001[c] + S_cpd00123[c]	Valine biosynthesis	0	0	1000	4.2.1.9	0.12264	0.0223993	0.0168262	0.000286696			0.122639	0.0223993	0.12264	0.0223993	0.0168262	0.000286696	0.0168272	0.000287991					0.1372	0.0251674					1.15476	0.0702294					post-TL	1.20403e-05
rxn05289_c0	TRDR c0	NADPH + H+ + trdox <=> NADP + trdrd	CAETHG_RS09165	S_cpd00005[c] + S_cpd00067[c] + S_cpd11420[c] <=> S_cpd00006[c] + S_cpd11421[c]	Thioredoxin disulfide reductase	1	-1000	1000	1.8.1.9	0.421406	0.0381017	0.00350171	5.96647e-05	0.00415943	5.96647e-05	0.421406	0.0381018	0.421406	0.0381015	0.00350171	5.96647e-05	0.00350195	5.99496e-05	0.00415941	0.00117543	0.00415974	0.00117533	0.0083096	0.000764542	0.00987035	0.000903596			1.13378	0.0607713	-1.52979	0.0601207			post-TL	3.70175e-06	post-TL	2.87557e-08
rxn03068_c0	(R)-2,3-Dihydroxy-3-methylbutanoate:NADP+ oxidoreductase c0	NADP + 2,3-Dihydroxy-isovalerate <=> NADPH + H+ + 2-Oxo-3-hydroxyisovalerate	CAETHG_RS00580	S_cpd00006[c] + S_cpd02498[c] <=> S_cpd00005[c] + S_cpd00067[c] + S_cpd02569[c]	Valine biosynthesis	1	-1000	1000	1.1.1.86	-0.12264	0.0223993	-0.0168262	0.000286696			-0.12264	0.0223993	-0.122639	0.0223993	-0.0168272	0.000287991	-0.0168262	0.000286696					0.1372	0.0251674					1.08921	0.0624823					post-TL	1.15599e-05
rxn00903_c0	L-Valine:2-oxoglutarate aminotransferase c0	2-Oxoglutarate + L-Valine <=> L-Glutamate + 3-Methyl-2-oxobutanoate	CAETHG_RS14905	S_cpd00024[c] + S_cpd00156[c] <=> S_cpd00023[c] + S_cpd00123[c]	Valine biosynthesis	1	-1000	1000	2.6.1.42	-0.130034	0.0223205	-0.0241761	0.00041193			-0.130034	0.0223205	-0.130031	0.0223205	-0.0241781	0.000414304	-0.0241731	0.000408369					0.185921	0.0320705					1.2158	0.0873563					post-TL	3.76264e-05
rxn02112_c0	(R,R)-Butane-2,3-diol:NAD+ oxidoreductase c0	NAD + BDOH <=> NADH + H+ + ACTN	CAETHG_RS01830	S_cpd00003[c] + S_cpd01947[c] <=> S_cpd00004[c] + S_cpd00067[c] + S_cpd00361[c]	Butanediol Pathway	1	-1000	1000	1.1.1.4	-0.065	0.0057735	-0.09	0			-0.065	0.0057735	-0.065	0.0057735	-0.09	0	-0.09	0					1.38462	0.122986					-4.80013	0.358556					post-TL	6.0788e-06
rxn00184_c0	L-Glutamate:NADP+ oxidoreductase (deaminating) c0	H2O + NADP + L-Glutamate <=> NADPH + NH3 + 2-Oxoglutarate + H+	CAETHG_RS11665	S_cpd00001[c] + S_cpd00006[c] + S_cpd00023[c] <=> S_cpd00005[c] + S_cpd00013[c] + S_cpd00024[c] + S_cpd00067[c]	Glutamate metabolism	1	-1000	1000	1.4.1.3,1.4.1.4	-0.290863	0.0206269	-0.184042	0.00313583			-0.290865	0.020627	-0.290862	0.0206269	-0.184044	0.00313821	-0.184039	0.00313227					0.632744	0.0461489					1.50726	0.0344984					post-TL	8.37062e-06
rxn05938_c0	rxn05938 c0	CoA + Pyruvate + Oxidizedferredoxin <=> CO2 + Acetyl-CoA + H+ + Reducedferredoxin	CAETHG_RS14890	S_cpd00010[c] + S_cpd00020[c] + S_cpd11621[c] <=> S_cpd00011[c] + S_cpd00022[c] + S_cpd00067[c] + S_cpd11620[c]	Pyruvate Metabolism	1	-1000	1000	PFOR	-0.603306	0.044129	-0.591742	0.00109601	-0.448275	0.0190361	-0.603311	0.0441289	-0.603305	0.044129	-0.591746	0.00109126	-0.591741	0.00109654	-0.448278	0.0187734	-0.448275	0.0187765			0.743032	0.0628446	0.757552	0.0317613			-2.69332	0.0940848	4.01287	0.119775			post-TL	1.1148e-08	post-TL	7.06283e-07
rxn01211_c0	5,10-Methenyltetrahydrofolate 5-hydrolase(decyclizing) c0	H2O + 5-10-Methenyltetrahydrofolate <=> H+ + 10-Formyltetrahydrofolate	CAETHG_RS07845	S_cpd00001[c] + S_cpd00347[c] <=> S_cpd00067[c] + S_cpd00201[c]	Wood-Ljungdahl Pathway	1	-1000	1000	3.5.4.9	-6.40133	0.140942	-8.54657	0.212993	-10.3552	0.561552	-6.40133	0.140942	-6.40133	0.140942	-8.54658	0.212994	-8.54657	0.212992	-10.3552	0.541989	-10.3552	0.54199	1.33512	0.0443988	1.61766	0.094679			-1.43084	0.416233	1.05044	0.325678			post-TL	0.0006314	TL	0.106243
rxn00907_c0	5,10-methylenetetrahydrofolate:NADP+ oxidoreductase c0	NADP + 5-10-Methylenetetrahydrofolate <=> NADPH + 5-10-Methenyltetrahydrofolate	CAETHG_RS07840	S_cpd00006[c] + S_cpd00125[c] <=> S_cpd00005[c] + S_cpd00347[c]	Wood-Ljungdahl Pathway	1	-1000	1000	1.5.1.5	-6.40133	0.140942	-8.54657	0.212993	-10.3552	0.561552	-6.40133	0.140942	-6.40133	0.140942	-8.54658	0.212994	-8.54657	0.212992	-10.3552	0.541989	-10.3552	0.54199	1.33512	0.0443988	1.61766	0.094679			1.10046	0.0710482	1.05592	0.0713393			post-TL	0.0286079	post-TL	0.00170057
rxn10042_c0	ATP synthase (four protons for one ATP) c0	ADP + Phosphate + 4 H+ -> H2O + ATP + 3 H+	CAETHG_RS11555	S_cpd00008[c] + S_cpd00009[c] + 4 S_cpd00067[e] -> S_cpd00001[c] + S_cpd00002[c] + 3 S_cpd00067[c]	ATPase	0	0	1000	3.6.3.14	9.49661	0.192918			11.9096	0.692151	9.49661	0.192918	9.49661	0.192917					11.9096	0.615594	11.9096	0.615593			1.25409	0.0772081					1.13199	0.0527494					TL	0.160982
rxn00003_c0	acetolactate synthase	2 Pyruvate + H+ -> CO2 + ALCTT	CAETHG_RS01930	2 S_cpd00020[c] + S_cpd00067[c] -> S_cpd00011[c] + S_cpd00668[c]	Butanediol Pathway	0	0	1000	2.2.1.6	0.18764	0.0253657			0.0546143	0.00871086	0.187639	0.0253657	0.18764	0.0253657					0.0546137	0.04377	0.054615	0.0437697			0.291059	0.0608543					1.24925	0.0960586					post-TL	4.49404e-05
